# Supplementary material for: Mutation in Hemagglutinin Antigenic Sites in Influenza A pH1N1 Viruses from 2015–2019 in the United States Mountain West, Europe, and the Northern Hemisphere
Source: Genes (Basel). 2022 May 19;13(5):909. doi: 10.3390/genes13050909 (PMC9141826; doi:10.3390/genes13050909)
Supplement: Supplementary file 1 [file genes-13-00909-s001.zip]

Archive with 25 entries (25 files):
- Figure S1-MW_RaxML.newick
- Figure S10_Supplementary_Figure_HA_Side.pdf
- Figure S11_Supplementary_Figure_circos.pdf
- Figure S1_Supplementary_Figure_MW-RAxML.pdf
- Figure S2-MW_BEAST.nexus
- Figure S2_Supplementary_Figure_MW-BEAST.pdf
- Figure S3-USA_RaxML.newick
- Figure S3_Supplementary_Figure_USA-RAxML.pdf
- Figure S4-USA_BEAST.nexus
- Figure S4_Supplementary_Figure_USA-BEAST.pdf
- Figure S5-Euro_RaxML.newick
- Figure S5_Supplementary_Figure_Euro-RAxML.pdf
- Figure S6-Euro_BEAST.nexus
- Figure S6_Supplementary_Figure_Euro-BEAST.pdf
- Figure S7-NH_RaxML.newick
- Figure S7_Supplementary_Figure_NH-RAxML.pdf
- Figure S8-NH_BEAST.nexus
- Figure S8_Supplementary_Figure_NH-BEAST.pdf
- Figure S9_Supplementary_Figure_HA_Top.pdf
- Table S1_Supplementary_Table.xlsx
- Table S2_Supplementary_Table.xlsx
- Table S3_Supplementary_Table_meta-CATS.xlsx
- Table S4_Supplementary_Table_HyPhy.xlsx
- Table S5_Supplementary_Table_MISTIC.xlsx
- Table S6_Supplementary_Table_Summary.xlsx
