# Supplementary material for: Mutation in Hemagglutinin Antigenic Sites in Influenza A pH1N1 Viruses from 2015–2019 in the United States Mountain West, Europe, and the Northern Hemisphere
Source: Genes (Basel). 2022 May 19;13(5):909. doi: 10.3390/genes13050909 (PMC9141826; doi:10.3390/genes13050909)
Supplement: Supplementary file 1 [file genes-13-00909-s001.zip › Figure S1-MW_RaxML.newick]

((MN074954-A/Utah/9582/2019:0.001726,MN003617-A/Colorado/30/2019:0.001729)7:0.000001,(((MN169344-A/Arizona/9018/2019:0.000001,MK869075-A/Arizona/8571/2019:0.000001)3:0.000001,((((MN245903-A/Colorado/9816/2019:0.001730,(MK999725-A/Montana/11/2019:0.000001,MK999733-A/Montana/12/2019:0.000001)60:0.000001)64:0.000574,((((MN083908-A/Utah/33/2019:0.002305,(MN160840-A/Colorado/38/2019:0.000001,MN552766-A/Colorado/38/2019:0.000001)72:0.000574)27:0.000001,MN160749-A/Nevada/28/2019:0.000001)52:0.000574,MK912886-A/New_Mexico/8789/2019:0.000574)2:0.000001,MK785457-A/Nevada/8294/2019:0.000001)0:0.000001)0:0.000001,((((MN083401-A/Colorado/32/2019:0.001150,(MK839587-A/Colorado/8419/2019:0.000577,MK999562-A/Idaho/15/2019:0.001154)65:0.000573)3:0.000001,(((((MN074186-A/Colorado/9465/2019:0.002307,MN003843-A/Idaho/21/2019:0.000574)7:0.000001,MN169336-A/Arizona/9017/2019:0.000574)0:0.000001,(((MN422974-A/Arizona/25/2019:0.000576,((MN507127-A/Arizona/25/2019:0.000001,(MN371744-A/Arizona/30/2019:0.000001,((MN422966-A/Arizona/24/2019:0.000573,MN427376-A/Arizona/24/2019:0.000001)33:0.000001,MN507211-A/Arizona/24/2019:0.000001)59:0.000001)5:0.000001)2:0.000001,((MN160784-A/Arizona/25/2019:0.000001,MN160776-A/Arizona/24/2019:0.000001)9:0.000001,MN427384-A/Arizona/25/2019:0.000001)2:0.000001)25:0.000001)62:0.000575,(MN078731-A/Utah/9653/2019:0.000001,(MN154172-A/New_Mexico/9744/2019:0.000574,MN004130-A/Montana/28/2019:0.001151)13:0.000001)13:0.000001)64:0.000574,MK773029-A/Colorado/14/2019:0.001151)3:0.000001)0:0.000001,(MN004562-A/Utah/26/2019:0.000001,MK869299-A/New_Mexico/8618/2019:0.000001)3:0.000001)0:0.000001,MK856061-A/Nevada/15/2019:0.000001)0:0.000001)0:0.000001,MK742959-A/Nevada/8015/2019:0.000001)0:0.000001,MN169768-A/New_Mexico/9089/2019:0.000001)0:0.000001)0:0.000001,MK912494-A/Colorado/8730/2019:0.000001)0:0.000001)0:0.000001,(((MN160832-A/Colorado/35/2019:0.000001,MN083411-A/Colorado/34/2019:0.000001)64:0.000574,MK913246-A/Utah/8840/2019:0.001727)5:0.000001,((((MK631754-A/Wyoming/01/2019:0.002895,(MK743634-A/New_Mexico/8034/2019:0.000575,MK743602-A/New_Mexico/8030/2019:0.000001)94:0.001157)67:0.000570,((((MH885173-A/Arizona/6759/2018:0.000574,((MK245838-A/Montana/34/2018:0.000001,MK626293-A/Montana/44/2018:0.001150)98:0.002306,MH246149-A/Utah/16/2018:0.000574)16:0.000001)24:0.000001,(MK245830-A/Montana/33/2018:0.000001,MK077289-A/Utah/37/2018:0.001150)98:0.002884)49:0.000574,(((MH084256-A/Wyoming/30/2017:0.000001,CY263366-A/Wyoming/28/2017:0.000001)22:0.000001,(MH084248-A/Wyoming/28/2017:0.000001,CY263374-A/Wyoming/30/2017:0.000001)16:0.000001)72:0.000574,(((((MG978467-A/Arizona/64/2017:0.000001,CY263358-A/Arizona/69/2017:0.000001)17:0.000001,(MH083344-A/Arizona/69/2017:0.000001,CY261993-A/Arizona/64/2017:0.000001)16:0.000001)66:0.000575,(CY263350-A/Arizona/67/2017:0.000001,(MH083336-A/Arizona/67/2017:0.000001,CY261834-A/Arizona/61/2017:0.000001)25:0.000001)55:0.000001)97:0.002307,(((((((((((MK631650-A/Utah/06/2019:0.000001,MK785487-A/Utah/8397/2019:0.000001)68:0.000573,((MK475486-A/Utah/47/2018:0.000001,MK773429-A/Utah/12/2019:0.000001)11:0.000001,(MK623813-A/Utah/03/2019:0.000001,((MK626453-A/Utah/48/2018:0.001148,(MK839314-A/Utah/8547/2019:0.000001,MK763025-A/Utah/8225/2019:0.000572)63:0.000573)24:0.000001,MK399208-A/Utah/44/2018:0.000001)2:0.000001)1:0.000001)11:0.000001)68:0.000574,MK631642-A/Utah/04/2019:0.000574)65:0.000571,((MK742940-A/Colorado/7960/2019:0.001149,MN083762-A/Nevada/26/2019:0.001147)41:0.000001,MK635583-A/Colorado/7682/2018:0.000573)73:0.000576)95:0.001724,(((MK855620-A/Arizona/19/2019:0.001149,MK855551-A/Nevada/14/2019:0.000574)14:0.000001,(((MK869683-A/Utah/8704/2019:0.000575,MK856245-A/Utah/16/2019:0.000574)89:0.001149,(MK623669-A/Nevada/11/2018:0.000001,MK839315-A/Utah/8548/2019:0.000001)71:0.000573)10:0.000001,MK635630-A/Utah/7792/2018:0.000574)2:0.000001)16:0.000001,MK999738-A/Montana/22/2019:0.001148)97:0.002301)43:0.000001,(MK773437-A/Utah/15/2019:0.002893,(MK576778-A/Colorado/7816/2019:0.001154,(MN003602-A/Colorado/24/2019:0.001151,((MK763720-A/New_Mexico/8163/2019:0.000001,MK785460-A/New_Mexico/8300/2019:0.000001)94:0.001151,(MN553003-A/Utah/39/2019:0.000001,MN552995-A/Utah/38/2019:0.000001)99:0.002884)36:0.000001)97:0.002321)90:0.001158)64:0.000566)95:0.002319,(((MH305796-A/Idaho/09/2018:0.000001,MH600255-A/Idaho/19/2018:0.000001)50:0.000001,((MH446804-A/Montana/25/2018:0.000001,MH446892-A/Utah/26/2018:0.000001)9:0.000001,(((MH360222-A/Wyoming/17/2018:0.000001,MH360214-A/Wyoming/16/2018:0.000001)9:0.000001,MK400795-A/Wyoming/7199/2018:0.000001)3:0.000001,(MH306076-A/Wyoming/13/2018:0.000001,MH306084-A/Wyoming/15/2018:0.000001)9:0.000001)2:0.000001)64:0.000575)64:0.000575,(MK400766-A/New_Mexico/7170/2018:0.000575,(MH600079-A/Idaho/15/2018:0.000001,MH600271-A/Idaho/22/2018:0.000575)71:0.000575)23:0.000001)78:0.000564)98:0.004658,((((MH183597-A/Idaho/05/2018:0.000575,(((CY238955-A/Arizona/33/2017:0.001734,((((KX411283-A/Nevada/29/2016:0.000001,KX411291-A/Nevada/31/2016:0.000001)84:0.001151,((((((KX005986-A/Arizona/55/2015:0.000001,((KX005558-A/Nevada/06/2016:0.000001,KX406459-A/Arizona/20/2016:0.000001)4:0.000001,KX406803-A/New_Mexico/03/2016:0.000001)1:0.000001)0:0.000001,((KX406083-A/Arizona/47/2015:0.000001,(((KX004619-A/Arizona/40/2015:0.003473,((KX949236-A/Colorado/30/2015:0.000001,KX004554-A/Colorado/30/2015:0.000001)73:0.000001,(((KU509625-A/Arizona/26/2015:0.002898,((((MH546747-A/mallard/Utah/15-037258-1/2015:0.019384,(CY235323-A/mallard/Idaho/UGAI16-1971/2016:0.008174,MH546979-A/swan/Wyoming/16-026450-2/2016:0.008278)62:0.006244)80:0.499313,((MK156666-A/swine/Utah/A02267942/2018:0.050758,MH350900-A/swine/Colorado/A02157972/2018:0.043783)32:0.002364,MK208439-A/swine/Utah/A02267939/2018:0.035158)53:0.017414)61:0.044815,MK071674-A/swine/Arizona/A02257613/2018:0.049876)54:0.015347,(((KT836771-A/Montana/08/2015:0.002311,(KT836837-A/New_Mexico/17/2015:0.000001,KT836625-A/New_Mexico/17/2015:0.000001)98:0.001730)67:0.000570,(KU589419-A/Colorado/14/2015:0.001726,(((CY208199-A/Arizona/4966/2016:0.000573,KX918452-A/Arizona/03/2016:0.001151)86:0.001151,((KX006147-A/Montana/12/2016:0.001151,((((KX004691-A/Idaho/42/2015:0.000001,KX004538-A/Idaho/34/2015:0.000001)15:0.000001,KX005753-A/Idaho/35/2015:0.000001)10:0.000001,KX004257-A/Idaho/33/2015:0.000001)10:0.000001,KX004667-A/Idaho/36/2015:0.000001)94:0.001736)92:0.001733,((KX004930-A/Montana/07/2016:0.000574,KU589378-A/Montana/35/2015:0.000001)54:0.000001,KX005306-A/Montana/38/2015:0.000574)96:0.002881)13:0.000001)15:0.000001,((KX005283-A/Colorado/01/2016:0.000001,(((KX407195-A/Colorado/13/2016:0.001149,KX005034-A/Colorado/33/2015:0.000573)15:0.000001,KX006136-A/Colorado/05/2016:0.000001)3:0.000001,(KX005426-A/Colorado/31/2015:0.000001,KX005050-A/Colorado/35/2015:0.000001)20:0.000001)3:0.000001)16:0.000001,(KX406603-A/Colorado/10/2016:0.000001,KY045022-A/Colorado/10/2016:0.000001)94:0.001725)60:0.000574)90:0.002313)81:0.001171)88:0.003484,KX004469-A/Utah/18/2015:0.013310)86:0.003464)33:0.003607)20:0.000001,KT836615-A/Montana/05/2015:0.004054)45:0.002307,(CY218889-A/Idaho/03/2017:0.004670,(KX410907-A/Idaho/19/2016:0.000001,CY208386-A/Utah/5153/2016:0.000575)85:0.000580)60:0.000571)12:0.000001)18:0.000001)44:0.002306,KX918580-A/Arizona/60/2015:0.000001)18:0.000574,((KX406099-A/Arizona/49/2015:0.000001,KX004754-A/Arizona/39/2015:0.000001)21:0.000001,KX919516-A/Arizona/49/2015:0.000001)61:0.000575)1:0.000001)0:0.000001,(((KX006002-A/Arizona/07/2016:0.000001,KX004731-A/Arizona/36/2015:0.000001)3:0.000001,KX918604-A/Arizona/38/2016:0.000001)0:0.000001,(CY208234-A/Arizona/5001/2016:0.000001,KX406451-A/Arizona/19/2016:0.000001)3:0.000001)0:0.000001)0:0.000001)0:0.000001,(KX005290-A/Idaho/40/2015:0.000001,KY044699-A/Idaho/40/2015:0.000001)65:0.000574)6:0.000574,((KX406883-A/Arizona/31/2016:0.001150,(KX407843-A/Colorado/17/2016:0.000001,KY045186-A/Colorado/17/2016:0.000001)83:0.001150)16:0.000001,(CY208396-A/Wyoming/5163/2016:0.001150,KX410283-A/Montana/31/2016:0.000574)64:0.000577)46:0.000574)3:0.000001,((KX410555-A/Nevada/27/2016:0.001735,KX915828-A/Utah/37/2016:0.003483)35:0.000569,(KX407691-A/Montana/27/2016:0.001159,KY003249-A/Utah/38/2016:0.001739)41:0.000570)4:0.000001)0:0.000001,(((((KX407803-A/Arizona/42/2016:0.000001,KY045180-A/Arizona/42/2016:0.000001)62:0.000575,(KX915068-A/Colorado/24/2016:0.000001,KY045251-A/Colorado/24/2016:0.000001)61:0.000575)1:0.000001,(((KX410323-A/Montana/35/2016:0.000001,((((((KX006297-A/Montana/11/2016:0.000001,KY044950-A/Montana/05/2016:0.000001)11:0.000001,(KX006139-A/Montana/08/2016:0.000001,KX004914-A/Montana/01/2016:0.000001)7:0.000001)5:0.000001,KX005785-A/Montana/05/2016:0.000001)48:0.000574,(((((CY208471-A/Utah/5238/2016:0.001728,KX004217-A/Nevada/41/2015:0.000001)40:0.000001,((((KY044624-A/Nevada/08/2016:0.000001,KX408411-A/Nevada/08/2016:0.000001)71:0.000575,KX005330-A/Wyoming/01/2016:0.000001)39:0.000001,(KX406531-A/Nevada/12/2016:0.001152,KX407243-A/Nevada/15/2016:0.000001)44:0.000575)51:0.000575,CY210064-A/Wyoming/5493/2016:0.000574)42:0.000577)1:0.000001,(((KX407683-A/Montana/23/2016:0.001727,KX915572-A/Utah/35/2016:0.002308)3:0.000001,(CY208422-A/Arizona/5189/2016:0.001732,(KX408379-A/Arizona/02/2016:0.000001,(CY208263-A/Utah/5030/2016:0.000001,((KX005761-A/Nevada/04/2016:0.000001,(KX005865-A/Utah/02/2016:0.000001,KX004715-A/Arizona/32/2015:0.000001)10:0.000001)3:0.000001,KX004723-A/Arizona/35/2015:0.000575)1:0.000001)2:0.000001)29:0.000001)51:0.000575)0:0.000001,((((KX406443-A/Arizona/18/2016:0.000575,(KX406411-A/Arizona/15/2016:0.000575,(((((KX915204-A/Arizona/58/2016:0.000575,(KX411547-A/Utah/31/2016:0.000001,CY210040-A/New_Mexico/5469/2016:0.000001)7:0.000001)1:0.000001,KX915212-A/Arizona/55/2016:0.000001)0:0.000001,KX006034-A/Arizona/08/2016:0.000001)0:0.000001,((KX918444-A/Arizona/01/2016:0.000575,CY208336-A/Arizona/5103/2016:0.001150)4:0.000001,CY208235-A/Arizona/5002/2016:0.000001)0:0.000001)1:0.000001,(KX408395-A/Arizona/06/2016:0.001150,((KX914980-A/New_Mexico/12/2016:0.000001,KX915780-A/New_Mexico/47/2016:0.001725)46:0.000575,KX915380-A/New_Mexico/42/2016:0.000575)50:0.000576)8:0.000001)4:0.000001)32:0.000575)0:0.000001,KX411539-A/Utah/30/2016:0.000575)0:0.000001,(KX407715-A/New_Mexico/07/2016:0.000001,KX005026-A/Colorado/32/2015:0.000575)0:0.000001)0:0.000001,(((CY208152-A/Utah/4919/2016:0.000001,((KY044748-A/Arizona/33/2016:0.000001,(KY044530-A/Utah/17/2015:0.000001,CY208214-A/Utah/4981/2016:0.000001)1:0.000001)0:0.000001,(KX006010-A/Utah/06/2016:0.000001,KX410931-A/Wyoming/16/2016:0.000001)1:0.000001)0:0.000001)0:0.000001,(KX914932-A/Idaho/12/2016:0.000001,((KX408387-A/Arizona/05/2016:0.000001,KX406747-A/Montana/15/2016:0.000575)0:0.000001,KX004587-A/Nevada/40/2015:0.000001)0:0.000001)0:0.000001)0:0.000001,((((KX409243-A/Utah/13/2016:0.002309,KX406515-A/Nevada/10/2016:0.000575)1:0.000001,(KX005586-A/Nevada/05/2016:0.000575,(KX410939-A/Colorado/25/2016:0.001152,((KX410059-A/Nevada/25/2016:0.000576,(KX004898-A/Utah/01/2016:0.001153,(KX407539-A/Nevada/17/2016:0.000576,((KX410187-A/Colorado/21/2016:0.000001,KX915428-A/Montana/42/2016:0.000576)4:0.000001,KX410195-A/Colorado/21/2016:0.000001)25:0.000001)56:0.000575)7:0.000001)1:0.000001,(((CY208137-A/Nevada/4904/2015:0.000001,KX407011-A/Nevada/13/2016:0.000001)8:0.000001,KX006066-A/Montana/10/2016:0.000001)2:0.000001,(CY208136-A/Nevada/4903/2015:0.000001,(KX406763-A/Montana/17/2016:0.000575,CY208237-A/Arizona/5004/2016:0.000575)6:0.000001)1:0.000001)1:0.000001)20:0.000001)40:0.000575)1:0.000001)0:0.000001,((KX406435-A/Arizona/17/2016:0.000001,(KX004946-A/Montana/04/2016:0.000001,(((((KX914996-A/New_Mexico/20/2016:0.000575,(CY208151-A/Nevada/4918/2016:0.000001,(((CY208287-A/Arizona/5054/2016:0.000575,KX407723-A/New_Mexico/08/2016:0.001151)2:0.000001,(CY208166-A/Nevada/4933/2016:0.000001,KX406403-A/Arizona/14/2016:0.000001)1:0.000001)0:0.000001,((CY208134-A/Nevada/4901/2015:0.000001,KX005042-A/Colorado/34/2015:0.000001)1:0.000001,((KX005994-A/Arizona/56/2015:0.000001,KX004579-A/Utah/17/2015:0.000001)1:0.000001,KX408283-A/New_Mexico/01/2016:0.000001)0:0.000001)0:0.000001)0:0.000001)0:0.000001)0:0.000001,((CY208133-A/Nevada/4900/2015:0.000001,((CY208454-A/New_Mexico/5221/2016:0.000001,KX409035-A/Nevada/09/2016:0.000575)38:0.000001,CY210039-A/New_Mexico/5468/2016:0.001150)50:0.000575)0:0.000001,CY208135-A/Nevada/4902/2015:0.000001)0:0.000001)0:0.000001,KX406523-A/Nevada/11/2016:0.000001)0:0.000001,(CY208132-A/Nevada/4899/2015:0.000001,KX949289-A/Wyoming/16/2016:0.000001)1:0.000001)0:0.000001,((KX408675-A/Arizona/09/2016:0.000001,KX004683-A/Idaho/39/2015:0.000001)1:0.000001,(KX406595-A/Colorado/09/2016:0.001151,KX410019-A/New_Mexico/18/2016:0.002309)2:0.000001)0:0.000001)0:0.000001)0:0.000001)0:0.000001,KX005978-A/Arizona/46/2015:0.000001)0:0.000001)0:0.000001,(KX004437-A/New_Mexico/29/2015:0.000001,(((((((KX915252-A/Idaho/22/2016:0.000001,KX915260-A/Idaho/23/2016:0.000001)84:0.001150,KX004746-A/Arizona/38/2015:0.000001)61:0.000001,((KX410139-A/Wyoming/06/2016:0.000575,KX410915-A/Wyoming/09/2016:0.000577)67:0.001153,KX915076-A/Arizona/51/2016:0.000574)32:0.000001)0:0.000001,(((KX004430-A/Nevada/43/2015:0.000001,((((KX407019-A/Nevada/14/2016:0.000001,KX408163-A/Nevada/07/2016:0.000001)21:0.000001,KX408171-A/Nevada/07/2016:0.000001)62:0.000575,KX004651-A/Arizona/31/2015:0.001152)1:0.000001,(KY044655-A/Arizona/09/2016:0.000001,(((KX407675-A/Montana/22/2016:0.000001,KX407699-A/Montana/28/2016:0.000001)90:0.001155,(KX915772-A/New_Mexico/46/2016:0.000576,(KX919508-A/Arizona/45/2015:0.000001,KX406075-A/Arizona/45/2015:0.000001)82:0.000577)47:0.000577)16:0.000575,KX005434-A/Nevada/02/2016:0.000575)1:0.000001)0:0.000001)0:0.000001)0:0.000001,(CY208322-A/Utah/5089/2016:0.000001,CY210057-A/Utah/5486/2016:0.000001)64:0.000575)0:0.000001,(KX409331-A/Nevada/23/2016:0.000001,KX408123-A/New_Mexico/29/2015:0.000575)1:0.000001)0:0.000001)0:0.000001,((KX409875-A/New_Mexico/11/2016:0.000575,KX407003-A/Wyoming/04/2016:0.000577)61:0.000575,CY208448-A/Nevada/5215/2016:0.000575)1:0.000001)0:0.000001,(KX410011-A/New_Mexico/17/2016:0.000001,(KX410043-A/Idaho/13/2016:0.000001,KX410899-A/Idaho/18/2016:0.000001)63:0.000575)0:0.000001)0:0.000001,(((((KX407811-A/Arizona/43/2016:0.000001,CY208232-A/Arizona/4999/2016:0.000001)1:0.000001,(KY045310-A/Arizona/62/2016:0.001150,(KX919412-A/Arizona/64/2016:0.001739,(CY231276-A/New_Mexico/10/2017:0.001159,(CY236174-A/Utah/25/2017:0.000001,CY236166-A/Utah/25/2017:0.000001)93:0.000569)94:0.002326)40:0.000567)1:0.000001)0:0.000001,((CY208340-A/Arizona/5107/2016:0.000001,((KY044578-A/Wyoming/20/2015:0.000001,KX406875-A/Arizona/30/2016:0.000001)0:0.000001,KX918588-A/Arizona/33/2016:0.000001)0:0.000001)0:0.000001,KX408403-A/New_Mexico/02/2016:0.000001)0:0.000001)0:0.000001,KX406091-A/Arizona/48/2015:0.000001)0:0.000001,((CY210066-A/Wyoming/5495/2016:0.000575,CY208341-A/Arizona/5108/2016:0.001729)1:0.000001,((((KX406787-A/Montana/20/2016:0.000001,KX004739-A/Arizona/37/2015:0.000001)1:0.000001,(KX004675-A/Idaho/38/2015:0.000001,(KX410235-A/Arizona/45/2016:0.000001,(KX915388-A/New_Mexico/43/2016:0.001730,((((((CY210038-A/New_Mexico/5467/2016:0.000001,CY209784-A/New_Mexico/5299/2016:0.000001)28:0.000001,CY210010-A/Colorado/5439/2016:0.000001)69:0.000574,CY208428-A/Colorado/5195/2016:0.001150)24:0.000001,CY209852-A/Colorado/5367/2016:0.000574)54:0.000574,(((CY209848-A/Arizona/5363/2016:0.000574,(KX006018-A/Colorado/02/2016:0.000001,KX406891-A/Utah/15/2016:0.000001)79:0.001150)6:0.000001,(KX406347-A/Utah/09/2016:0.000001,CY208472-A/Utah/5239/2016:0.000001)14:0.000001)1:0.000001,KX915180-A/Colorado/34/2016:0.000001)8:0.000001)35:0.000574,(((KY044975-A/Utah/05/2016:0.000001,KX406123-A/Utah/05/2016:0.000001)7:0.000001,(((KX406979-A/Idaho/06/2016:0.000001,CY208387-A/Utah/5154/2016:0.000001)24:0.000001,CY208388-A/Utah/5155/2016:0.000001)60:0.000575,KX004209-A/Utah/16/2015:0.000575)3:0.000001)2:0.000001,(KX407659-A/Utah/20/2016:0.000575,KX406131-A/Idaho/01/2016:0.000575)6:0.000001)16:0.000001)20:0.000575)1:0.000001)0:0.000001)0:0.000001)0:0.000001,((KX410331-A/Montana/36/2016:0.000001,KX408795-A/Arizona/29/2016:0.000001)46:0.000001,KX410699-A/Utah/27/2016:0.000575)50:0.000575)0:0.000001,KX406811-A/New_Mexico/04/2016:0.000001)0:0.000001)0:0.000001)0:0.000001)0:0.000001)0:0.000001)0:0.000001)0:0.000001)0:0.000001)0:0.000001)24:0.000575,((KX408139-A/New_Mexico/31/2015:0.000001,KX408131-A/New_Mexico/31/2015:0.000001)91:0.001151,CY208262-A/Utah/5029/2016:0.001150)7:0.000001)5:0.000001,CY208389-A/Utah/5156/2016:0.001151)23:0.000574)0:0.000001,((((KX410291-A/Montana/32/2016:0.002306,(KY003277-A/Colorado/30/2016:0.000001,KX915524-A/Wyoming/20/2016:0.000575)59:0.000574)1:0.000001,KX408851-A/Nevada/44/2015:0.000001)0:0.000001,((((CY208250-A/Nevada/5017/2016:0.000574,KX915948-A/Colorado/39/2016:0.000576)55:0.000575,((((((KX914940-A/Montana/24/2016:0.000001,KX410315-A/Montana/34/2016:0.000001)22:0.000001,CY208470-A/Utah/5237/2016:0.000001)63:0.000574,KX918596-A/Arizona/36/2016:0.000574)1:0.000001,(KX915372-A/New_Mexico/40/2016:0.002305,(((KY045104-A/Colorado/14/2016:0.000001,KU509671-A/Colorado/22/2015:0.000001)23:0.000001,KY045111-A/Colorado/14/2016:0.000001)63:0.000574,(KY044550-A/Colorado/17/2015:0.000001,(KU509582-A/Colorado/20/2015:0.000001,(KU509599-A/Colorado/20/2015:0.000001,(KU589308-A/Colorado/17/2015:0.000001,KU509727-A/Colorado/18/2015:0.000001)11:0.000001)5:0.000001)6:0.000001)42:0.000001)95:0.001726)1:0.000001)0:0.000001,(KX406755-A/Montana/16/2016:0.001728,KX004906-A/Montana/41/2015:0.000574)1:0.000001)0:0.000001,((((((((CY231320-A/Arizona/21/2017:0.000001,CY231170-A/Arizona/22/2017:0.000001)67:0.000574,CY236214-A/Arizona/26/2017:0.000574)8:0.000001,(CY220975-A/Arizona/07/2017:0.000001,(CY231154-A/Arizona/15/2017:0.000001,CY229013-A/Arizona/15/2017:0.000001)17:0.000001)20:0.000001)18:0.000001,CY223549-A/Arizona/10/2017:0.000574)70:0.000563,CY239585-A/Arizona/40/2017:0.002905)91:0.001741,(KX411419-A/New_Mexico/32/2016:0.001154,KX407835-A/Colorado/16/2016:0.000578)67:0.000573)24:0.000001,(KX915668-A/Idaho/26/2016:0.000575,(KX915676-A/Idaho/28/2016:0.000001,KX919428-A/Idaho/30/2016:0.000001)89:0.000576)93:0.001728)40:0.000574,((KX004938-A/Montana/03/2016:0.000001,KX004954-A/Montana/06/2016:0.000001)25:0.000001,KX004922-A/Montana/02/2016:0.000001)86:0.001150)1:0.000001)0:0.000001)0:0.000001,(((((CY210059-A/Utah/5488/2016:0.002304,((((CY208230-A/Arizona/4997/2016:0.000575,CY208338-A/Arizona/5105/2016:0.001728)33:0.000574,((KX406363-A/Idaho/04/2016:0.000574,KX406355-A/Idaho/03/2016:0.000575)66:0.000574,(KX406139-A/Idaho/02/2016:0.000001,KX408883-A/Idaho/37/2015:0.000001)75:0.000001)92:0.001728)4:0.000001,(((KX406987-A/Idaho/07/2016:0.000574,KY044916-A/Montana/40/2015:0.000001)31:0.000001,KX005579-A/Montana/40/2015:0.000574)64:0.000574,((((((CY209520-A/Nevada/48/2016:0.000001,(CY210995-A/Nevada/48/2016:0.000001,CY213338-A/Nevada/42/2016:0.000001)13:0.000001)7:0.000001,CY209496-A/Arizona/72/2016:0.000573)3:0.000001,(CY209504-A/Nevada/42/2016:0.000001,(CY209512-A/Nevada/47/2016:0.000001,CY210987-A/Nevada/47/2016:0.000001)65:0.000574)3:0.000001)41:0.000001,((CY217025-A/Utah/04/2017:0.000573,(CY214258-A/Colorado/46/2016:0.000001,CY216809-A/Colorado/46/2016:0.000001)59:0.000001)69:0.000573,CY216969-A/New_Mexico/03/2017:0.001150)51:0.000575)87:0.002302,KX410179-A/Colorado/20/2016:0.000574)5:0.000001,(((KX919420-A/Arizona/63/2016:0.001725,CY210005-A/Arizona/5434/2016:0.002883)15:0.000001,((CY220879-A/Arizona/03/2017:0.000574,((((CY231210-A/Utah/22/2017:0.000001,CY224246-A/Idaho/13/2017:0.001723)86:0.001149,(CY225798-A/Utah/16/2017:0.000001,CY231218-A/Idaho/22/2017:0.001151)75:0.000575)65:0.000574,(CY236130-A/Arizona/23/2017:0.000001,CY236122-A/Arizona/23/2017:0.000001)88:0.001150)13:0.000001,(CY233792-A/New_Mexico/52/2016:0.000001,(CY220887-A/Arizona/02/2017:0.000001,CY213354-A/New_Mexico/52/2016:0.000001)19:0.000001)30:0.000001)22:0.000001)96:0.002882,(CY223541-A/Wyoming/09/2017:0.000001,CY233832-A/Wyoming/09/2017:0.000001)94:0.001724)16:0.000001)3:0.000001,(KX406995-A/Wyoming/03/2016:0.000001,KX410051-A/Idaho/15/2016:0.000001)39:0.000001)2:0.000001)62:0.001151)6:0.000001)5:0.000001,(KX915580-A/Colorado/35/2016:0.000576,CY208153-A/Utah/4920/2016:0.000575)44:0.000573)25:0.000574)1:0.000001,((KX410027-A/New_Mexico/19/2016:0.001733,((KX406115-A/Utah/04/2016:0.000001,KX406339-A/Utah/08/2016:0.000001)31:0.000001,KY045001-A/Utah/08/2016:0.000001)90:0.000573)71:0.001732,(KX406779-A/Montana/19/2016:0.001152,((KX407643-A/Idaho/09/2016:0.000576,((KX915420-A/Montana/41/2016:0.001729,KX915684-A/Wyoming/24/2016:0.000001)64:0.000575,(MG870266-A/swine/Utah/A02139205/2018:0.000001,(MK129522-A/swine/Utah/A02267566/2018:0.003498,(MK922317-A/swine/Utah/A02432386/2019:0.001732,MN450671-A/swine/Utah/A02478624/2019:0.004085)96:0.001740)56:0.000583)98:0.006420)15:0.000001)3:0.000001,KX915172-A/Colorado/29/2016:0.000576)15:0.000001)74:0.002887)8:0.000001)0:0.000001,(KX916068-A/Utah/40/2016:0.001150,(KY045283-A/Montana/39/2016:0.000001,KX915412-A/Montana/39/2016:0.000001)65:0.000574)1:0.000001)0:0.000001,((KX004225-A/Nevada/42/2015:0.001150,(KX406771-A/Montana/18/2016:0.000575,(CY208421-A/Arizona/5188/2016:0.000001,(KX407651-A/Utah/19/2016:0.000001,CY210058-A/Utah/5487/2016:0.000001)69:0.000575)22:0.000001)61:0.000574)1:0.000001,((KX005298-A/Idaho/43/2015:0.000001,KX004611-A/Idaho/43/2015:0.000001)95:0.001727,KX915004-A/Utah/25/2016:0.002307)3:0.000001)0:0.000001)0:0.000001,(KX410035-A/Utah/24/2016:0.000001,((KX410275-A/Montana/30/2016:0.000001,KX407707-A/Montana/29/2016:0.000001)65:0.000574,(((KX406427-A/Arizona/16/2016:0.000001,KX406419-A/Arizona/16/2016:0.000001)24:0.000001,KX406395-A/Arizona/13/2016:0.000001)67:0.000575,KX406387-A/Arizona/12/2016:0.000575)39:0.000574)0:0.000001)0:0.000001)0:0.000001)0:0.000001,((KX410067-A/Nevada/26/2016:0.001150,(CY209872-A/Utah/5387/2016:0.000574,(KX406795-A/Montana/21/2016:0.001149,((KX005314-A/Wyoming/02/2016:0.000001,KX408019-A/Nevada/19/2016:0.000001)31:0.000001,KX407251-A/Nevada/16/2016:0.000001)89:0.001150)22:0.000001)62:0.001149)1:0.000001,KX005058-A/Colorado/36/2015:0.000001)0:0.000001)0:0.000001)0:0.000001,(CY208179-A/Utah/4946/2016:0.000001,KX915516-A/Wyoming/18/2016:0.000001)2:0.000001)0:0.000001)0:0.000001,((((KX410299-A/Montana/33/2016:0.000001,KX410307-A/Montana/33/2016:0.000001)69:0.000574,((((((KX004530-A/Colorado/26/2015:0.000001,KX004073-A/Colorado/25/2015:0.000001)10:0.000001,(KX410691-A/Utah/26/2016:0.001725,KX406899-A/Utah/16/2016:0.000001)6:0.000001)1:0.000001,CY210065-A/Wyoming/5494/2016:0.000001)1:0.000001,(CY209800-A/Wyoming/5315/2016:0.000001,CY208266-A/Wyoming/5033/2016:0.000001)9:0.000001)52:0.000574,KX915532-A/Wyoming/21/2016:0.000574)9:0.000001,KX411531-A/Nevada/33/2016:0.000001)11:0.000001)48:0.000574,((((CY239497-A/New_Mexico/53/2016:0.000001,CY213362-A/New_Mexico/53/2016:0.000001)81:0.000575,(((((((CY210846-A/Montana/48/2016:0.000574,(CY231246-A/Utah/07/2017:0.000574,((CY216945-A/Idaho/01/2017:0.000001,CY233808-A/Idaho/01/2017:0.000001)92:0.001149,CY225830-A/New_Mexico/13/2017:0.001149)30:0.000001)81:0.001149)11:0.000001,((KY289672-A/Montana/48/2016:0.000001,KY289669-A/Montana/47/2016:0.000001)3:0.000001,(KY289778-A/Montana/47/2016:0.000001,(CY230401-A/Montana/50/2016:0.000001,KY289695-A/Montana/50/2016:0.000001)3:0.000001)0:0.000001)0:0.000001)0:0.000001,CY210838-A/Montana/47/2016:0.000001)0:0.000001,CY210931-A/Montana/49/2016:0.000001)0:0.000001,KY289736-A/Montana/48/2016:0.000001)0:0.000001,((((CY210947-A/Montana/55/2016:0.000001,(CY213410-A/Montana/65/2016:0.001149,(CY216921-A/Montana/71/2016:0.000001,(CY218857-A/Montana/04/2017:0.000001,((CY239553-A/Montana/71/2016:0.000001,CY213418-A/Montana/63/2016:0.000001)10:0.000001,CY216929-A/Montana/02/2017:0.000001)5:0.000001)5:0.000001)40:0.000001)60:0.000574)1:0.000001,((CY211034-A/Montana/57/2016:0.000001,CY209544-A/Montana/59/2016:0.000001)6:0.000001,(KY289708-A/Montana/55/2016:0.000001,CY210939-A/Montana/54/2016:0.000001)8:0.000001)2:0.000001)2:0.000001,KY289688-A/Montana/54/2016:0.000001)63:0.000574,KY289683-A/Montana/49/2016:0.000001)0:0.000001)0:0.000001,(((CY210915-A/Montana/51/2016:0.000001,KY289717-A/Montana/51/2016:0.000001)64:0.000574,(CY217874-A/Montana/50/2016:0.000573,CY210899-A/Montana/50/2016:0.000001)63:0.000574)1:0.000001,((CY210907-A/Montana/50/2016:0.000001,(CY211114-A/Montana/61/2016:0.000001,CY211122-A/Montana/60/2016:0.000574)65:0.000575)1:0.000001,((KY289771-A/Wyoming/31/2016:0.000001,KY289788-A/Wyoming/31/2016:0.000001)86:0.001149,CY210923-A/Montana/49/2016:0.000574)11:0.000001)0:0.000001)0:0.000001)62:0.000574)61:0.000575,((CY218897-A/Idaho/08/2017:0.000574,CY218833-A/Arizona/82/2016:0.000001)64:0.000001,CY224238-A/Idaho/11/2017:0.001726)46:0.000575)32:0.000577,((KX410339-A/Montana/37/2016:0.001150,(KX915508-A/Wyoming/17/2016:0.000001,KX410923-A/Wyoming/11/2016:0.000001)92:0.001150)26:0.000001,KX410563-A/Nevada/28/2016:0.000575)49:0.000576)33:0.000576)1:0.000001,KU509633-A/Arizona/28/2015:0.000001)0:0.000001)0:0.000001)0:0.000001,(KX410243-A/Arizona/46/2016:0.000001,KX004202-A/Montana/37/2015:0.000001)2:0.000001)0:0.000001,KX915612-A/Arizona/61/2016:0.000001)0:0.000001)0:0.000001,CY210004-A/Arizona/5433/2016:0.000001)0:0.000001,CY208125-A/Nevada/4892/2015:0.000001)0:0.000001)0:0.000001)21:0.000574,(KX406107-A/Arizona/50/2015:0.000001,KX919524-A/Arizona/50/2015:0.000001)77:0.000576)76:0.002917,CY223557-A/New_Mexico/08/2017:0.001729)76:0.001150)83:0.001744,MH083805-A/Montana/03/2018:0.003473)34:0.000001,MH125850-A/Idaho/04/2018:0.005233)39:0.001151)9:0.000001,(CY244798-A/New_Mexico/19/2017:0.000001,(MK364719-A/New_Mexico/23/2018:0.007588,((((MK380018-A/Arizona/7517/2018:0.000576,(MK292555-A/Montana/36/2018:0.000001,MK557361-A/Montana/36/2018:0.000001)88:0.000575)86:0.001152,((MK399248-A/Wyoming/19/2018:0.000001,MK557761-A/Wyoming/19/2018:0.000001)52:0.000001,(MK475454-A/New_Mexico/28/2018:0.000001,MK399146-A/New_Mexico/26/2018:0.000001)70:0.000576)69:0.000575)24:0.000001,MK475366-A/Montana/41/2018:0.001731)63:0.000575,(MK475438-A/Nevada/05/2018:0.001731,((MK181927-A/New_Mexico/22/2018:0.000001,MK181919-A/New_Mexico/21/2018:0.000001)59:0.000001,(MK399271-A/Colorado/31/2018:0.000001,(MK556969-A/Colorado/32/2018:0.000001,MK399287-A/Colorado/32/2018:0.000001)71:0.000001)67:0.000576)66:0.000575)52:0.000001)98:0.004054)34:0.000001)34:0.000574)0:0.000001,(((MK623917-A/Wyoming/21/2018:0.000001,MK631762-A/Wyoming/02/2019:0.000001)100:0.004659,((MK557713-A/Utah/43/2018:0.000001,MK557697-A/Utah/40/2018:0.000001)21:0.000001,(MK292587-A/Utah/40/2018:0.000001,MK399176-A/Utah/43/2018:0.000001)16:0.000001)91:0.000547)91:0.002934,(((CY258476-A/Utah/32/2017:0.000001,CY256453-A/Utah/32/2017:0.000001)83:0.000575,MH183777-A/Montana/08/2018:0.002891)15:0.000001,((MH126050-A/Montana/06/2018:0.000001,MH083813-A/Montana/47/2017:0.000001)98:0.002310,(MH079655-A/Colorado/06/2018:0.000001,((MH079650-A/Colorado/04/2018:0.000001,MH125777-A/Colorado/10/2018:0.000001)31:0.000001,MH183446-A/Colorado/13/2018:0.000001)88:0.001151)66:0.000575)20:0.000001)71:0.001162)48:0.000567)1:0.000001,(MH083357-A/Arizona/75/2017:0.003470,(MH359831-A/Arizona/18/2018:0.002312,((MH083413-A/Colorado/27/2017:0.000574,MH126290-A/Wyoming/04/2018:0.001148)36:0.000001,MH305892-A/Montana/19/2018:0.003462)70:0.000573)66:0.000576)15:0.000001)4:0.000001)11:0.000574,(((MH183965-A/Utah/11/2018:0.002882,(((MH305708-A/Colorado/16/2018:0.002310,(MH084141-A/Utah/46/2017:0.001735,MH305807-A/Idaho/45/2017:0.001159)37:0.000570)27:0.000001,((MH079735-A/New_Mexico/04/2018:0.001154,MH184036-A/Wyoming/08/2018:0.001154)62:0.000572,(MH305668-A/Arizona/11/2018:0.000001,((MH083405-A/Colorado/01/2018:0.001150,MH183837-A/New_Mexico/13/2018:0.000574)8:0.000001,((CY262001-A/Arizona/65/2017:0.000001,CY261842-A/Arizona/60/2017:0.000001)68:0.000574,MH885180-A/Colorado/6766/2018:0.000001)3:0.000001)0:0.000001)1:0.000001)2:0.000001)12:0.000001,(CY265467-A/Colorado/26/2017:0.000001,MH540514-A/Colorado/19/2018:0.001729)95:0.001726)48:0.000574)15:0.000001,((((MH359773-A/Nevada/01/2018:0.001724,((((MK743642-A/New_Mexico/8035/2019:0.001725,MN083754-A/Montana/31/2019:0.001725)7:0.000001,(MK635604-A/New_Mexico/7730/2018:0.001149,(MK475342-A/Colorado/33/2018:0.000001,MK762955-A/Arizona/8103/2019:0.001152)99:0.002885)8:0.000001)0:0.000001,((MK635584-A/Colorado/7686/2018:0.000001,MK635581-A/Colorado/7680/2018:0.000001)18:0.000001,((MK635605-A/New_Mexico/7732/2018:0.000001,MK636171-A/New_Mexico/7731/2018:0.000001)67:0.000574,(((MK785999-A/Nevada/8296/2019:0.003460,((MK636067-A/Nevada/7713/2018:0.000001,MK635597-A/Nevada/7709/2018:0.000001)84:0.000001,MK635595-A/Nevada/7707/2018:0.001148)92:0.001724)10:0.000001,((MK743618-A/New_Mexico/8032/2019:0.000001,(MK742963-A/New_Mexico/8037/2019:0.000001,((MK631394-A/New_Mexico/01/2019:0.000001,MK855562-A/Nevada/18/2019:0.000001)3:0.000001,((MK898954-A/Arizona/NHRC-OID_FDX110127/2019:0.000001,MK898962-A/Arizona/NHRC-OID_FDX110132/2019:0.001148)64:0.000573,MK999850-A/Utah/22/2019:0.001148)4:0.000001)0:0.000001)0:0.000001)0:0.000001,(((MK626333-A/Nevada/08/2018:0.000001,(MK715499-A/Nevada/08/2018:0.000001,(((MK743594-A/New_Mexico/8029/2019:0.000001,(MK743650-A/New_Mexico/8036/2019:0.000001,(MK576946-A/New_Mexico/7858/2019:0.000001,MK762989-A/New_Mexico/8162/2019:0.000001)3:0.000001)0:0.000001)0:0.000001,(MN004570-A/Utah/28/2019:0.002314,MK716202-A/Wyoming/07/2019:0.000573)10:0.000001)0:0.000001,(MK676612-A/Nevada/07/2019:0.000001,(MK576237-A/New_Mexico/7859/2019:0.000001,MK743578-A/New_Mexico/8027/2019:0.000001)65:0.000574)1:0.000001)0:0.000001)0:0.000001)0:0.000001,MK676601-A/Nevada/06/2019:0.000575)0:0.000001,((MK999762-A/New_Mexico/18/2019:0.000574,((((MK630915-A/Colorado/01/2019:0.002307,(MK999842-A/Utah/21/2019:0.000001,MK839579-A/Colorado/8416/2019:0.001150)60:0.000574)5:0.000001,((MK762961-A/Colorado/8112/2019:0.000001,(((MK626045-A/Arizona/56/2018:0.000001,(((MK676753-A/Wyoming/04/2019:0.001148,MK715691-A/Nevada/09/2019:0.000001)95:0.001725,MK576218-A/Colorado/7818/2019:0.001150)7:0.000001,(((MK636179-A/New_Mexico/7733/2019:0.000001,MK626181-A/Colorado/37/2018:0.000001)4:0.000001,((MK623485-A/Colorado/39/2018:0.001726,(((MK635579-A/Colorado/7678/2018:0.000001,MK635585-A/Colorado/7687/2018:0.000001)12:0.000001,(MK635971-A/Colorado/7685/2018:0.000001,MK576216-A/Colorado/7815/2019:0.000001)12:0.000001)7:0.000001,MK630922-A/Colorado/04/2019:0.000001)63:0.000574)4:0.000001,(((MK623645-A/Montana/02/2019:0.001725,(MK635580-A/Colorado/7679/2018:0.001151,(MK635578-A/Colorado/7677/2018:0.000001,((MK635576-A/Colorado/7675/2018:0.000001,MK475310-A/Colorado/34/2018:0.000001)15:0.000001,MK635577-A/Colorado/7676/2018:0.000001)9:0.000001)46:0.000001)64:0.000574)5:0.000001,((MK576217-A/Colorado/7817/2019:0.000001,MK635963-A/Colorado/7684/2018:0.000001)86:0.001149,(MK839277-A/Colorado/8417/2019:0.000001,MK763520-A/Colorado/8108/2019:0.000001)88:0.001150)7:0.000001)0:0.000001,(MK999530-A/Colorado/20/2019:0.000574,MK762958-A/Colorado/8106/2019:0.000001)62:0.000575)0:0.000001)0:0.000001)0:0.000001,MK856349-A/Wyoming/10/2019:0.000001)0:0.000001)0:0.000001)0:0.000001,((MK762962-A/Colorado/8113/2019:0.000001,MK927166-A/Colorado/8881/2019:0.000001)4:0.000001,MK855805-A/Colorado/18/2019:0.000574)0:0.000001)0:0.000001,MK716194-A/Wyoming/05/2019:0.000001)0:0.000001)0:0.000001,MK715890-A/Colorado/07/2019:0.000574)0:0.000001)0:0.000001,MK855797-A/Colorado/16/2019:0.000001)1:0.000001,(MK742957-A/Nevada/8013/2019:0.000573,MK626173-A/Colorado/35/2018:0.000576)65:0.000575)40:0.000576)39:0.000573,MK364260-A/New_Mexico/24/2018:0.001724)3:0.000001)0:0.000001)0:0.000001)42:0.000574,((MK623709-A/New_Mexico/32/2018:0.000001,MK475430-A/New_Mexico/27/2018:0.000001)95:0.001726,MK773261-A/New_Mexico/11/2019:0.002306)5:0.000001)3:0.000001)0:0.000001)0:0.000001)7:0.000001,MN161040-A/Montana/33/2019:0.001725)70:0.001149)17:0.000001,MH446620-A/Idaho/11/2018:0.001149)83:0.001725,(((((MN003594-A/Colorado/23/2019:0.000575,MK635601-A/Nevada/7716/2019:0.000575)39:0.000001,MK715922-A/Idaho/07/2019:0.001150)62:0.000574,((MK743874-A/Utah/8080/2019:0.000001,(((MK716130-A/Utah/08/2019:0.001729,MK631410-A/New_Mexico/03/2019:0.001728)13:0.000001,(MK743882-A/Utah/8081/2019:0.000001,MK763936-A/Utah/8226/2019:0.000001)14:0.000001)0:0.000001,MK576288-A/Utah/7950/2019:0.000001)0:0.000001)1:0.000001,(MK763026-A/Utah/8227/2019:0.001150,MK762959-A/Colorado/8107/2019:0.001150)8:0.000001)1:0.000001)19:0.000001,MK868685-A/Arizona/8572/2019:0.001150)98:0.004650,((MK927229-A/New_Mexico/8971/2019:0.001726,MK868704-A/New_Mexico/8619/2019:0.000001)57:0.000574,((((MK380739-A/New_Mexico/7568/2018:0.000575,(MK839312-A/Utah/8545/2019:0.000001,MK716018-A/Montana/10/2019:0.000001)64:0.000001)81:0.000575,MK631401-A/New_Mexico/02/2019:0.001156)75:0.001152,(MK999554-A/Idaho/13/2019:0.001153,(MK626317-A/Montana/47/2018:0.000001,(MK626301-A/Montana/45/2018:0.000001,MK626309-A/Montana/46/2018:0.000001)40:0.000001)79:0.000576)67:0.000575)6:0.000001,((((MK630802-A/Arizona/01/2019:0.001150,(MK773269-A/New_Mexico/12/2019:0.001151,MK636075-A/Nevada/7714/2019:0.000574)6:0.000001)0:0.000001,MK475446-A/Montana/39/2018:0.000001)0:0.000001,MK763728-A/New_Mexico/8166/2019:0.000001)0:0.000001,MK676357-A/Arizona/04/2019:0.000001)2:0.000001)16:0.000001)92:0.002882)41:0.000001)39:0.000574,((((MH184029-A/Wyoming/07/2018:0.000001,MH125595-A/Utah/08/2018:0.000001)31:0.000001,MH126299-A/Wyoming/05/2018:0.000001)87:0.001149,MH083877-A/New_Mexico/02/2018:0.000001)67:0.000575,((((MH125674-A/Arizona/03/2018:0.000001,((MH183781-A/Montana/11/2018:0.000001,((MH126073-A/New_Mexico/09/2018:0.001149,MH305716-A/Colorado/18/2018:0.000574)6:0.000001,((MH359838-A/Arizona/19/2018:0.000574,(MH359846-A/Arizona/22/2018:0.001728,((MH600342-A/Montana/30/2018:0.000001,MH446474-A/Montana/28/2018:0.000579)16:0.000001,MH600350-A/Montana/31/2018:0.000001)82:0.000575)65:0.000573)4:0.000001,(((MH183789-A/Montana/12/2018:0.000001,MH183797-A/Montana/15/2018:0.000574)64:0.000574,MH126042-A/Montana/05/2018:0.000573)3:0.000001,(MH305884-A/Montana/18/2018:0.001149,(MH183533-A/Colorado/11/2018:0.000573,((((MK400717-A/Colorado/7121/2018:0.001148,MK502285-A/Montana/7422/2018:0.001150)7:0.000001,((MK623909-A/Wyoming/20/2018:0.001151,MK245806-A/Montana/32/2018:0.000575)95:0.001728,(MH359886-A/Colorado/21/2018:0.001149,MH446508-A/Arizona/27/2018:0.002302)19:0.000001)64:0.000573)1:0.000001,((MH360166-A/Utah/24/2018:0.000001,(((MH669931-A/Arizona/29/2018:0.000572,MH360094-A/Montana/22/2018:0.002877)28:0.000001,(MH600431-A/Utah/29/2018:0.000001,((MH600447-A/Utah/33/2018:0.000001,MH600439-A/Utah/32/2018:0.000001)28:0.000001,MH360158-A/Utah/23/2018:0.000001)69:0.000573)64:0.000573)19:0.000001,MH600151-A/Colorado/25/2018:0.002301)64:0.000573)62:0.000573,MK715914-A/Idaho/04/2019:0.006371)34:0.000001)1:0.000001,(MH360086-A/Montana/20/2018:0.000001,MH700996-A/Arizona/MAP6094A/2017:0.000001)17:0.000001)6:0.000001)58:0.000573)6:0.000001)0:0.000001)0:0.000001)0:0.000001)0:0.000001,MH183489-A/Arizona/07/2018:0.000001)0:0.000001)0:0.000001,MH125681-A/Arizona/04/2018:0.000001)0:0.000001,(MK502282-A/Idaho/7412/2018:0.001149,MH305676-A/Arizona/14/2018:0.001726)8:0.000001)3:0.000001,MK401399-A/Montana/7233/2018:0.000574)58:0.000572)80:0.001154)4:0.000001)16:0.000001,((CY258604-A/Wyoming/23/2017:0.000001,CY261758-A/Wyoming/23/2017:0.000001)80:0.000575,((CY243766-A/Arizona/41/2017:0.000574,CY239593-A/Arizona/41/2017:0.000001)69:0.000574,CY238962-A/Nevada/13/2017:0.000001)69:0.000575)58:0.000574)62:0.001726)5:0.000001,(((((MH079672-A/Idaho/01/2018:0.000574,((((((((MK868741-A/Utah/8703/2019:0.001726,(MK716026-A/Nevada/08/2019:0.000001,MK743890-A/Utah/8082/2019:0.000574)95:0.001728)10:0.000001,((MK475350-A/Nevada/04/2018:0.000575,((MK631346-A/Nevada/03/2019:0.000001,MK855868-A/Idaho/10/2019:0.000001)38:0.000001,(MK856085-A/New_Mexico/13/2019:0.001728,(((MK999573-A/Idaho/36/2018:0.000001,(MK623541-A/Idaho/37/2018:0.000001,MK626213-A/Idaho/32/2018:0.000575)12:0.000001)25:0.000001,MK999874-A/Wyoming/18/2019:0.001150)64:0.000575,(MK399232-A/Nevada/02/2018:0.000001,MK557393-A/Nevada/02/2018:0.000001)43:0.000001)63:0.000575)21:0.000001)21:0.000001)94:0.001728,((MK623365-A/Arizona/61/2018:0.000001,(((MK772936-A/Arizona/59/2018:0.000001,MK623357-A/Arizona/60/2018:0.000001)67:0.000574,(MK631419-A/New_Mexico/04/2019:0.000576,(MK557457-A/New_Mexico/25/2018:0.000001,MK399192-A/New_Mexico/25/2018:0.000001)88:0.000576)87:0.001152)5:0.000001,(((MK556881-A/Arizona/49/2018:0.000001,MK399279-A/Arizona/49/2018:0.000001)86:0.001152,(MK631354-A/Nevada/05/2019:0.001149,MK635599-A/Nevada/7711/2018:0.000001)62:0.000574)5:0.000001,(MK475406-A/Idaho/30/2018:0.000575,(((((MK623821-A/Utah/52/2018:0.000575,(MK623661-A/Nevada/10/2018:0.000001,MK626325-A/Nevada/07/2018:0.000001)24:0.000001)18:0.000001,MK773248-A/Nevada/09/2018:0.000575)63:0.000575,((MK743210-A/Arizona/7958/2019:0.000001,(MK576938-A/New_Mexico/7857/2019:0.000001,(MK676367-A/Arizona/07/2019:0.000001,((MK576762-A/Arizona/7808/2019:0.000575,MK762956-A/Arizona/8104/2019:0.000576)5:0.000001,(MK855525-A/Arizona/13/2019:0.000001,MK626053-A/Arizona/58/2018:0.000001)9:0.000001)0:0.000001)0:0.000001)0:0.000001)4:0.000001,MK855539-A/Arizona/12/2019:0.000575)28:0.000001)84:0.001150,((MK364312-A/Arizona/46/2018:0.000001,MK475462-A/Arizona/51/2018:0.000001)29:0.000001,MK556873-A/Arizona/46/2018:0.000001)85:0.001151)6:0.000001,((((MK999754-A/New_Mexico/17/2019:0.002304,MK743626-A/New_Mexico/8033/2019:0.000574)21:0.000001,((MK743610-A/New_Mexico/8031/2019:0.000001,MK743570-A/New_Mexico/8026/2019:0.000001)13:0.000001,((MK623701-A/New_Mexico/31/2018:0.000001,MK716066-A/New_Mexico/06/2019:0.000001)13:0.000001,MK762990-A/New_Mexico/8164/2019:0.000574)4:0.000001)10:0.000001)17:0.000001,MK630930-A/Colorado/05/2019:0.000574)88:0.001726,(MK380735-A/Nevada/7560/2018:0.000001,MK380736-A/Nevada/7562/2018:0.000001)89:0.001150)8:0.000001)0:0.000001)0:0.000001)0:0.000001)0:0.000001)6:0.000001,MK743234-A/Colorado/7962/2019:0.001727)46:0.000574)8:0.000001)1:0.000001,(((MK380737-A/Nevada/7564/2018:0.000575,(MK636059-A/Nevada/7712/2018:0.000001,MK380738-A/Nevada/7566/2018:0.000001)47:0.000001)61:0.000001,MK773021-A/Colorado/11/2019:0.001733)68:0.000577,(MK557705-A/Utah/41/2018:0.000001,MK364296-A/Utah/41/2018:0.000001)97:0.001732)60:0.000574)4:0.000001,(MH894565-A/Utah/35/2018:0.000001,MH894722-A/Utah/35/2018:0.000001)72:0.000574)70:0.001149,MH600263-A/Idaho/21/2018:0.001149)23:0.000001,(MH791471-A/Utah/34/2018:0.001151,(MH183957-A/Utah/10/2018:0.000574,(MK364095-A/Arizona/41/2018:0.003476,((MK399200-A/Arizona/50/2018:0.002880,(((MK181983-A/Arizona/39/2018:0.000001,(MK364135-A/Arizona/42/2018:0.000001,MK292595-A/Arizona/42/2018:0.000001)18:0.000001)14:0.000001,MK181959-A/Arizona/38/2018:0.000001)69:0.000001,MK271167-A/Arizona/7497/2018:0.001149)95:0.001723)45:0.000001,MH669939-A/Arizona/35/2018:0.000573)65:0.000564)84:0.001164)7:0.000001)0:0.000001)0:0.000001,(MH084237-A/Wyoming/01/2018:0.000001,((MH306028-A/Utah/19/2018:0.000001,MH079679-A/Idaho/46/2017:0.000001)7:0.000001,MH446500-A/Arizona/26/2018:0.000001)3:0.000001)1:0.000001)0:0.000001,MH600160-A/Colorado/26/2018:0.000001)5:0.000001)53:0.000574,(((MH079807-A/Utah/50/2017:0.000574,MH079799-A/Utah/04/2018:0.001151)20:0.000001,(((MH083349-A/Arizona/74/2017:0.000001,CY261977-A/Utah/37/2017:0.000575)4:0.000001,CY263231-A/Nevada/27/2017:0.000001)1:0.000001,(MG978771-A/Nevada/27/2017:0.000001,MH084133-A/Utah/45/2017:0.000001)9:0.000001)6:0.000001)10:0.000001,(MH446900-A/Utah/28/2018:0.000001,MH446972-A/Wyoming/18/2018:0.000001)64:0.000575)62:0.000574)5:0.000001,((MG978947-A/Utah/40/2017:0.000001,CY263342-A/Utah/40/2017:0.000001)4:0.000001,(((MK400765-A/New_Mexico/7169/2018:0.000001,MH083485-A/Idaho/44/2017:0.000001)4:0.000001,MK401405-A/New_Mexico/7239/2018:0.000574)0:0.000001,(((MK382022-A/New_Mexico/7034/2018:0.000001,(MH246141-A/Utah/14/2018:0.000001,CY265459-A/Nevada/32/2017:0.000575)2:0.000001)0:0.000001,MN507223-A/Idaho/07/2018:0.000001)0:0.000001,MH245997-A/Idaho/07/2018:0.000001)0:0.000001)0:0.000001)2:0.000001)6:0.000001,(MH083869-A/New_Mexico/01/2018:0.000001,MH305927-A/New_Mexico/11/2018:0.000001)88:0.001150)59:0.000575,(((MG830831-A/Utah/39/2017:0.000001,MG978939-A/Utah/39/2017:0.000001)33:0.000001,CY261985-A/Utah/39/2017:0.000001)92:0.001152,((MH360102-A/New_Mexico/19/2018:0.000575,MH305660-A/Arizona/10/2018:0.000001)20:0.000001,MH305652-A/Arizona/09/2018:0.000001)81:0.000576)68:0.000575)57:0.000576)50:0.001149,(MK623653-A/Montana/49/2018:0.005254,(((MK245854-A/Utah/39/2018:0.003480,(MK245822-A/Montana/35/2018:0.000001,MK557353-A/Montana/35/2018:0.000001)97:0.001150)63:0.000578,(MH125768-A/Colorado/07/2018:0.001157,MH126234-A/Utah/07/2018:0.001734)87:0.001153)19:0.000001,((MH183493-A/Arizona/08/2018:0.000001,(((((MN003847-A/Idaho/22/2019:0.000001,MK856029-A/Montana/13/2019:0.000001)95:0.000569,MK868703-A/Nevada/8617/2019:0.001155)98:0.002316,(((MN423019-A/Idaho/26/2019:0.001152,MK716058-A/Nevada/13/2019:0.000574)20:0.000001,(MK762988-A/New_Mexico/8161/2019:0.000001,MK856093-A/New_Mexico/14/2019:0.000575)73:0.000575)43:0.000001,((MK927167-A/Colorado/8882/2019:0.000001,MK839278-A/Colorado/8418/2019:0.000001)32:0.000001,MK927165-A/Colorado/8880/2019:0.000001)95:0.001729)94:0.001731)70:0.000575,(((MK716074-A/New_Mexico/07/2019:0.001726,MN004210-A/New_Mexico/22/2019:0.001149)25:0.000001,MK762991-A/New_Mexico/8165/2019:0.000001)21:0.000001,MK785458-A/Nevada/8295/2019:0.001726)64:0.000574)84:0.001152,((MK635582-A/Colorado/7681/2018:0.000001,MK912280-A/New_Mexico/8788/2019:0.000574)88:0.001150,((((MN161048-A/Montana/36/2019:0.002892,MK856069-A/Nevada/16/2019:0.000574)47:0.000577,MN169143-A/New_Mexico/9088/2019:0.001151)34:0.000001,(MN154171-A/Nevada/9743/2019:0.000575,((MK839313-A/Utah/8546/2019:0.000001,MK626461-A/Utah/49/2018:0.000001)21:0.000001,(MK999522-A/Colorado/19/2019:0.000001,MK856357-A/Wyoming/12/2019:0.000575)5:0.000001)3:0.000001)7:0.000001)17:0.000001,MK676751-A/Wyoming/03/2019:0.000575)94:0.001730)40:0.000001)93:0.002305)53:0.000574,MK399161-A/Nevada/03/2018:0.002893)14:0.000001)25:0.000001)90:0.002884)35:0.000001)69:0.001062,((MK631306-A/Montana/05/2019:0.001150,(MK785488-A/Utah/8398/2019:0.000574,MK676492-A/Idaho/03/2019:0.001150)47:0.000001)93:0.001725,(((((MN161064-A/New_Mexico/32/2019:0.001150,MK999746-A/Montana/24/2019:0.000576)45:0.000574,((((MN423091-A/New_Mexico/33/2019:0.002305,MK762987-A/New_Mexico/8160/2019:0.001725)6:0.000001,(((MK635596-A/Nevada/7708/2018:0.000001,MK856045-A/Montana/17/2019:0.000001)5:0.000001,((MK635598-A/Nevada/7710/2018:0.000573,((MK856372-A/Wyoming/15/2019:0.000573,(((MK773448-A/Utah/46/2018:0.000001,MK475326-A/Utah/46/2018:0.000001)74:0.000573,MK716050-A/Nevada/12/2019:0.000573)22:0.000001,(MK743898-A/Utah/8083/2019:0.000001,MK742979-A/Utah/8084/2019:0.000001)73:0.000573)57:0.000573)11:0.000001,MK856365-A/Wyoming/13/2019:0.000001)13:0.000001)92:0.001725,MN004202-A/New_Mexico/21/2019:0.001149)5:0.000001)0:0.000001,(((MK763024-A/Utah/8224/2019:0.000574,(MK364352-A/Colorado/28/2018:0.000001,(MK762957-A/Arizona/8105/2019:0.001149,((MK715898-A/Colorado/08/2019:0.000575,((MK364368-A/Idaho/27/2018:0.000001,((((MK557089-A/Idaho/27/2018:0.000001,MK676484-A/Idaho/02/2019:0.000001)8:0.000001,MK399130-A/Idaho/28/2018:0.000001)1:0.000001,MK676504-A/Idaho/39/2018:0.000001)1:0.000001,MK364288-A/Idaho/26/2018:0.000001)1:0.000001)5:0.000001,((MK763616-A/Idaho/8133/2019:0.000574,MK676508-A/Idaho/40/2018:0.000001)50:0.000001,MK855861-A/Idaho/09/2019:0.001150)63:0.000574)2:0.000001)16:0.000001,MK676517-A/Idaho/41/2018:0.000574)58:0.000574)24:0.000001)60:0.000574)1:0.000001,(((MK716042-A/Nevada/11/2019:0.000574,MK716034-A/Nevada/10/2019:0.000001)64:0.000574,((MK715722-A/Arizona/08/2019:0.000574,MK856053-A/Montana/20/2019:0.001150)3:0.000001,((MN229983-A/Nevada/29/2019:0.002303,MN004554-A/Utah/24/2019:0.001726)6:0.000001,(MK475390-A/Arizona/53/2018:0.000001,((((MN160755-A/Montana/30/2019:0.001729,MN003546-A/Arizona/22/2019:0.001150)49:0.000577,MN423075-A/Montana/37/2019:0.004045)23:0.000001,(MN003611-A/Colorado/29/2019:0.001726,MN083794-A/New_Mexico/28/2019:0.001149)5:0.000001)0:0.000001,(MK364609-A/Arizona/43/2018:0.000001,(MK743586-A/New_Mexico/8028/2019:0.000001,MK631314-A/Montana/06/2019:0.000001)72:0.000574)63:0.000574)0:0.000001)0:0.000001)0:0.000001)0:0.000001)0:0.000001,MK716138-A/Utah/09/2019:0.000001)0:0.000001)0:0.000001,MK623493-A/Colorado/40/2018:0.000001)0:0.000001)0:0.000001)0:0.000001,((MK839595-A/Colorado/8420/2019:0.001149,MK635600-A/Nevada/7715/2019:0.001149)10:0.000001,(((MN003834-A/Idaho/18/2019:0.002312,MK856253-A/Utah/19/2019:0.001732)69:0.000570,(MK364304-A/Colorado/30/2018:0.000001,MK556961-A/Colorado/30/2018:0.000001)69:0.000574)5:0.000001,MN004577-A/Utah/29/2019:0.000001)3:0.000001)54:0.000574)0:0.000001,(MN004220-A/New_Mexico/27/2019:0.000574,MK764000-A/Wyoming/8250/2019:0.001149)3:0.000001)1:0.000001)27:0.000001,MN074994-A/Utah/9587/2019:0.003465)37:0.000571,(((MK839923-A/Nevada/8472/2019:0.000001,MK762983-A/Nevada/8154/2019:0.000001)37:0.000001,MK715730-A/Arizona/10/2019:0.000001)49:0.000001,MN003538-A/Arizona/20/2019:0.000574)99:0.002895)65:0.001156,MK855614-A/Arizona/17/2019:0.003463)37:0.000001)86:0.001250)90:0.001722)32:0.000001)98:0.003468,MK380728-A/Colorado/7546/2018:0.002887)42:0.000001)84:0.001731,(MN074986-A/Utah/9586/2019:0.000574,MK856035-A/Montana/16/2019:0.000001)85:0.001150)19:0.000001,(MK856077-A/Nevada/17/2019:0.000574,(MN004122-A/Montana/25/2019:0.000001,MK716010-A/Montana/09/2019:0.000001)85:0.001150)4:0.000001)0:0.000001)0:0.000001)0:0.000001,(MN004730-A/Wyoming/22/2019:0.001728,(MN083802-A/New_Mexico/29/2019:0.000575,MK960636-A/Montana/9377/2019:0.000001)64:0.000574)2:0.000001)7:0.0;
