# Supplementary material for: Mutation in Hemagglutinin Antigenic Sites in Influenza A pH1N1 Viruses from 2015–2019 in the United States Mountain West, Europe, and the Northern Hemisphere
Source: Genes (Basel). 2022 May 19;13(5):909. doi: 10.3390/genes13050909 (PMC9141826; doi:10.3390/genes13050909)
Supplement: Supplementary file 1 [file genes-13-00909-s001.zip › Figure S2-MW_BEAST.nexus]

#NEXUS
begin taxa;
	dimensions ntax=933;
	taxlabels
	'CY208125-A/Nevada/4892/2015'[&!color=#00b395]
	'CY208132-A/Nevada/4899/2015'[&!color=#00b395]
	'CY208133-A/Nevada/4900/2015'[&!color=#00b395]
	'CY208134-A/Nevada/4901/2015'[&!color=#00b395]
	'CY208135-A/Nevada/4902/2015'[&!color=#00b395]
	'CY208136-A/Nevada/4903/2015'[&!color=#00b395]
	'CY208137-A/Nevada/4904/2015'[&!color=#00b395]
	'CY208151-A/Nevada/4918/2016'[&!color=#4d9900]
	'CY208152-A/Utah/4919/2016'[&!color=#4d9900]
	'CY208153-A/Utah/4920/2016'[&!color=#4d9900]
	'CY208166-A/Nevada/4933/2016'[&!color=#4d9900]
	'CY208179-A/Utah/4946/2016'[&!color=#4d9900]
	'CY208199-A/Arizona/4966/2016'[&!color=#4d9900]
	'CY208214-A/Utah/4981/2016'[&!color=#4d9900]
	'CY208230-A/Arizona/4997/2016'[&!color=#4d9900]
	'CY208232-A/Arizona/4999/2016'[&!color=#4d9900]
	'CY208234-A/Arizona/5001/2016'[&!color=#4d9900]
	'CY208235-A/Arizona/5002/2016'[&!color=#4d9900]
	'CY208237-A/Arizona/5004/2016'[&!color=#4d9900]
	'CY208250-A/Nevada/5017/2016'[&!color=#4d9900]
	'CY208262-A/Utah/5029/2016'[&!color=#4d9900]
	'CY208263-A/Utah/5030/2016'[&!color=#4d9900]
	'CY208266-A/Wyoming/5033/2016'[&!color=#4d9900]
	'CY208287-A/Arizona/5054/2016'[&!color=#4d9900]
	'CY208322-A/Utah/5089/2016'[&!color=#4d9900]
	'CY208336-A/Arizona/5103/2016'[&!color=#4d9900]
	'CY208338-A/Arizona/5105/2016'[&!color=#4d9900]
	'CY208340-A/Arizona/5107/2016'[&!color=#4d9900]
	'CY208341-A/Arizona/5108/2016'[&!color=#4d9900]
	'CY208386-A/Utah/5153/2016'[&!color=#4d9900]
	'CY208387-A/Utah/5154/2016'[&!color=#4d9900]
	'CY208388-A/Utah/5155/2016'[&!color=#4d9900]
	'CY208389-A/Utah/5156/2016'[&!color=#4d9900]
	'CY208396-A/Wyoming/5163/2016'[&!color=#4d9900]
	'CY208421-A/Arizona/5188/2016'[&!color=#4d9900]
	'CY208422-A/Arizona/5189/2016'[&!color=#4d9900]
	'CY208428-A/Colorado/5195/2016'[&!color=#4d9900]
	'CY208448-A/Nevada/5215/2016'[&!color=#4d9900]
	'CY208454-A/New_Mexico/5221/2016'[&!color=#4d9900]
	'CY208470-A/Utah/5237/2016'[&!color=#4d9900]
	'CY208471-A/Utah/5238/2016'[&!color=#4d9900]
	'CY208472-A/Utah/5239/2016'[&!color=#4d9900]
	'CY209496-A/Arizona/72/2016'[&!color=#4d9900]
	'CY209504-A/Nevada/42/2016'[&!color=#4d9900]
	'CY209512-A/Nevada/47/2016'[&!color=#4d9900]
	'CY209520-A/Nevada/48/2016'[&!color=#4d9900]
	'CY209544-A/Montana/59/2016'[&!color=#4d9900]
	'CY209784-A/New_Mexico/5299/2016'[&!color=#4d9900]
	'CY209800-A/Wyoming/5315/2016'[&!color=#4d9900]
	'CY209848-A/Arizona/5363/2016'[&!color=#4d9900]
	'CY209852-A/Colorado/5367/2016'[&!color=#4d9900]
	'CY209872-A/Utah/5387/2016'[&!color=#4d9900]
	'CY210004-A/Arizona/5433/2016'[&!color=#4d9900]
	'CY210005-A/Arizona/5434/2016'[&!color=#4d9900]
	'CY210010-A/Colorado/5439/2016'[&!color=#4d9900]
	'CY210038-A/New_Mexico/5467/2016'[&!color=#4d9900]
	'CY210039-A/New_Mexico/5468/2016'[&!color=#4d9900]
	'CY210040-A/New_Mexico/5469/2016'[&!color=#4d9900]
	'CY210057-A/Utah/5486/2016'[&!color=#4d9900]
	'CY210058-A/Utah/5487/2016'[&!color=#4d9900]
	'CY210059-A/Utah/5488/2016'[&!color=#4d9900]
	'CY210064-A/Wyoming/5493/2016'[&!color=#4d9900]
	'CY210065-A/Wyoming/5494/2016'[&!color=#4d9900]
	'CY210066-A/Wyoming/5495/2016'[&!color=#4d9900]
	'CY210838-A/Montana/47/2016'[&!color=#4d9900]
	'CY210846-A/Montana/48/2016'[&!color=#4d9900]
	'CY210899-A/Montana/50/2016'[&!color=#4d9900]
	'CY210907-A/Montana/50/2016'[&!color=#4d9900]
	'CY210915-A/Montana/51/2016'[&!color=#4d9900]
	'CY210923-A/Montana/49/2016'[&!color=#4d9900]
	'CY210931-A/Montana/49/2016'[&!color=#4d9900]
	'CY210939-A/Montana/54/2016'[&!color=#4d9900]
	'CY210947-A/Montana/55/2016'[&!color=#4d9900]
	'CY210987-A/Nevada/47/2016'[&!color=#4d9900]
	'CY210995-A/Nevada/48/2016'[&!color=#4d9900]
	'CY211034-A/Montana/57/2016'[&!color=#4d9900]
	'CY211114-A/Montana/61/2016'[&!color=#4d9900]
	'CY211122-A/Montana/60/2016'[&!color=#4d9900]
	'CY213338-A/Nevada/42/2016'[&!color=#4d9900]
	'CY213354-A/New_Mexico/52/2016'[&!color=#4d9900]
	'CY213362-A/New_Mexico/53/2016'[&!color=#4d9900]
	'CY213410-A/Montana/65/2016'[&!color=#4d9900]
	'CY213418-A/Montana/63/2016'[&!color=#4d9900]
	'CY214258-A/Colorado/46/2016'[&!color=#4d9900]
	'CY216809-A/Colorado/46/2016'[&!color=#4d9900]
	'CY216921-A/Montana/71/2016'[&!color=#4d9900]
	'CY216929-A/Montana/02/2017'[&!color=#bfbf00]
	'CY216945-A/Idaho/01/2017'[&!color=#bfbf00]
	'CY216969-A/New_Mexico/03/2017'[&!color=#bfbf00]
	'CY217025-A/Utah/04/2017'[&!color=#bfbf00]
	'CY217874-A/Montana/50/2016'[&!color=#4d9900]
	'CY218833-A/Arizona/82/2016'[&!color=#4d9900]
	'CY218857-A/Montana/04/2017'[&!color=#bfbf00]
	'CY218889-A/Idaho/03/2017'[&!color=#bfbf00]
	'CY218897-A/Idaho/08/2017'[&!color=#bfbf00]
	'CY220879-A/Arizona/03/2017'[&!color=#bfbf00]
	'CY220887-A/Arizona/02/2017'[&!color=#bfbf00]
	'CY220975-A/Arizona/07/2017'[&!color=#bfbf00]
	'CY223541-A/Wyoming/09/2017'[&!color=#bfbf00]
	'CY223549-A/Arizona/10/2017'[&!color=#bfbf00]
	'CY223557-A/New_Mexico/08/2017'[&!color=#bfbf00]
	'CY224238-A/Idaho/11/2017'[&!color=#bfbf00]
	'CY224246-A/Idaho/13/2017'[&!color=#bfbf00]
	'CY225798-A/Utah/16/2017'[&!color=#bfbf00]
	'CY225830-A/New_Mexico/13/2017'[&!color=#bfbf00]
	'CY229013-A/Arizona/15/2017'[&!color=#bfbf00]
	'CY230401-A/Montana/50/2016'[&!color=#4d9900]
	'CY231154-A/Arizona/15/2017'[&!color=#bfbf00]
	'CY231170-A/Arizona/22/2017'[&!color=#bfbf00]
	'CY231210-A/Utah/22/2017'[&!color=#bfbf00]
	'CY231218-A/Idaho/22/2017'[&!color=#bfbf00]
	'CY231246-A/Utah/07/2017'[&!color=#bfbf00]
	'CY231276-A/New_Mexico/10/2017'[&!color=#bfbf00]
	'CY231320-A/Arizona/21/2017'[&!color=#bfbf00]
	'CY233792-A/New_Mexico/52/2016'[&!color=#4d9900]
	'CY233808-A/Idaho/01/2017'[&!color=#bfbf00]
	'CY233832-A/Wyoming/09/2017'[&!color=#bfbf00]
	'CY235323-A/mallard/Idaho/UGAI16-1971/2016'[&!color=#4d9900]
	'CY236122-A/Arizona/23/2017'[&!color=#bfbf00]
	'CY236130-A/Arizona/23/2017'[&!color=#bfbf00]
	'CY236166-A/Utah/25/2017'[&!color=#bfbf00]
	'CY236174-A/Utah/25/2017'[&!color=#bfbf00]
	'CY236214-A/Arizona/26/2017'[&!color=#bfbf00]
	'CY238955-A/Arizona/33/2017'[&!color=#bfbf00]
	'CY238962-A/Nevada/13/2017'[&!color=#bfbf00]
	'CY239497-A/New_Mexico/53/2016'[&!color=#4d9900]
	'CY239553-A/Montana/71/2016'[&!color=#4d9900]
	'CY239585-A/Arizona/40/2017'[&!color=#bfbf00]
	'CY239593-A/Arizona/41/2017'[&!color=#bfbf00]
	'CY243766-A/Arizona/41/2017'[&!color=#bfbf00]
	'CY244798-A/New_Mexico/19/2017'[&!color=#bfbf00]
	'CY256453-A/Utah/32/2017'[&!color=#bfbf00]
	'CY258476-A/Utah/32/2017'[&!color=#bfbf00]
	'CY258604-A/Wyoming/23/2017'[&!color=#bfbf00]
	'CY261758-A/Wyoming/23/2017'[&!color=#bfbf00]
	'CY261834-A/Arizona/61/2017'[&!color=#bfbf00]
	'CY261842-A/Arizona/60/2017'[&!color=#bfbf00]
	'CY261977-A/Utah/37/2017'[&!color=#bfbf00]
	'CY261985-A/Utah/39/2017'[&!color=#bfbf00]
	'CY261993-A/Arizona/64/2017'[&!color=#bfbf00]
	'CY262001-A/Arizona/65/2017'[&!color=#bfbf00]
	'CY263231-A/Nevada/27/2017'[&!color=#bfbf00]
	'CY263342-A/Utah/40/2017'[&!color=#bfbf00]
	'CY263350-A/Arizona/67/2017'[&!color=#bfbf00]
	'CY263358-A/Arizona/69/2017'[&!color=#bfbf00]
	'CY263366-A/Wyoming/28/2017'[&!color=#bfbf00]
	'CY263374-A/Wyoming/30/2017'[&!color=#bfbf00]
	'CY265459-A/Nevada/32/2017'[&!color=#bfbf00]
	'CY265467-A/Colorado/26/2017'[&!color=#bfbf00]
	'KT836615-A/Montana/05/2015'[&!color=#00b395]
	'KT836625-A/New_Mexico/17/2015'[&!color=#00b395]
	'KT836771-A/Montana/08/2015'[&!color=#00b395]
	'KT836837-A/New_Mexico/17/2015'[&!color=#00b395]
	'KU509582-A/Colorado/20/2015'[&!color=#00b395]
	'KU509599-A/Colorado/20/2015'[&!color=#00b395]
	'KU509625-A/Arizona/26/2015'[&!color=#00b395]
	'KU509633-A/Arizona/28/2015'[&!color=#00b395]
	'KU509671-A/Colorado/22/2015'[&!color=#00b395]
	'KU509727-A/Colorado/18/2015'[&!color=#00b395]
	'KU589308-A/Colorado/17/2015'[&!color=#00b395]
	'KU589378-A/Montana/35/2015'[&!color=#00b395]
	'KU589419-A/Colorado/14/2015'[&!color=#00b395]
	'KX004073-A/Colorado/25/2015'[&!color=#00b395]
	'KX004202-A/Montana/37/2015'[&!color=#00b395]
	'KX004209-A/Utah/16/2015'[&!color=#00b395]
	'KX004217-A/Nevada/41/2015'[&!color=#00b395]
	'KX004225-A/Nevada/42/2015'[&!color=#00b395]
	'KX004257-A/Idaho/33/2015'[&!color=#00b395]
	'KX004430-A/Nevada/43/2015'[&!color=#00b395]
	'KX004437-A/New_Mexico/29/2015'[&!color=#00b395]
	'KX004469-A/Utah/18/2015'[&!color=#00b395]
	'KX004530-A/Colorado/26/2015'[&!color=#00b395]
	'KX004538-A/Idaho/34/2015'[&!color=#00b395]
	'KX004554-A/Colorado/30/2015'[&!color=#00b395]
	'KX004579-A/Utah/17/2015'[&!color=#00b395]
	'KX004587-A/Nevada/40/2015'[&!color=#00b395]
	'KX004611-A/Idaho/43/2015'[&!color=#00b395]
	'KX004619-A/Arizona/40/2015'[&!color=#00b395]
	'KX004651-A/Arizona/31/2015'[&!color=#00b395]
	'KX004667-A/Idaho/36/2015'[&!color=#00b395]
	'KX004675-A/Idaho/38/2015'[&!color=#00b395]
	'KX004683-A/Idaho/39/2015'[&!color=#00b395]
	'KX004691-A/Idaho/42/2015'[&!color=#00b395]
	'KX004715-A/Arizona/32/2015'[&!color=#00b395]
	'KX004723-A/Arizona/35/2015'[&!color=#00b395]
	'KX004731-A/Arizona/36/2015'[&!color=#00b395]
	'KX004739-A/Arizona/37/2015'[&!color=#00b395]
	'KX004746-A/Arizona/38/2015'[&!color=#00b395]
	'KX004754-A/Arizona/39/2015'[&!color=#00b395]
	'KX004898-A/Utah/01/2016'[&!color=#4d9900]
	'KX004906-A/Montana/41/2015'[&!color=#00b395]
	'KX004914-A/Montana/01/2016'[&!color=#4d9900]
	'KX004922-A/Montana/02/2016'[&!color=#4d9900]
	'KX004930-A/Montana/07/2016'[&!color=#4d9900]
	'KX004938-A/Montana/03/2016'[&!color=#4d9900]
	'KX004946-A/Montana/04/2016'[&!color=#4d9900]
	'KX004954-A/Montana/06/2016'[&!color=#4d9900]
	'KX005026-A/Colorado/32/2015'[&!color=#00b395]
	'KX005034-A/Colorado/33/2015'[&!color=#00b395]
	'KX005042-A/Colorado/34/2015'[&!color=#00b395]
	'KX005050-A/Colorado/35/2015'[&!color=#00b395]
	'KX005058-A/Colorado/36/2015'[&!color=#00b395]
	'KX005283-A/Colorado/01/2016'[&!color=#4d9900]
	'KX005290-A/Idaho/40/2015'[&!color=#00b395]
	'KX005298-A/Idaho/43/2015'[&!color=#00b395]
	'KX005306-A/Montana/38/2015'[&!color=#00b395]
	'KX005314-A/Wyoming/02/2016'[&!color=#4d9900]
	'KX005330-A/Wyoming/01/2016'[&!color=#4d9900]
	'KX005426-A/Colorado/31/2015'[&!color=#00b395]
	'KX005434-A/Nevada/02/2016'[&!color=#4d9900]
	'KX005558-A/Nevada/06/2016'[&!color=#4d9900]
	'KX005579-A/Montana/40/2015'[&!color=#00b395]
	'KX005586-A/Nevada/05/2016'[&!color=#4d9900]
	'KX005753-A/Idaho/35/2015'[&!color=#00b395]
	'KX005761-A/Nevada/04/2016'[&!color=#4d9900]
	'KX005785-A/Montana/05/2016'[&!color=#4d9900]
	'KX005865-A/Utah/02/2016'[&!color=#4d9900]
	'KX005978-A/Arizona/46/2015'[&!color=#00b395]
	'KX005986-A/Arizona/55/2015'[&!color=#00b395]
	'KX005994-A/Arizona/56/2015'[&!color=#00b395]
	'KX006002-A/Arizona/07/2016'[&!color=#4d9900]
	'KX006010-A/Utah/06/2016'[&!color=#4d9900]
	'KX006018-A/Colorado/02/2016'[&!color=#4d9900]
	'KX006034-A/Arizona/08/2016'[&!color=#4d9900]
	'KX006066-A/Montana/10/2016'[&!color=#4d9900]
	'KX006136-A/Colorado/05/2016'[&!color=#4d9900]
	'KX006139-A/Montana/08/2016'[&!color=#4d9900]
	'KX006147-A/Montana/12/2016'[&!color=#4d9900]
	'KX006297-A/Montana/11/2016'[&!color=#4d9900]
	'KX406075-A/Arizona/45/2015'[&!color=#00b395]
	'KX406083-A/Arizona/47/2015'[&!color=#00b395]
	'KX406091-A/Arizona/48/2015'[&!color=#00b395]
	'KX406099-A/Arizona/49/2015'[&!color=#00b395]
	'KX406107-A/Arizona/50/2015'[&!color=#00b395]
	'KX406115-A/Utah/04/2016'[&!color=#4d9900]
	'KX406123-A/Utah/05/2016'[&!color=#4d9900]
	'KX406131-A/Idaho/01/2016'[&!color=#4d9900]
	'KX406139-A/Idaho/02/2016'[&!color=#4d9900]
	'KX406339-A/Utah/08/2016'[&!color=#4d9900]
	'KX406347-A/Utah/09/2016'[&!color=#4d9900]
	'KX406355-A/Idaho/03/2016'[&!color=#4d9900]
	'KX406363-A/Idaho/04/2016'[&!color=#4d9900]
	'KX406387-A/Arizona/12/2016'[&!color=#4d9900]
	'KX406395-A/Arizona/13/2016'[&!color=#4d9900]
	'KX406403-A/Arizona/14/2016'[&!color=#4d9900]
	'KX406411-A/Arizona/15/2016'[&!color=#4d9900]
	'KX406419-A/Arizona/16/2016'[&!color=#4d9900]
	'KX406427-A/Arizona/16/2016'[&!color=#4d9900]
	'KX406435-A/Arizona/17/2016'[&!color=#4d9900]
	'KX406443-A/Arizona/18/2016'[&!color=#4d9900]
	'KX406451-A/Arizona/19/2016'[&!color=#4d9900]
	'KX406459-A/Arizona/20/2016'[&!color=#4d9900]
	'KX406515-A/Nevada/10/2016'[&!color=#4d9900]
	'KX406523-A/Nevada/11/2016'[&!color=#4d9900]
	'KX406531-A/Nevada/12/2016'[&!color=#4d9900]
	'KX406595-A/Colorado/09/2016'[&!color=#4d9900]
	'KX406603-A/Colorado/10/2016'[&!color=#4d9900]
	'KX406747-A/Montana/15/2016'[&!color=#4d9900]
	'KX406755-A/Montana/16/2016'[&!color=#4d9900]
	'KX406763-A/Montana/17/2016'[&!color=#4d9900]
	'KX406771-A/Montana/18/2016'[&!color=#4d9900]
	'KX406779-A/Montana/19/2016'[&!color=#4d9900]
	'KX406787-A/Montana/20/2016'[&!color=#4d9900]
	'KX406795-A/Montana/21/2016'[&!color=#4d9900]
	'KX406803-A/New_Mexico/03/2016'[&!color=#4d9900]
	'KX406811-A/New_Mexico/04/2016'[&!color=#4d9900]
	'KX406875-A/Arizona/30/2016'[&!color=#4d9900]
	'KX406883-A/Arizona/31/2016'[&!color=#4d9900]
	'KX406891-A/Utah/15/2016'[&!color=#4d9900]
	'KX406899-A/Utah/16/2016'[&!color=#4d9900]
	'KX406979-A/Idaho/06/2016'[&!color=#4d9900]
	'KX406987-A/Idaho/07/2016'[&!color=#4d9900]
	'KX406995-A/Wyoming/03/2016'[&!color=#4d9900]
	'KX407003-A/Wyoming/04/2016'[&!color=#4d9900]
	'KX407011-A/Nevada/13/2016'[&!color=#4d9900]
	'KX407019-A/Nevada/14/2016'[&!color=#4d9900]
	'KX407195-A/Colorado/13/2016'[&!color=#4d9900]
	'KX407243-A/Nevada/15/2016'[&!color=#4d9900]
	'KX407251-A/Nevada/16/2016'[&!color=#4d9900]
	'KX407539-A/Nevada/17/2016'[&!color=#4d9900]
	'KX407643-A/Idaho/09/2016'[&!color=#4d9900]
	'KX407651-A/Utah/19/2016'[&!color=#4d9900]
	'KX407659-A/Utah/20/2016'[&!color=#4d9900]
	'KX407675-A/Montana/22/2016'[&!color=#4d9900]
	'KX407683-A/Montana/23/2016'[&!color=#4d9900]
	'KX407691-A/Montana/27/2016'[&!color=#4d9900]
	'KX407699-A/Montana/28/2016'[&!color=#4d9900]
	'KX407707-A/Montana/29/2016'[&!color=#4d9900]
	'KX407715-A/New_Mexico/07/2016'[&!color=#4d9900]
	'KX407723-A/New_Mexico/08/2016'[&!color=#4d9900]
	'KX407803-A/Arizona/42/2016'[&!color=#4d9900]
	'KX407811-A/Arizona/43/2016'[&!color=#4d9900]
	'KX407835-A/Colorado/16/2016'[&!color=#4d9900]
	'KX407843-A/Colorado/17/2016'[&!color=#4d9900]
	'KX408019-A/Nevada/19/2016'[&!color=#4d9900]
	'KX408123-A/New_Mexico/29/2015'[&!color=#00b395]
	'KX408131-A/New_Mexico/31/2015'[&!color=#00b395]
	'KX408139-A/New_Mexico/31/2015'[&!color=#00b395]
	'KX408163-A/Nevada/07/2016'[&!color=#4d9900]
	'KX408171-A/Nevada/07/2016'[&!color=#4d9900]
	'KX408283-A/New_Mexico/01/2016'[&!color=#4d9900]
	'KX408379-A/Arizona/02/2016'[&!color=#4d9900]
	'KX408387-A/Arizona/05/2016'[&!color=#4d9900]
	'KX408395-A/Arizona/06/2016'[&!color=#4d9900]
	'KX408403-A/New_Mexico/02/2016'[&!color=#4d9900]
	'KX408411-A/Nevada/08/2016'[&!color=#4d9900]
	'KX408675-A/Arizona/09/2016'[&!color=#4d9900]
	'KX408795-A/Arizona/29/2016'[&!color=#4d9900]
	'KX408851-A/Nevada/44/2015'[&!color=#00b395]
	'KX408883-A/Idaho/37/2015'[&!color=#00b395]
	'KX409035-A/Nevada/09/2016'[&!color=#4d9900]
	'KX409243-A/Utah/13/2016'[&!color=#4d9900]
	'KX409331-A/Nevada/23/2016'[&!color=#4d9900]
	'KX409875-A/New_Mexico/11/2016'[&!color=#4d9900]
	'KX410011-A/New_Mexico/17/2016'[&!color=#4d9900]
	'KX410019-A/New_Mexico/18/2016'[&!color=#4d9900]
	'KX410027-A/New_Mexico/19/2016'[&!color=#4d9900]
	'KX410035-A/Utah/24/2016'[&!color=#4d9900]
	'KX410043-A/Idaho/13/2016'[&!color=#4d9900]
	'KX410051-A/Idaho/15/2016'[&!color=#4d9900]
	'KX410059-A/Nevada/25/2016'[&!color=#4d9900]
	'KX410067-A/Nevada/26/2016'[&!color=#4d9900]
	'KX410139-A/Wyoming/06/2016'[&!color=#4d9900]
	'KX410179-A/Colorado/20/2016'[&!color=#4d9900]
	'KX410187-A/Colorado/21/2016'[&!color=#4d9900]
	'KX410195-A/Colorado/21/2016'[&!color=#4d9900]
	'KX410235-A/Arizona/45/2016'[&!color=#4d9900]
	'KX410243-A/Arizona/46/2016'[&!color=#4d9900]
	'KX410275-A/Montana/30/2016'[&!color=#4d9900]
	'KX410283-A/Montana/31/2016'[&!color=#4d9900]
	'KX410291-A/Montana/32/2016'[&!color=#4d9900]
	'KX410299-A/Montana/33/2016'[&!color=#4d9900]
	'KX410307-A/Montana/33/2016'[&!color=#4d9900]
	'KX410315-A/Montana/34/2016'[&!color=#4d9900]
	'KX410323-A/Montana/35/2016'[&!color=#4d9900]
	'KX410331-A/Montana/36/2016'[&!color=#4d9900]
	'KX410339-A/Montana/37/2016'[&!color=#4d9900]
	'KX410555-A/Nevada/27/2016'[&!color=#4d9900]
	'KX410563-A/Nevada/28/2016'[&!color=#4d9900]
	'KX410691-A/Utah/26/2016'[&!color=#4d9900]
	'KX410699-A/Utah/27/2016'[&!color=#4d9900]
	'KX410899-A/Idaho/18/2016'[&!color=#4d9900]
	'KX410907-A/Idaho/19/2016'[&!color=#4d9900]
	'KX410915-A/Wyoming/09/2016'[&!color=#4d9900]
	'KX410923-A/Wyoming/11/2016'[&!color=#4d9900]
	'KX410931-A/Wyoming/16/2016'[&!color=#4d9900]
	'KX410939-A/Colorado/25/2016'[&!color=#4d9900]
	'KX411283-A/Nevada/29/2016'[&!color=#4d9900]
	'KX411291-A/Nevada/31/2016'[&!color=#4d9900]
	'KX411419-A/New_Mexico/32/2016'[&!color=#4d9900]
	'KX411531-A/Nevada/33/2016'[&!color=#4d9900]
	'KX411539-A/Utah/30/2016'[&!color=#4d9900]
	'KX411547-A/Utah/31/2016'[&!color=#4d9900]
	'KX914932-A/Idaho/12/2016'[&!color=#4d9900]
	'KX914940-A/Montana/24/2016'[&!color=#4d9900]
	'KX914980-A/New_Mexico/12/2016'[&!color=#4d9900]
	'KX914996-A/New_Mexico/20/2016'[&!color=#4d9900]
	'KX915004-A/Utah/25/2016'[&!color=#4d9900]
	'KX915068-A/Colorado/24/2016'[&!color=#4d9900]
	'KX915076-A/Arizona/51/2016'[&!color=#4d9900]
	'KX915172-A/Colorado/29/2016'[&!color=#4d9900]
	'KX915180-A/Colorado/34/2016'[&!color=#4d9900]
	'KX915204-A/Arizona/58/2016'[&!color=#4d9900]
	'KX915212-A/Arizona/55/2016'[&!color=#4d9900]
	'KX915252-A/Idaho/22/2016'[&!color=#4d9900]
	'KX915260-A/Idaho/23/2016'[&!color=#4d9900]
	'KX915372-A/New_Mexico/40/2016'[&!color=#4d9900]
	'KX915380-A/New_Mexico/42/2016'[&!color=#4d9900]
	'KX915388-A/New_Mexico/43/2016'[&!color=#4d9900]
	'KX915412-A/Montana/39/2016'[&!color=#4d9900]
	'KX915420-A/Montana/41/2016'[&!color=#4d9900]
	'KX915428-A/Montana/42/2016'[&!color=#4d9900]
	'KX915508-A/Wyoming/17/2016'[&!color=#4d9900]
	'KX915516-A/Wyoming/18/2016'[&!color=#4d9900]
	'KX915524-A/Wyoming/20/2016'[&!color=#4d9900]
	'KX915532-A/Wyoming/21/2016'[&!color=#4d9900]
	'KX915572-A/Utah/35/2016'[&!color=#4d9900]
	'KX915580-A/Colorado/35/2016'[&!color=#4d9900]
	'KX915612-A/Arizona/61/2016'[&!color=#4d9900]
	'KX915668-A/Idaho/26/2016'[&!color=#4d9900]
	'KX915676-A/Idaho/28/2016'[&!color=#4d9900]
	'KX915684-A/Wyoming/24/2016'[&!color=#4d9900]
	'KX915772-A/New_Mexico/46/2016'[&!color=#4d9900]
	'KX915780-A/New_Mexico/47/2016'[&!color=#4d9900]
	'KX915828-A/Utah/37/2016'[&!color=#4d9900]
	'KX915948-A/Colorado/39/2016'[&!color=#4d9900]
	'KX916068-A/Utah/40/2016'[&!color=#4d9900]
	'KX918444-A/Arizona/01/2016'[&!color=#4d9900]
	'KX918452-A/Arizona/03/2016'[&!color=#4d9900]
	'KX918580-A/Arizona/60/2015'[&!color=#00b395]
	'KX918588-A/Arizona/33/2016'[&!color=#4d9900]
	'KX918596-A/Arizona/36/2016'[&!color=#4d9900]
	'KX918604-A/Arizona/38/2016'[&!color=#4d9900]
	'KX919412-A/Arizona/64/2016'[&!color=#4d9900]
	'KX919420-A/Arizona/63/2016'[&!color=#4d9900]
	'KX919428-A/Idaho/30/2016'[&!color=#4d9900]
	'KX919508-A/Arizona/45/2015'[&!color=#00b395]
	'KX919516-A/Arizona/49/2015'[&!color=#00b395]
	'KX919524-A/Arizona/50/2015'[&!color=#00b395]
	'KX949236-A/Colorado/30/2015'[&!color=#00b395]
	'KX949289-A/Wyoming/16/2016'[&!color=#4d9900]
	'KY003249-A/Utah/38/2016'[&!color=#4d9900]
	'KY003277-A/Colorado/30/2016'[&!color=#4d9900]
	'KY044530-A/Utah/17/2015'[&!color=#00b395]
	'KY044550-A/Colorado/17/2015'[&!color=#00b395]
	'KY044578-A/Wyoming/20/2015'[&!color=#00b395]
	'KY044624-A/Nevada/08/2016'[&!color=#4d9900]
	'KY044655-A/Arizona/09/2016'[&!color=#4d9900]
	'KY044699-A/Idaho/40/2015'[&!color=#00b395]
	'KY044748-A/Arizona/33/2016'[&!color=#4d9900]
	'KY044916-A/Montana/40/2015'[&!color=#00b395]
	'KY044950-A/Montana/05/2016'[&!color=#4d9900]
	'KY044975-A/Utah/05/2016'[&!color=#4d9900]
	'KY045001-A/Utah/08/2016'[&!color=#4d9900]
	'KY045022-A/Colorado/10/2016'[&!color=#4d9900]
	'KY045104-A/Colorado/14/2016'[&!color=#4d9900]
	'KY045111-A/Colorado/14/2016'[&!color=#4d9900]
	'KY045180-A/Arizona/42/2016'[&!color=#4d9900]
	'KY045186-A/Colorado/17/2016'[&!color=#4d9900]
	'KY045251-A/Colorado/24/2016'[&!color=#4d9900]
	'KY045283-A/Montana/39/2016'[&!color=#4d9900]
	'KY045310-A/Arizona/62/2016'[&!color=#4d9900]
	'KY289669-A/Montana/47/2016'[&!color=#4d9900]
	'KY289672-A/Montana/48/2016'[&!color=#4d9900]
	'KY289683-A/Montana/49/2016'[&!color=#4d9900]
	'KY289688-A/Montana/54/2016'[&!color=#4d9900]
	'KY289695-A/Montana/50/2016'[&!color=#4d9900]
	'KY289708-A/Montana/55/2016'[&!color=#4d9900]
	'KY289717-A/Montana/51/2016'[&!color=#4d9900]
	'KY289736-A/Montana/48/2016'[&!color=#4d9900]
	'KY289771-A/Wyoming/31/2016'[&!color=#4d9900]
	'KY289778-A/Montana/47/2016'[&!color=#4d9900]
	'KY289788-A/Wyoming/31/2016'[&!color=#4d9900]
	'MG830831-A/Utah/39/2017'[&!color=#bfbf00]
	'MG870266-A/swine/Utah/A02139205/2018'[&!color=#ff8000]
	'MG978467-A/Arizona/64/2017'[&!color=#bfbf00]
	'MG978771-A/Nevada/27/2017'[&!color=#bfbf00]
	'MG978939-A/Utah/39/2017'[&!color=#bfbf00]
	'MG978947-A/Utah/40/2017'[&!color=#bfbf00]
	'MH079650-A/Colorado/04/2018'[&!color=#ff8000]
	'MH079655-A/Colorado/06/2018'[&!color=#ff8000]
	'MH079672-A/Idaho/01/2018'[&!color=#ff8000]
	'MH079679-A/Idaho/46/2017'[&!color=#bfbf00]
	'MH079735-A/New_Mexico/04/2018'[&!color=#ff8000]
	'MH079799-A/Utah/04/2018'[&!color=#ff8000]
	'MH079807-A/Utah/50/2017'[&!color=#bfbf00]
	'MH083336-A/Arizona/67/2017'[&!color=#bfbf00]
	'MH083344-A/Arizona/69/2017'[&!color=#bfbf00]
	'MH083349-A/Arizona/74/2017'[&!color=#bfbf00]
	'MH083357-A/Arizona/75/2017'[&!color=#bfbf00]
	'MH083405-A/Colorado/01/2018'[&!color=#ff8000]
	'MH083413-A/Colorado/27/2017'[&!color=#bfbf00]
	'MH083485-A/Idaho/44/2017'[&!color=#bfbf00]
	'MH083805-A/Montana/03/2018'[&!color=#ff8000]
	'MH083813-A/Montana/47/2017'[&!color=#bfbf00]
	'MH083869-A/New_Mexico/01/2018'[&!color=#ff8000]
	'MH083877-A/New_Mexico/02/2018'[&!color=#ff8000]
	'MH084133-A/Utah/45/2017'[&!color=#bfbf00]
	'MH084141-A/Utah/46/2017'[&!color=#bfbf00]
	'MH084237-A/Wyoming/01/2018'[&!color=#ff8000]
	'MH084248-A/Wyoming/28/2017'[&!color=#bfbf00]
	'MH084256-A/Wyoming/30/2017'[&!color=#bfbf00]
	'MH125595-A/Utah/08/2018'[&!color=#ff8000]
	'MH125674-A/Arizona/03/2018'[&!color=#ff8000]
	'MH125681-A/Arizona/04/2018'[&!color=#ff8000]
	'MH125768-A/Colorado/07/2018'[&!color=#ff8000]
	'MH125777-A/Colorado/10/2018'[&!color=#ff8000]
	'MH125850-A/Idaho/04/2018'[&!color=#ff8000]
	'MH126042-A/Montana/05/2018'[&!color=#ff8000]
	'MH126050-A/Montana/06/2018'[&!color=#ff8000]
	'MH126073-A/New_Mexico/09/2018'[&!color=#ff8000]
	'MH126234-A/Utah/07/2018'[&!color=#ff8000]
	'MH126290-A/Wyoming/04/2018'[&!color=#ff8000]
	'MH126299-A/Wyoming/05/2018'[&!color=#ff8000]
	'MH183446-A/Colorado/13/2018'[&!color=#ff8000]
	'MH183489-A/Arizona/07/2018'[&!color=#ff8000]
	'MH183493-A/Arizona/08/2018'[&!color=#ff8000]
	'MH183533-A/Colorado/11/2018'[&!color=#ff8000]
	'MH183597-A/Idaho/05/2018'[&!color=#ff8000]
	'MH183777-A/Montana/08/2018'[&!color=#ff8000]
	'MH183781-A/Montana/11/2018'[&!color=#ff8000]
	'MH183789-A/Montana/12/2018'[&!color=#ff8000]
	'MH183797-A/Montana/15/2018'[&!color=#ff8000]
	'MH183837-A/New_Mexico/13/2018'[&!color=#ff8000]
	'MH183957-A/Utah/10/2018'[&!color=#ff8000]
	'MH183965-A/Utah/11/2018'[&!color=#ff8000]
	'MH184029-A/Wyoming/07/2018'[&!color=#ff8000]
	'MH184036-A/Wyoming/08/2018'[&!color=#ff8000]
	'MH245997-A/Idaho/07/2018'[&!color=#ff8000]
	'MH246141-A/Utah/14/2018'[&!color=#ff8000]
	'MH246149-A/Utah/16/2018'[&!color=#ff8000]
	'MH305652-A/Arizona/09/2018'[&!color=#ff8000]
	'MH305660-A/Arizona/10/2018'[&!color=#ff8000]
	'MH305668-A/Arizona/11/2018'[&!color=#ff8000]
	'MH305676-A/Arizona/14/2018'[&!color=#ff8000]
	'MH305708-A/Colorado/16/2018'[&!color=#ff8000]
	'MH305716-A/Colorado/18/2018'[&!color=#ff8000]
	'MH305796-A/Idaho/09/2018'[&!color=#ff8000]
	'MH305807-A/Idaho/45/2017'[&!color=#bfbf00]
	'MH305884-A/Montana/18/2018'[&!color=#ff8000]
	'MH305892-A/Montana/19/2018'[&!color=#ff8000]
	'MH305927-A/New_Mexico/11/2018'[&!color=#ff8000]
	'MH306028-A/Utah/19/2018'[&!color=#ff8000]
	'MH306076-A/Wyoming/13/2018'[&!color=#ff8000]
	'MH306084-A/Wyoming/15/2018'[&!color=#ff8000]
	'MH350900-A/swine/Colorado/A02157972/2018'[&!color=#ff8000]
	'MH359773-A/Nevada/01/2018'[&!color=#ff8000]
	'MH359831-A/Arizona/18/2018'[&!color=#ff8000]
	'MH359838-A/Arizona/19/2018'[&!color=#ff8000]
	'MH359846-A/Arizona/22/2018'[&!color=#ff8000]
	'MH359886-A/Colorado/21/2018'[&!color=#ff8000]
	'MH360086-A/Montana/20/2018'[&!color=#ff8000]
	'MH360094-A/Montana/22/2018'[&!color=#ff8000]
	'MH360102-A/New_Mexico/19/2018'[&!color=#ff8000]
	'MH360158-A/Utah/23/2018'[&!color=#ff8000]
	'MH360166-A/Utah/24/2018'[&!color=#ff8000]
	'MH360214-A/Wyoming/16/2018'[&!color=#ff8000]
	'MH360222-A/Wyoming/17/2018'[&!color=#ff8000]
	'MH446474-A/Montana/28/2018'[&!color=#ff8000]
	'MH446500-A/Arizona/26/2018'[&!color=#ff8000]
	'MH446508-A/Arizona/27/2018'[&!color=#ff8000]
	'MH446620-A/Idaho/11/2018'[&!color=#ff8000]
	'MH446804-A/Montana/25/2018'[&!color=#ff8000]
	'MH446892-A/Utah/26/2018'[&!color=#ff8000]
	'MH446900-A/Utah/28/2018'[&!color=#ff8000]
	'MH446972-A/Wyoming/18/2018'[&!color=#ff8000]
	'MH540514-A/Colorado/19/2018'[&!color=#ff8000]
	'MH546747-A/mallard/Utah/15-037258-1/2015'[&!color=#00b395]
	'MH546979-A/swan/Wyoming/16-026450-2/2016'[&!color=#4d9900]
	'MH600079-A/Idaho/15/2018'[&!color=#ff8000]
	'MH600151-A/Colorado/25/2018'[&!color=#ff8000]
	'MH600160-A/Colorado/26/2018'[&!color=#ff8000]
	'MH600255-A/Idaho/19/2018'[&!color=#ff8000]
	'MH600263-A/Idaho/21/2018'[&!color=#ff8000]
	'MH600271-A/Idaho/22/2018'[&!color=#ff8000]
	'MH600342-A/Montana/30/2018'[&!color=#ff8000]
	'MH600350-A/Montana/31/2018'[&!color=#ff8000]
	'MH600431-A/Utah/29/2018'[&!color=#ff8000]
	'MH600439-A/Utah/32/2018'[&!color=#ff8000]
	'MH600447-A/Utah/33/2018'[&!color=#ff8000]
	'MH669931-A/Arizona/29/2018'[&!color=#ff8000]
	'MH669939-A/Arizona/35/2018'[&!color=#ff8000]
	'MH700996-A/Arizona/MAP6094A/2017'[&!color=#bfbf00]
	'MH791471-A/Utah/34/2018'[&!color=#ff8000]
	'MH885173-A/Arizona/6759/2018'[&!color=#ff8000]
	'MH885180-A/Colorado/6766/2018'[&!color=#ff8000]
	'MH894565-A/Utah/35/2018'[&!color=#ff8000]
	'MH894722-A/Utah/35/2018'[&!color=#ff8000]
	'MK071674-A/swine/Arizona/A02257613/2018'[&!color=#ff8000]
	'MK077289-A/Utah/37/2018'[&!color=#ff8000]
	'MK129522-A/swine/Utah/A02267566/2018'[&!color=#ff8000]
	'MK156666-A/swine/Utah/A02267942/2018'[&!color=#ff8000]
	'MK181919-A/New_Mexico/21/2018'[&!color=#ff8000]
	'MK181927-A/New_Mexico/22/2018'[&!color=#ff8000]
	'MK181959-A/Arizona/38/2018'[&!color=#ff8000]
	'MK181983-A/Arizona/39/2018'[&!color=#ff8000]
	'MK208439-A/swine/Utah/A02267939/2018'[&!color=#ff8000]
	'MK245806-A/Montana/32/2018'[&!color=#ff8000]
	'MK245822-A/Montana/35/2018'[&!color=#ff8000]
	'MK245830-A/Montana/33/2018'[&!color=#ff8000]
	'MK245838-A/Montana/34/2018'[&!color=#ff8000]
	'MK245854-A/Utah/39/2018'[&!color=#ff8000]
	'MK271167-A/Arizona/7497/2018'[&!color=#ff8000]
	'MK292555-A/Montana/36/2018'[&!color=#ff8000]
	'MK292587-A/Utah/40/2018'[&!color=#ff8000]
	'MK292595-A/Arizona/42/2018'[&!color=#ff8000]
	'MK364095-A/Arizona/41/2018'[&!color=#ff8000]
	'MK364135-A/Arizona/42/2018'[&!color=#ff8000]
	'MK364260-A/New_Mexico/24/2018'[&!color=#ff8000]
	'MK364288-A/Idaho/26/2018'[&!color=#ff8000]
	'MK364296-A/Utah/41/2018'[&!color=#ff8000]
	'MK364304-A/Colorado/30/2018'[&!color=#ff8000]
	'MK364312-A/Arizona/46/2018'[&!color=#ff8000]
	'MK364352-A/Colorado/28/2018'[&!color=#ff8000]
	'MK364368-A/Idaho/27/2018'[&!color=#ff8000]
	'MK364609-A/Arizona/43/2018'[&!color=#ff8000]
	'MK364719-A/New_Mexico/23/2018'[&!color=#ff8000]
	'MK380018-A/Arizona/7517/2018'[&!color=#ff8000]
	'MK380728-A/Colorado/7546/2018'[&!color=#ff8000]
	'MK380735-A/Nevada/7560/2018'[&!color=#ff8000]
	'MK380736-A/Nevada/7562/2018'[&!color=#ff8000]
	'MK380737-A/Nevada/7564/2018'[&!color=#ff8000]
	'MK380738-A/Nevada/7566/2018'[&!color=#ff8000]
	'MK380739-A/New_Mexico/7568/2018'[&!color=#ff8000]
	'MK382022-A/New_Mexico/7034/2018'[&!color=#ff8000]
	'MK399130-A/Idaho/28/2018'[&!color=#ff8000]
	'MK399146-A/New_Mexico/26/2018'[&!color=#ff8000]
	'MK399161-A/Nevada/03/2018'[&!color=#ff8000]
	'MK399176-A/Utah/43/2018'[&!color=#ff8000]
	'MK399192-A/New_Mexico/25/2018'[&!color=#ff8000]
	'MK399200-A/Arizona/50/2018'[&!color=#ff8000]
	'MK399208-A/Utah/44/2018'[&!color=#ff8000]
	'MK399232-A/Nevada/02/2018'[&!color=#ff8000]
	'MK399248-A/Wyoming/19/2018'[&!color=#ff8000]
	'MK399271-A/Colorado/31/2018'[&!color=#ff8000]
	'MK399279-A/Arizona/49/2018'[&!color=#ff8000]
	'MK399287-A/Colorado/32/2018'[&!color=#ff8000]
	'MK400717-A/Colorado/7121/2018'[&!color=#ff8000]
	'MK400765-A/New_Mexico/7169/2018'[&!color=#ff8000]
	'MK400766-A/New_Mexico/7170/2018'[&!color=#ff8000]
	'MK400795-A/Wyoming/7199/2018'[&!color=#ff8000]
	'MK401399-A/Montana/7233/2018'[&!color=#ff8000]
	'MK401405-A/New_Mexico/7239/2018'[&!color=#ff8000]
	'MK475310-A/Colorado/34/2018'[&!color=#ff8000]
	'MK475326-A/Utah/46/2018'[&!color=#ff8000]
	'MK475342-A/Colorado/33/2018'[&!color=#ff8000]
	'MK475350-A/Nevada/04/2018'[&!color=#ff8000]
	'MK475366-A/Montana/41/2018'[&!color=#ff8000]
	'MK475390-A/Arizona/53/2018'[&!color=#ff8000]
	'MK475406-A/Idaho/30/2018'[&!color=#ff8000]
	'MK475430-A/New_Mexico/27/2018'[&!color=#ff8000]
	'MK475438-A/Nevada/05/2018'[&!color=#ff8000]
	'MK475446-A/Montana/39/2018'[&!color=#ff8000]
	'MK475454-A/New_Mexico/28/2018'[&!color=#ff8000]
	'MK475462-A/Arizona/51/2018'[&!color=#ff8000]
	'MK475486-A/Utah/47/2018'[&!color=#ff8000]
	'MK502282-A/Idaho/7412/2018'[&!color=#ff8000]
	'MK502285-A/Montana/7422/2018'[&!color=#ff8000]
	'MK556873-A/Arizona/46/2018'[&!color=#ff8000]
	'MK556881-A/Arizona/49/2018'[&!color=#ff8000]
	'MK556961-A/Colorado/30/2018'[&!color=#ff8000]
	'MK556969-A/Colorado/32/2018'[&!color=#ff8000]
	'MK557089-A/Idaho/27/2018'[&!color=#ff8000]
	'MK557353-A/Montana/35/2018'[&!color=#ff8000]
	'MK557361-A/Montana/36/2018'[&!color=#ff8000]
	'MK557393-A/Nevada/02/2018'[&!color=#ff8000]
	'MK557457-A/New_Mexico/25/2018'[&!color=#ff8000]
	'MK557697-A/Utah/40/2018'[&!color=#ff8000]
	'MK557705-A/Utah/41/2018'[&!color=#ff8000]
	'MK557713-A/Utah/43/2018'[&!color=#ff8000]
	'MK557761-A/Wyoming/19/2018'[&!color=#ff8000]
	'MK576216-A/Colorado/7815/2019'[&!color=#ff0000]
	'MK576217-A/Colorado/7817/2019'[&!color=#ff0000]
	'MK576218-A/Colorado/7818/2019'[&!color=#ff0000]
	'MK576237-A/New_Mexico/7859/2019'[&!color=#ff0000]
	'MK576288-A/Utah/7950/2019'[&!color=#ff0000]
	'MK576762-A/Arizona/7808/2019'[&!color=#ff0000]
	'MK576778-A/Colorado/7816/2019'[&!color=#ff0000]
	'MK576938-A/New_Mexico/7857/2019'[&!color=#ff0000]
	'MK576946-A/New_Mexico/7858/2019'[&!color=#ff0000]
	'MK623357-A/Arizona/60/2018'[&!color=#ff8000]
	'MK623365-A/Arizona/61/2018'[&!color=#ff8000]
	'MK623485-A/Colorado/39/2018'[&!color=#ff8000]
	'MK623493-A/Colorado/40/2018'[&!color=#ff8000]
	'MK623541-A/Idaho/37/2018'[&!color=#ff8000]
	'MK623645-A/Montana/02/2019'[&!color=#ff0000]
	'MK623653-A/Montana/49/2018'[&!color=#ff8000]
	'MK623661-A/Nevada/10/2018'[&!color=#ff8000]
	'MK623669-A/Nevada/11/2018'[&!color=#ff8000]
	'MK623701-A/New_Mexico/31/2018'[&!color=#ff8000]
	'MK623709-A/New_Mexico/32/2018'[&!color=#ff8000]
	'MK623813-A/Utah/03/2019'[&!color=#ff0000]
	'MK623821-A/Utah/52/2018'[&!color=#ff8000]
	'MK623909-A/Wyoming/20/2018'[&!color=#ff8000]
	'MK623917-A/Wyoming/21/2018'[&!color=#ff8000]
	'MK626045-A/Arizona/56/2018'[&!color=#ff8000]
	'MK626053-A/Arizona/58/2018'[&!color=#ff8000]
	'MK626173-A/Colorado/35/2018'[&!color=#ff8000]
	'MK626181-A/Colorado/37/2018'[&!color=#ff8000]
	'MK626213-A/Idaho/32/2018'[&!color=#ff8000]
	'MK626293-A/Montana/44/2018'[&!color=#ff8000]
	'MK626301-A/Montana/45/2018'[&!color=#ff8000]
	'MK626309-A/Montana/46/2018'[&!color=#ff8000]
	'MK626317-A/Montana/47/2018'[&!color=#ff8000]
	'MK626325-A/Nevada/07/2018'[&!color=#ff8000]
	'MK626333-A/Nevada/08/2018'[&!color=#ff8000]
	'MK626453-A/Utah/48/2018'[&!color=#ff8000]
	'MK626461-A/Utah/49/2018'[&!color=#ff8000]
	'MK630802-A/Arizona/01/2019'[&!color=#ff0000]
	'MK630915-A/Colorado/01/2019'[&!color=#ff0000]
	'MK630922-A/Colorado/04/2019'[&!color=#ff0000]
	'MK630930-A/Colorado/05/2019'[&!color=#ff0000]
	'MK631306-A/Montana/05/2019'[&!color=#ff0000]
	'MK631314-A/Montana/06/2019'[&!color=#ff0000]
	'MK631346-A/Nevada/03/2019'[&!color=#ff0000]
	'MK631354-A/Nevada/05/2019'[&!color=#ff0000]
	'MK631394-A/New_Mexico/01/2019'[&!color=#ff0000]
	'MK631401-A/New_Mexico/02/2019'[&!color=#ff0000]
	'MK631410-A/New_Mexico/03/2019'[&!color=#ff0000]
	'MK631419-A/New_Mexico/04/2019'[&!color=#ff0000]
	'MK631642-A/Utah/04/2019'[&!color=#ff0000]
	'MK631650-A/Utah/06/2019'[&!color=#ff0000]
	'MK631754-A/Wyoming/01/2019'[&!color=#ff0000]
	'MK631762-A/Wyoming/02/2019'[&!color=#ff0000]
	'MK635576-A/Colorado/7675/2018'[&!color=#ff8000]
	'MK635577-A/Colorado/7676/2018'[&!color=#ff8000]
	'MK635578-A/Colorado/7677/2018'[&!color=#ff8000]
	'MK635579-A/Colorado/7678/2018'[&!color=#ff8000]
	'MK635580-A/Colorado/7679/2018'[&!color=#ff8000]
	'MK635581-A/Colorado/7680/2018'[&!color=#ff8000]
	'MK635582-A/Colorado/7681/2018'[&!color=#ff8000]
	'MK635583-A/Colorado/7682/2018'[&!color=#ff8000]
	'MK635584-A/Colorado/7686/2018'[&!color=#ff8000]
	'MK635585-A/Colorado/7687/2018'[&!color=#ff8000]
	'MK635595-A/Nevada/7707/2018'[&!color=#ff8000]
	'MK635596-A/Nevada/7708/2018'[&!color=#ff8000]
	'MK635597-A/Nevada/7709/2018'[&!color=#ff8000]
	'MK635598-A/Nevada/7710/2018'[&!color=#ff8000]
	'MK635599-A/Nevada/7711/2018'[&!color=#ff8000]
	'MK635600-A/Nevada/7715/2019'[&!color=#ff0000]
	'MK635601-A/Nevada/7716/2019'[&!color=#ff0000]
	'MK635604-A/New_Mexico/7730/2018'[&!color=#ff8000]
	'MK635605-A/New_Mexico/7732/2018'[&!color=#ff8000]
	'MK635630-A/Utah/7792/2018'[&!color=#ff8000]
	'MK635963-A/Colorado/7684/2018'[&!color=#ff8000]
	'MK635971-A/Colorado/7685/2018'[&!color=#ff8000]
	'MK636059-A/Nevada/7712/2018'[&!color=#ff8000]
	'MK636067-A/Nevada/7713/2018'[&!color=#ff8000]
	'MK636075-A/Nevada/7714/2019'[&!color=#ff0000]
	'MK636171-A/New_Mexico/7731/2018'[&!color=#ff8000]
	'MK636179-A/New_Mexico/7733/2019'[&!color=#ff0000]
	'MK676357-A/Arizona/04/2019'[&!color=#ff0000]
	'MK676367-A/Arizona/07/2019'[&!color=#ff0000]
	'MK676484-A/Idaho/02/2019'[&!color=#ff0000]
	'MK676492-A/Idaho/03/2019'[&!color=#ff0000]
	'MK676504-A/Idaho/39/2018'[&!color=#ff8000]
	'MK676508-A/Idaho/40/2018'[&!color=#ff8000]
	'MK676517-A/Idaho/41/2018'[&!color=#ff8000]
	'MK676601-A/Nevada/06/2019'[&!color=#ff0000]
	'MK676612-A/Nevada/07/2019'[&!color=#ff0000]
	'MK676751-A/Wyoming/03/2019'[&!color=#ff0000]
	'MK676753-A/Wyoming/04/2019'[&!color=#ff0000]
	'MK715499-A/Nevada/08/2018'[&!color=#ff8000]
	'MK715691-A/Nevada/09/2019'[&!color=#ff0000]
	'MK715722-A/Arizona/08/2019'[&!color=#ff0000]
	'MK715730-A/Arizona/10/2019'[&!color=#ff0000]
	'MK715890-A/Colorado/07/2019'[&!color=#ff0000]
	'MK715898-A/Colorado/08/2019'[&!color=#ff0000]
	'MK715914-A/Idaho/04/2019'[&!color=#ff0000]
	'MK715922-A/Idaho/07/2019'[&!color=#ff0000]
	'MK716010-A/Montana/09/2019'[&!color=#ff0000]
	'MK716018-A/Montana/10/2019'[&!color=#ff0000]
	'MK716026-A/Nevada/08/2019'[&!color=#ff0000]
	'MK716034-A/Nevada/10/2019'[&!color=#ff0000]
	'MK716042-A/Nevada/11/2019'[&!color=#ff0000]
	'MK716050-A/Nevada/12/2019'[&!color=#ff0000]
	'MK716058-A/Nevada/13/2019'[&!color=#ff0000]
	'MK716066-A/New_Mexico/06/2019'[&!color=#ff0000]
	'MK716074-A/New_Mexico/07/2019'[&!color=#ff0000]
	'MK716130-A/Utah/08/2019'[&!color=#ff0000]
	'MK716138-A/Utah/09/2019'[&!color=#ff0000]
	'MK716194-A/Wyoming/05/2019'[&!color=#ff0000]
	'MK716202-A/Wyoming/07/2019'[&!color=#ff0000]
	'MK742940-A/Colorado/7960/2019'[&!color=#ff0000]
	'MK742957-A/Nevada/8013/2019'[&!color=#ff0000]
	'MK742959-A/Nevada/8015/2019'[&!color=#ff0000]
	'MK742963-A/New_Mexico/8037/2019'[&!color=#ff0000]
	'MK742979-A/Utah/8084/2019'[&!color=#ff0000]
	'MK743210-A/Arizona/7958/2019'[&!color=#ff0000]
	'MK743234-A/Colorado/7962/2019'[&!color=#ff0000]
	'MK743570-A/New_Mexico/8026/2019'[&!color=#ff0000]
	'MK743578-A/New_Mexico/8027/2019'[&!color=#ff0000]
	'MK743586-A/New_Mexico/8028/2019'[&!color=#ff0000]
	'MK743594-A/New_Mexico/8029/2019'[&!color=#ff0000]
	'MK743602-A/New_Mexico/8030/2019'[&!color=#ff0000]
	'MK743610-A/New_Mexico/8031/2019'[&!color=#ff0000]
	'MK743618-A/New_Mexico/8032/2019'[&!color=#ff0000]
	'MK743626-A/New_Mexico/8033/2019'[&!color=#ff0000]
	'MK743634-A/New_Mexico/8034/2019'[&!color=#ff0000]
	'MK743642-A/New_Mexico/8035/2019'[&!color=#ff0000]
	'MK743650-A/New_Mexico/8036/2019'[&!color=#ff0000]
	'MK743874-A/Utah/8080/2019'[&!color=#ff0000]
	'MK743882-A/Utah/8081/2019'[&!color=#ff0000]
	'MK743890-A/Utah/8082/2019'[&!color=#ff0000]
	'MK743898-A/Utah/8083/2019'[&!color=#ff0000]
	'MK762955-A/Arizona/8103/2019'[&!color=#ff0000]
	'MK762956-A/Arizona/8104/2019'[&!color=#ff0000]
	'MK762957-A/Arizona/8105/2019'[&!color=#ff0000]
	'MK762958-A/Colorado/8106/2019'[&!color=#ff0000]
	'MK762959-A/Colorado/8107/2019'[&!color=#ff0000]
	'MK762961-A/Colorado/8112/2019'[&!color=#ff0000]
	'MK762962-A/Colorado/8113/2019'[&!color=#ff0000]
	'MK762983-A/Nevada/8154/2019'[&!color=#ff0000]
	'MK762987-A/New_Mexico/8160/2019'[&!color=#ff0000]
	'MK762988-A/New_Mexico/8161/2019'[&!color=#ff0000]
	'MK762989-A/New_Mexico/8162/2019'[&!color=#ff0000]
	'MK762990-A/New_Mexico/8164/2019'[&!color=#ff0000]
	'MK762991-A/New_Mexico/8165/2019'[&!color=#ff0000]
	'MK763024-A/Utah/8224/2019'[&!color=#ff0000]
	'MK763025-A/Utah/8225/2019'[&!color=#ff0000]
	'MK763026-A/Utah/8227/2019'[&!color=#ff0000]
	'MK763520-A/Colorado/8108/2019'[&!color=#ff0000]
	'MK763616-A/Idaho/8133/2019'[&!color=#ff0000]
	'MK763720-A/New_Mexico/8163/2019'[&!color=#ff0000]
	'MK763728-A/New_Mexico/8166/2019'[&!color=#ff0000]
	'MK763936-A/Utah/8226/2019'[&!color=#ff0000]
	'MK764000-A/Wyoming/8250/2019'[&!color=#ff0000]
	'MK772936-A/Arizona/59/2018'[&!color=#ff8000]
	'MK773021-A/Colorado/11/2019'[&!color=#ff0000]
	'MK773029-A/Colorado/14/2019'[&!color=#ff0000]
	'MK773248-A/Nevada/09/2018'[&!color=#ff8000]
	'MK773261-A/New_Mexico/11/2019'[&!color=#ff0000]
	'MK773269-A/New_Mexico/12/2019'[&!color=#ff0000]
	'MK773429-A/Utah/12/2019'[&!color=#ff0000]
	'MK773437-A/Utah/15/2019'[&!color=#ff0000]
	'MK773448-A/Utah/46/2018'[&!color=#ff8000]
	'MK785457-A/Nevada/8294/2019'[&!color=#ff0000]
	'MK785458-A/Nevada/8295/2019'[&!color=#ff0000]
	'MK785460-A/New_Mexico/8300/2019'[&!color=#ff0000]
	'MK785487-A/Utah/8397/2019'[&!color=#ff0000]
	'MK785488-A/Utah/8398/2019'[&!color=#ff0000]
	'MK785999-A/Nevada/8296/2019'[&!color=#ff0000]
	'MK839277-A/Colorado/8417/2019'[&!color=#ff0000]
	'MK839278-A/Colorado/8418/2019'[&!color=#ff0000]
	'MK839312-A/Utah/8545/2019'[&!color=#ff0000]
	'MK839313-A/Utah/8546/2019'[&!color=#ff0000]
	'MK839314-A/Utah/8547/2019'[&!color=#ff0000]
	'MK839315-A/Utah/8548/2019'[&!color=#ff0000]
	'MK839579-A/Colorado/8416/2019'[&!color=#ff0000]
	'MK839587-A/Colorado/8419/2019'[&!color=#ff0000]
	'MK839595-A/Colorado/8420/2019'[&!color=#ff0000]
	'MK839923-A/Nevada/8472/2019'[&!color=#ff0000]
	'MK855525-A/Arizona/13/2019'[&!color=#ff0000]
	'MK855539-A/Arizona/12/2019'[&!color=#ff0000]
	'MK855551-A/Nevada/14/2019'[&!color=#ff0000]
	'MK855562-A/Nevada/18/2019'[&!color=#ff0000]
	'MK855614-A/Arizona/17/2019'[&!color=#ff0000]
	'MK855620-A/Arizona/19/2019'[&!color=#ff0000]
	'MK855797-A/Colorado/16/2019'[&!color=#ff0000]
	'MK855805-A/Colorado/18/2019'[&!color=#ff0000]
	'MK855861-A/Idaho/09/2019'[&!color=#ff0000]
	'MK855868-A/Idaho/10/2019'[&!color=#ff0000]
	'MK856029-A/Montana/13/2019'[&!color=#ff0000]
	'MK856035-A/Montana/16/2019'[&!color=#ff0000]
	'MK856045-A/Montana/17/2019'[&!color=#ff0000]
	'MK856053-A/Montana/20/2019'[&!color=#ff0000]
	'MK856061-A/Nevada/15/2019'[&!color=#ff0000]
	'MK856069-A/Nevada/16/2019'[&!color=#ff0000]
	'MK856077-A/Nevada/17/2019'[&!color=#ff0000]
	'MK856085-A/New_Mexico/13/2019'[&!color=#ff0000]
	'MK856093-A/New_Mexico/14/2019'[&!color=#ff0000]
	'MK856245-A/Utah/16/2019'[&!color=#ff0000]
	'MK856253-A/Utah/19/2019'[&!color=#ff0000]
	'MK856349-A/Wyoming/10/2019'[&!color=#ff0000]
	'MK856357-A/Wyoming/12/2019'[&!color=#ff0000]
	'MK856365-A/Wyoming/13/2019'[&!color=#ff0000]
	'MK856372-A/Wyoming/15/2019'[&!color=#ff0000]
	'MK868685-A/Arizona/8572/2019'[&!color=#ff0000]
	'MK868703-A/Nevada/8617/2019'[&!color=#ff0000]
	'MK868704-A/New_Mexico/8619/2019'[&!color=#ff0000]
	'MK868741-A/Utah/8703/2019'[&!color=#ff0000]
	'MK869075-A/Arizona/8571/2019'[&!color=#ff0000]
	'MK869299-A/New_Mexico/8618/2019'[&!color=#ff0000]
	'MK869683-A/Utah/8704/2019'[&!color=#ff0000]
	'MK898954-A/Arizona/NHRC-OID_FDX110127/2019'[&!color=#ff0000]
	'MK898962-A/Arizona/NHRC-OID_FDX110132/2019'[&!color=#ff0000]
	'MK912280-A/New_Mexico/8788/2019'[&!color=#ff0000]
	'MK912494-A/Colorado/8730/2019'[&!color=#ff0000]
	'MK912886-A/New_Mexico/8789/2019'[&!color=#ff0000]
	'MK913246-A/Utah/8840/2019'[&!color=#ff0000]
	'MK922317-A/swine/Utah/A02432386/2019'[&!color=#ff0000]
	'MK927165-A/Colorado/8880/2019'[&!color=#ff0000]
	'MK927166-A/Colorado/8881/2019'[&!color=#ff0000]
	'MK927167-A/Colorado/8882/2019'[&!color=#ff0000]
	'MK927229-A/New_Mexico/8971/2019'[&!color=#ff0000]
	'MK960636-A/Montana/9377/2019'[&!color=#ff0000]
	'MK999522-A/Colorado/19/2019'[&!color=#ff0000]
	'MK999530-A/Colorado/20/2019'[&!color=#ff0000]
	'MK999554-A/Idaho/13/2019'[&!color=#ff0000]
	'MK999562-A/Idaho/15/2019'[&!color=#ff0000]
	'MK999573-A/Idaho/36/2018'[&!color=#ff8000]
	'MK999725-A/Montana/11/2019'[&!color=#ff0000]
	'MK999733-A/Montana/12/2019'[&!color=#ff0000]
	'MK999738-A/Montana/22/2019'[&!color=#ff0000]
	'MK999746-A/Montana/24/2019'[&!color=#ff0000]
	'MK999754-A/New_Mexico/17/2019'[&!color=#ff0000]
	'MK999762-A/New_Mexico/18/2019'[&!color=#ff0000]
	'MK999842-A/Utah/21/2019'[&!color=#ff0000]
	'MK999850-A/Utah/22/2019'[&!color=#ff0000]
	'MK999874-A/Wyoming/18/2019'[&!color=#ff0000]
	'MN003538-A/Arizona/20/2019'[&!color=#ff0000]
	'MN003546-A/Arizona/22/2019'[&!color=#ff0000]
	'MN003594-A/Colorado/23/2019'[&!color=#ff0000]
	'MN003602-A/Colorado/24/2019'[&!color=#ff0000]
	'MN003611-A/Colorado/29/2019'[&!color=#ff0000]
	'MN003617-A/Colorado/30/2019'[&!color=#ff0000]
	'MN003834-A/Idaho/18/2019'[&!color=#ff0000]
	'MN003843-A/Idaho/21/2019'[&!color=#ff0000]
	'MN003847-A/Idaho/22/2019'[&!color=#ff0000]
	'MN004122-A/Montana/25/2019'[&!color=#ff0000]
	'MN004130-A/Montana/28/2019'[&!color=#ff0000]
	'MN004202-A/New_Mexico/21/2019'[&!color=#ff0000]
	'MN004210-A/New_Mexico/22/2019'[&!color=#ff0000]
	'MN004220-A/New_Mexico/27/2019'[&!color=#ff0000]
	'MN004554-A/Utah/24/2019'[&!color=#ff0000]
	'MN004562-A/Utah/26/2019'[&!color=#ff0000]
	'MN004570-A/Utah/28/2019'[&!color=#ff0000]
	'MN004577-A/Utah/29/2019'[&!color=#ff0000]
	'MN004730-A/Wyoming/22/2019'[&!color=#ff0000]
	'MN074186-A/Colorado/9465/2019'[&!color=#ff0000]
	'MN074954-A/Utah/9582/2019'[&!color=#ff0000]
	'MN074986-A/Utah/9586/2019'[&!color=#ff0000]
	'MN074994-A/Utah/9587/2019'[&!color=#ff0000]
	'MN078731-A/Utah/9653/2019'[&!color=#ff0000]
	'MN083401-A/Colorado/32/2019'[&!color=#ff0000]
	'MN083411-A/Colorado/34/2019'[&!color=#ff0000]
	'MN083754-A/Montana/31/2019'[&!color=#ff0000]
	'MN083762-A/Nevada/26/2019'[&!color=#ff0000]
	'MN083794-A/New_Mexico/28/2019'[&!color=#ff0000]
	'MN083802-A/New_Mexico/29/2019'[&!color=#ff0000]
	'MN083908-A/Utah/33/2019'[&!color=#ff0000]
	'MN154171-A/Nevada/9743/2019'[&!color=#ff0000]
	'MN154172-A/New_Mexico/9744/2019'[&!color=#ff0000]
	'MN160749-A/Nevada/28/2019'[&!color=#ff0000]
	'MN160755-A/Montana/30/2019'[&!color=#ff0000]
	'MN160776-A/Arizona/24/2019'[&!color=#ff0000]
	'MN160784-A/Arizona/25/2019'[&!color=#ff0000]
	'MN160832-A/Colorado/35/2019'[&!color=#ff0000]
	'MN160840-A/Colorado/38/2019'[&!color=#ff0000]
	'MN161040-A/Montana/33/2019'[&!color=#ff0000]
	'MN161048-A/Montana/36/2019'[&!color=#ff0000]
	'MN161064-A/New_Mexico/32/2019'[&!color=#ff0000]
	'MN169143-A/New_Mexico/9088/2019'[&!color=#ff0000]
	'MN169336-A/Arizona/9017/2019'[&!color=#ff0000]
	'MN169344-A/Arizona/9018/2019'[&!color=#ff0000]
	'MN169768-A/New_Mexico/9089/2019'[&!color=#ff0000]
	'MN229983-A/Nevada/29/2019'[&!color=#ff0000]
	'MN245903-A/Colorado/9816/2019'[&!color=#ff0000]
	'MN371744-A/Arizona/30/2019'[&!color=#ff0000]
	'MN422966-A/Arizona/24/2019'[&!color=#ff0000]
	'MN422974-A/Arizona/25/2019'[&!color=#ff0000]
	'MN423019-A/Idaho/26/2019'[&!color=#ff0000]
	'MN423075-A/Montana/37/2019'[&!color=#ff0000]
	'MN423091-A/New_Mexico/33/2019'[&!color=#ff0000]
	'MN427376-A/Arizona/24/2019'[&!color=#ff0000]
	'MN427384-A/Arizona/25/2019'[&!color=#ff0000]
	'MN450671-A/swine/Utah/A02478624/2019'[&!color=#ff0000]
	'MN507127-A/Arizona/25/2019'[&!color=#ff0000]
	'MN507211-A/Arizona/24/2019'[&!color=#ff0000]
	'MN507223-A/Idaho/07/2018'[&!color=#ff8000]
	'MN552766-A/Colorado/38/2019'[&!color=#ff0000]
	'MN552995-A/Utah/38/2019'[&!color=#ff0000]
	'MN553003-A/Utah/39/2019'[&!color=#ff0000]
;
end;
begin trees;
	tree TREE1 = [&R] (((((((((((((((('CY208125-A/Nevada/4892/2015'[&CAheight_95%_HPD={3.999999999996362,4.000000000029104},CAheight_mean=4.000000000005044,CAheight_median=4.000000000007276,CAheight_range={3.9999999998835847,4.000000000698492},height=4.000000000005044,height_95%_HPD={3.999999999996362,4.000000000029104},height_median=4.000000000007276,height_range={3.9999999998835847,4.00000000069849…
end;
begin figtree;
	set appearance.backgroundColorAttribute="Default";
	set appearance.backgroundColour=#ffffff;
	set appearance.branchColorAttribute="User selection";
	set appearance.branchColorGradient=false;
	set appearance.branchLineWidth=1.0;
	set appearance.branchMinLineWidth=0.0;
	set appearance.branchWidthAttribute="Fixed";
	set appearance.foregroundColour=#000000;
	set appearance.hilightingGradient=false;
	set appearance.selectionColour=#2d3680;
	set branchLabels.colorAttribute="User selection";
	set branchLabels.displayAttribute="Branch times";
	set branchLabels.fontName="sansserif";
	set branchLabels.fontSize=8;
	set branchLabels.fontStyle=0;
	set branchLabels.isShown=false;
	set branchLabels.significantDigits=4;
	set layout.expansion=400;
	set layout.layoutType="RECTILINEAR";
	set layout.zoom=600;
	set legend.attribute="CAheight_mean";
	set legend.fontSize=10.0;
	set legend.isShown=false;
	set legend.significantDigits=4;
	set nodeBars.barWidth=4.0;
	set nodeBars.displayAttribute="CAheight_95%_HPD";
	set nodeBars.isShown=false;
	set nodeLabels.colorAttribute="User selection";
	set nodeLabels.displayAttribute="Node ages";
	set nodeLabels.fontName="sansserif";
	set nodeLabels.fontSize=8;
	set nodeLabels.fontStyle=0;
	set nodeLabels.isShown=false;
	set nodeLabels.significantDigits=4;
	set nodeShapeExternal.colourAttribute="User selection";
	set nodeShapeExternal.isShown=false;
	set nodeShapeExternal.minSize=10.0;
	set nodeShapeExternal.scaleType=Width;
	set nodeShapeExternal.shapeType=Circle;
	set nodeShapeExternal.size=4.0;
	set nodeShapeExternal.sizeAttribute="Fixed";
	set nodeShapeInternal.colourAttribute="User selection";
	set nodeShapeInternal.isShown=false;
	set nodeShapeInternal.minSize=10.0;
	set nodeShapeInternal.scaleType=Width;
	set nodeShapeInternal.shapeType=Circle;
	set nodeShapeInternal.size=4.0;
	set nodeShapeInternal.sizeAttribute="Fixed";
	set polarLayout.alignTipLabels=false;
	set polarLayout.angularRange=0;
	set polarLayout.rootAngle=0;
	set polarLayout.rootLength=100;
	set polarLayout.showRoot=true;
	set radialLayout.spread=0.0;
	set rectilinearLayout.alignTipLabels=false;
	set rectilinearLayout.curvature=0;
	set rectilinearLayout.rootLength=100;
	set scale.offsetAge=0.0;
	set scale.rootAge=1.0;
	set scale.scaleFactor=1.0;
	set scale.scaleRoot=false;
	set scaleAxis.automaticScale=true;
	set scaleAxis.fontSize=8.0;
	set scaleAxis.isShown=false;
	set scaleAxis.lineWidth=1.0;
	set scaleAxis.majorTicks=1.0;
	set scaleAxis.minorTicks=0.5;
	set scaleAxis.origin=0.0;
	set scaleAxis.reverseAxis=false;
	set scaleAxis.showGrid=true;
	set scaleBar.automaticScale=true;
	set scaleBar.fontSize=10.0;
	set scaleBar.isShown=true;
	set scaleBar.lineWidth=1.0;
	set scaleBar.scaleRange=0.0;
	set tipLabels.colorAttribute="User selection";
	set tipLabels.displayAttribute="Names";
	set tipLabels.fontName="sansserif";
	set tipLabels.fontSize=8;
	set tipLabels.fontStyle=0;
	set tipLabels.isShown=true;
	set tipLabels.significantDigits=4;
	set trees.order=false;
	set trees.orderType="increasing";
	set trees.rooting=false;
	set trees.rootingType="User Selection";
	set trees.transform=false;
	set trees.transformType="cladogram";
end;
