# Supplementary material for: Mutation in Hemagglutinin Antigenic Sites in Influenza A pH1N1 Viruses from 2015–2019 in the United States Mountain West, Europe, and the Northern Hemisphere
Source: Genes (Basel). 2022 May 19;13(5):909. doi: 10.3390/genes13050909 (PMC9141826; doi:10.3390/genes13050909)
Supplement: Supplementary file 1 [file genes-13-00909-s001.zip › Figure S3-USA_RaxML.newick]

(((((KX004225-A/Nevada/42/2015:0.001093,((KX006297-A/Montana/11/2016:0.000001,KY044950-A/Montana/05/2016:0.000001)10:0.000001,((KX005785-A/Montana/05/2016:0.000001,KX006139-A/Montana/08/2016:0.000001)6:0.000001,KX004914-A/Montana/01/2016:0.000001)4:0.000001)44:0.000546)0:0.000001,(((CY218897-A/Idaho/08/2017:0.000545,((((CY231186-A/Louisiana/24/2017:0.000546,(CY218070-A/Washington/109/2016:0.000001,((CY218230-A/Washington/06/2017:0.000546,CY224238-A/Idaho/11/2017:0.000001)59:0.000001,CY222093-A/Washington/21/2017:0.001093)67:0.001093)43:0.000546)7:0.000001,CY225726-A/Louisiana/18/2017:0.001094)1:0.000001,CY218833-A/Arizona/82/2016:0.000001)0:0.000001,CY218825-A/Washington/10/2017:0.000001)5:0.000001)45:0.000547,(((((KY289669-A/Montana/47/2016:0.000001,((((KY289717-A/Montana/51/2016:0.000001,CY210915-A/Montana/51/2016:0.000001)64:0.000545,CY210846-A/Montana/48/2016:0.000545)5:0.000001,(((CY211114-A/Montana/61/2016:0.000001,CY211122-A/Montana/60/2016:0.000545)62:0.000546,((CY230401-A/Montana/50/2016:0.000001,KY289695-A/Montana/50/2016:0.000001)3:0.000001,CY210907-A/Montana/50/2016:0.000001)0:0.000001)0:0.000001,CY210931-A/Montana/49/2016:0.000001)0:0.000001)0:0.000001,(((CY210838-A/Montana/47/2016:0.000001,CY217874-A/Montana/50/2016:0.000001)5:0.000544,CY210899-A/Montana/50/2016:0.000001)40:0.000545,CY210923-A/Montana/49/2016:0.000545)1:0.000001)0:0.000001)0:0.000001,(((CY213490-A/Texas/199/2016:0.000001,CY216825-A/Texas/199/2016:0.000001)97:0.002188,(((((CY223437-A/Mississippi/05/2017:0.000001,CY216913-A/Texas/06/2017:0.000001)13:0.000001,CY223493-A/Washington/26/2017:0.000001)11:0.000001,(((CY223413-A/Texas/56/2017:0.000001,CY223517-A/Texas/58/2017:0.000001)65:0.000545,CY231246-A/Utah/07/2017:0.000001)22:0.000001,CY222101-A/Washington/22/2017:0.000545)59:0.000545)3:0.000001,CY223445-A/Mississippi/07/2017:0.000001)7:0.000001,((CY216945-A/Idaho/01/2017:0.000001,CY233808-A/Idaho/01/2017:0.000001)86:0.001091,CY225830-A/New_Mexico/13/2017:0.001092)16:0.000001)26:0.000001)66:0.001091,(KY289788-A/Wyoming/31/2016:0.000001,KY289771-A/Wyoming/31/2016:0.000001)84:0.001091)11:0.000001)0:0.000001,((KY289672-A/Montana/48/2016:0.000001,((((((((CY211034-A/Montana/57/2016:0.000001,KY289708-A/Montana/55/2016:0.000001)7:0.000001,KY289688-A/Montana/54/2016:0.000001)2:0.000001,CY209544-A/Montana/59/2016:0.000001)2:0.000001,(CY213410-A/Montana/65/2016:0.001091,(CY218857-A/Montana/04/2017:0.000001,((CY213418-A/Montana/63/2016:0.000001,(CY216929-A/Montana/02/2017:0.000001,CY216921-A/Montana/71/2016:0.000001)10:0.000001)4:0.000001,CY239553-A/Montana/71/2016:0.000001)6:0.000001)38:0.000001)59:0.000545)0:0.000001,CY210939-A/Montana/54/2016:0.000001)2:0.000001,CY210947-A/Montana/55/2016:0.000001)60:0.000545,KY289778-A/Montana/47/2016:0.000001)0:0.000001,KY289683-A/Montana/49/2016:0.000001)0:0.000001)0:0.000001,KY289736-A/Montana/48/2016:0.000001)0:0.000001)53:0.000545,(((CY236090-A/Texas/63/2017:0.000001,CY225622-A/Texas/63/2017:0.000001)68:0.000546,(CY238417-A/Texas/83/2017:0.000001,CY211106-A/Georgia/60/2016:0.000001)29:0.000001)24:0.000001,CY218873-A/Texas/21/2017:0.000546)59:0.000546)12:0.000001,(CY239497-A/New_Mexico/53/2016:0.000001,CY213362-A/New_Mexico/53/2016:0.000001)73:0.000546)46:0.000546)29:0.001095,KX915692-A/Washington/61/2016:0.000546)0:0.000001)0:0.000001,((KX406731-A/Louisiana/02/2016:0.000001,KX919092-A/Texas/115/2016:0.001091)51:0.000545,KX408595-A/Georgia/12/2016:0.001094)1:0.000001)0:0.000001,(((((((((KX919060-A/Texas/111/2016:0.000001,((KX915260-A/Idaho/23/2016:0.000001,KX915252-A/Idaho/22/2016:0.000001)76:0.001093,CY209860-A/Mississippi/5375/2016:0.000001)22:0.000546)23:0.000546,((KX407819-A/Louisiana/05/2016:0.001092,KX918844-A/Georgia/32/2016:0.001640)0:0.000001,(((KX004265-A/Washington/67/2015:0.000001,(KX408531-A/Georgia/06/2016:0.000001,(((KX004202-A/Montana/37/2015:0.000001,CY208125-A/Nevada/4892/2015:0.000001)1:0.000001,(KX005694-A/Vermont/10/2015:0.000001,(KX915004-A/Utah/25/2016:0.000547,CY208393-A/Washington/5160/2016:0.000546)84:0.001096)33:0.000546)0:0.000001,((((((KX406915-A/Texas/31/2016:0.001093,((KX406355-A/Idaho/03/2016:0.000546,KX406363-A/Idaho/04/2016:0.000546)65:0.000545,(KX406139-A/Idaho/02/2016:0.000001,KX408883-A/Idaho/37/2015:0.000001)72:0.000001)84:0.001641)3:0.000001,(((CY208338-A/Arizona/5105/2016:0.001638,((((CY209796-A/Washington/5311/2016:0.001094,(KX406427-A/Arizona/16/2016:0.000001,(KX406419-A/Arizona/16/2016:0.000001,KX406395-A/Arizona/13/2016:0.000001)20:0.000001)49:0.000001)57:0.000547,KX406387-A/Arizona/12/2016:0.000547)33:0.000545,CY208230-A/Arizona/4997/2016:0.000545)5:0.000001,KX409403-A/Texas/84/2016:0.000001)12:0.000001)36:0.000545,KX406835-A/Texas/24/2016:0.000545)1:0.000001,((((((KY044736-A/Mississippi/01/2016:0.000001,KX406995-A/Wyoming/03/2016:0.000001)7:0.000001,((KX410051-A/Idaho/15/2016:0.000001,(KX915220-A/Washington/62/2016:0.000545,((CY244288-A/Texas/6176/2017:0.000001,(((CY213498-A/Texas/200/2016:0.000001,CY216833-A/Texas/200/2016:0.000001)54:0.000001,(CY221558-A/Louisiana/07/2017:0.000001,(((CY220911-A/Alabama/05/2017:0.001092,CY244290-A/Texas/6178/2017:0.001640)9:0.000001,(CY213354-A/New_Mexico/52/2016:0.000001,(CY244282-A/Texas/6170/2017:0.000001,((CY221622-A/Texas/51/2017:0.000001,CY217073-A/Texas/18/2017:0.000001)3:0.000001,(CY218238-A/Washington/08/2017:0.000545,((CY220775-A/Georgia/63/2016:0.000001,(CY216881-A/Texas/08/2017:0.000001,(CY233792-A/New_Mexico/52/2016:0.000001,CY215194-A/Georgia/63/2016:0.000001)2:0.000001)1:0.000001)0:0.000001,((((((CY236122-A/Arizona/23/2017:0.000001,CY236130-A/Arizona/23/2017:0.000001)63:0.000546,(CY238378-A/Texas/103/2017:0.000001,CY238553-A/Texas/101/2017:0.000001)42:0.000001)60:0.000545,CY223597-A/Louisiana/12/2017:0.000545)2:0.000001,((CY244292-A/Texas/6180/2017:0.001092,CY238322-A/Texas/86/2017:0.001092)8:0.000001,(((CY233848-A/Louisiana/11/2017:0.000001,CY223605-A/Louisiana/11/2017:0.000001)35:0.000001,(CY244287-A/Texas/6175/2017:0.001093,CY214338-A/Texas/03/2017:0.000545)13:0.000001)47:0.000545,CY217009-A/Louisiana/01/2017:0.000545)2:0.000001)0:0.000001)0:0.000001,((CY224246-A/Idaho/13/2017:0.001637,CY231210-A/Utah/22/2017:0.000001)84:0.001092,((CY231218-A/Idaho/22/2017:0.000546,(CY225718-A/Louisiana/16/2017:0.000546,CY220967-A/Texas/37/2017:0.000546)25:0.000001)61:0.000546,CY225798-A/Utah/16/2017:0.000001)69:0.000545)59:0.000546)0:0.000001,((CY220959-A/Texas/39/2017:0.000545,(CY238198-A/Texas/41/2017:0.000001,(CY222069-A/Texas/41/2017:0.000001,CY222077-A/Texas/42/2017:0.000001)17:0.000001)34:0.000001)59:0.000545,CY220879-A/Arizona/03/2017:0.000545)3:0.000001)0:0.000001)0:0.000001)0:0.000001)0:0.000001)0:0.000001)0:0.000001)0:0.000001,((CY218796-A/Texas/08/2017:0.000001,CY220887-A/Arizona/02/2017:0.000001)2:0.000001,CY242462-A/Washington/293/2017:0.000545)0:0.000001)0:0.000001)0:0.000001)0:0.000001,CY231178-A/Louisiana/21/2017:0.000001)49:0.000545)73:0.001642,KX915732-A/Vermont/19/2016:0.000546)35:0.000545)2:0.000001)0:0.000001,(KX411003-A/Washington/49/2016:0.001639,(CY210005-A/Arizona/5434/2016:0.001641,((KX918996-A/Texas/103/2016:0.000545,KX411899-A/Texas/137/2016:0.002188)19:0.000001,CY208205-A/Georgia/4972/2016:0.000001)24:0.000001)75:0.001092)5:0.000001)0:0.000001)0:0.000001,((KX410179-A/Colorado/20/2016:0.000545,CY209879-A/Washington/5394/2016:0.000545)3:0.000001,KY044741-A/Mississippi/01/2016:0.000001)0:0.000001)0:0.000001,((CY210003-A/Alabama/5432/2016:0.000001,KX915620-A/Texas/135/2016:0.000545)2:0.000001,(((CY223541-A/Wyoming/09/2017:0.000001,CY233832-A/Wyoming/09/2017:0.000001)93:0.001637,CY210002-A/Alabama/5431/2016:0.001639)6:0.000001,(((((CY213338-A/Nevada/42/2016:0.000001,(CY210987-A/Nevada/47/2016:0.000001,CY209512-A/Nevada/47/2016:0.000001)63:0.000545)2:0.000001,(CY209504-A/Nevada/42/2016:0.000001,(CY209520-A/Nevada/48/2016:0.000001,CY210995-A/Nevada/48/2016:0.000001)14:0.000001)6:0.000001)9:0.000001,CY209496-A/Arizona/72/2016:0.000545)43:0.000001,(CY216969-A/New_Mexico/03/2017:0.001093,(CY217025-A/Utah/04/2017:0.000545,(CY216809-A/Colorado/46/2016:0.000001,CY214258-A/Colorado/46/2016:0.000001)54:0.000001)65:0.000545)40:0.000546)82:0.002186,KX919420-A/Arizona/63/2016:0.001639)7:0.000001)0:0.000001)0:0.000001)32:0.000543,CY209843-A/Alabama/5358/2016:0.002190)36:0.000550,(KX915580-A/Colorado/35/2016:0.000548,CY208153-A/Utah/4920/2016:0.000546)45:0.000545)1:0.000001)0:0.000001)0:0.000001,(((KX005579-A/Montana/40/2015:0.000546,KY044916-A/Montana/40/2015:0.000001)33:0.000001,KX406987-A/Idaho/07/2016:0.000546)62:0.000545,((KX408571-A/Georgia/08/2016:0.000001,KX407579-A/Texas/39/2016:0.001091)24:0.000001,KX919020-A/Texas/106/2016:0.000545)77:0.001091)3:0.000001)0:0.000001,(KX411739-A/Texas/132/2016:0.001093,(KX919004-A/Texas/104/2016:0.000001,KX919388-A/Texas/146/2016:0.000001)85:0.000001)91:0.001640)1:0.000545,((KY044820-A/Georgia/25/2016:0.000001,KX409427-A/Georgia/25/2016:0.000001)77:0.000547,(CY208353-A/Georgia/5120/2016:0.004397,(KY044875-A/Texas/160/2016:0.000546,KX919380-A/Texas/144/2016:0.000001)55:0.000001)38:0.000547)16:0.000545)0:0.000001,(((KX408219-A/Georgia/01/2016:0.000001,KY044595-A/Georgia/01/2016:0.000001)22:0.000001,KX915044-A/Texas/122/2016:0.000001)61:0.000546,(KX409379-A/Texas/75/2016:0.000001,(((KX407131-A/Texas/32/2016:0.000001,KX408851-A/Nevada/44/2015:0.000001)0:0.000001,(CY210059-A/Utah/5488/2016:0.002189,CY209761-A/Alabama/5276/2016:0.000546)1:0.000001)0:0.000001,KX410323-A/Montana/35/2016:0.000001)0:0.000001)0:0.000001)0:0.000001)0:0.000001)0:0.000001)0:0.000001)0:0.000001,(KX918596-A/Arizona/36/2016:0.000546,(CY209775-A/Georgia/5290/2016:0.000001,KX410131-A/Vermont/10/2016:0.000001)85:0.001094)1:0.000001)0:0.000001,(((((KX409507-A/Georgia/36/2016:0.000546,(CY208262-A/Utah/5029/2016:0.000546,KX408539-A/Georgia/07/2016:0.000547)36:0.000547)2:0.000001,((((((((((KX408147-A/Washington/01/2016:0.000001,(KX408123-A/New_Mexico/29/2015:0.000546,(KX410899-A/Idaho/18/2016:0.000001,KX410043-A/Idaho/13/2016:0.000001)58:0.000547)1:0.000001)0:0.000001,(((((KX915724-A/Vermont/18/2016:0.000547,CY208448-A/Nevada/5215/2016:0.000546)0:0.000001,(((KX919068-A/Texas/112/2016:0.000546,KX407339-A/Washington/32/2016:0.000546)0:0.000001,KX406091-A/Arizona/48/2015:0.000001)0:0.000001,(CY208135-A/Nevada/4902/2015:0.000001,(((((((((((KX005594-A/Texas/07/2016:0.000001,((((KX406763-A/Montana/17/2016:0.000547,((KX407539-A/Nevada/17/2016:0.000547,(KX410195-A/Colorado/21/2016:0.000001,KX410187-A/Colorado/21/2016:0.000001)46:0.000001)19:0.000001,KX915428-A/Montana/42/2016:0.000547)33:0.000547)1:0.000001,(CY208137-A/Nevada/4904/2015:0.000001,KX407011-A/Nevada/13/2016:0.000001)4:0.000001)0:0.000001,((CY208204-A/Georgia/4971/2016:0.000001,KX006066-A/Montana/10/2016:0.000001)4:0.000001,CY209797-A/Washington/5312/2016:0.000001)1:0.000001)0:0.000001,((((KX919172-A/Georgia/43/2016:0.000001,KX919164-A/Georgia/43/2016:0.000001)91:0.002197,(CY208237-A/Arizona/5004/2016:0.000001,(CY210027-A/Mississippi/5456/2016:0.000001,(KX408627-A/Georgia/17/2016:0.000001,CY208295-A/Georgia/5062/2016:0.000001)15:0.000001)10:0.000001)50:0.000001)46:0.000547,(KX919532-A/Washington/11/2016:0.000001,KX406147-A/Washington/11/2016:0.000001)50:0.000547)1:0.000001,CY208136-A/Nevada/4903/2015:0.000001)0:0.000001)0:0.000001)0:0.000001,(KX410939-A/Colorado/25/2016:0.001095,KX004898-A/Utah/01/2016:0.001096)5:0.000001)1:0.000001,KX410059-A/Nevada/25/2016:0.000547)10:0.000547,(CY208322-A/Utah/5089/2016:0.000001,(CY210057-A/Utah/5486/2016:0.000001,KX411715-A/Washington/70/2016:0.000001)23:0.000001)60:0.000546)0:0.000001,KX406403-A/Arizona/14/2016:0.000001)0:0.000001,(((KX919324-A/Georgia/55/2016:0.000546,CY208227-A/Alabama/4994/2016:0.000001)40:0.000546,(KX919052-A/Texas/110/2016:0.002196,KX406515-A/Nevada/10/2016:0.000546)1:0.000001)0:0.000001,KX407715-A/New_Mexico/07/2016:0.000001)0:0.000001)0:0.000001,(KX409875-A/New_Mexico/11/2016:0.000547,KX407003-A/Wyoming/04/2016:0.000549)59:0.000546)0:0.000001,((((CY208156-A/Washington/4923/2016:0.000546,(KX411579-A/Vermont/15/2016:0.000547,KY045310-A/Arizona/62/2016:0.000546)45:0.000548)0:0.000001,(((KX411539-A/Utah/30/2016:0.000546,CY208334-A/Alabama/5101/2016:0.001095)0:0.000001,(((KX409395-A/Texas/81/2016:0.001643,((KX406059-A/Texas/10/2016:0.000001,KX006277-A/Texas/78/2015:0.000001)16:0.000001,(KX005202-A/Texas/09/2016:0.000001,(CY208471-A/Utah/5238/2016:0.000547,(KX918988-A/Texas/102/2016:0.000001,KX407587-A/Texas/40/2016:0.000001)65:0.000547)12:0.000001)2:0.000001)48:0.000001)70:0.001094,KX005586-A/Nevada/05/2016:0.000546)1:0.000001,(((((((((KX409763-A/Texas/55/2016:0.000001,KX409723-A/Texas/50/2016:0.000001)10:0.000001,((KX409755-A/Texas/55/2016:0.000001,KX919396-A/Texas/150/2016:0.000001)9:0.000001,KX409747-A/Texas/53/2016:0.000001)4:0.000001)49:0.000546,KX918444-A/Arizona/01/2016:0.000546)2:0.000001,((KX006034-A/Arizona/08/2016:0.000001,(KX408395-A/Arizona/06/2016:0.001093,KX408011-A/Washington/38/2016:0.000546)4:0.000001)0:0.000001,((((KX915212-A/Arizona/55/2016:0.000001,(CY208336-A/Arizona/5103/2016:0.001093,KX406411-A/Arizona/15/2016:0.000546)3:0.000001)0:0.000001,KX915204-A/Arizona/58/2016:0.000547)0:0.000001,CY210040-A/New_Mexico/5469/2016:0.000001)0:0.000001,KX411547-A/Utah/31/2016:0.000001)0:0.000001)0:0.000001)0:0.000001,CY208235-A/Arizona/5002/2016:0.000001)0:0.000001,((((KX406859-A/Texas/27/2016:0.000001,KX406851-A/Texas/27/2016:0.000001)64:0.000547,KX406843-A/Texas/25/2016:0.000001)28:0.000001,KX919372-A/Texas/143/2016:0.000546)51:0.000546,KX410211-A/Washington/43/2016:0.001641)4:0.000001)2:0.000001,((CY208474-A/Washington/5241/2016:0.000546,KX915380-A/New_Mexico/42/2016:0.000545)25:0.000001,(KX914980-A/New_Mexico/12/2016:0.000001,KX915780-A/New_Mexico/47/2016:0.001639)43:0.000545)46:0.000546)21:0.000546,KX410019-A/New_Mexico/18/2016:0.002194)0:0.000001,KX914996-A/New_Mexico/20/2016:0.000546)0:0.000001)0:0.000001)0:0.000001,(((CY209844-A/Alabama/5359/2016:0.002745,CY208287-A/Arizona/5054/2016:0.000546)3:0.000001,((KX915140-A/Texas/127/2016:0.001644,((CY210039-A/New_Mexico/5468/2016:0.001093,KX409035-A/Nevada/09/2016:0.000546)10:0.000001,CY208454-A/New_Mexico/5221/2016:0.000001)24:0.000001)33:0.000546,(KX406131-A/Idaho/01/2016:0.000546,((KX406123-A/Utah/05/2016:0.000001,KX004209-A/Utah/16/2015:0.000546)3:0.000001,(((((KY045219-A/Washington/40/2016:0.000001,KX406699-A/Vermont/05/2016:0.000546)1:0.000001,((CY208351-A/Georgia/5118/2016:0.002190,CY208302-A/Mississippi/5069/2016:0.000546)10:0.000001,KX410451-A/Texas/116/2016:0.000001)0:0.000001)0:0.000001,((KX409499-A/Georgia/34/2016:0.000001,((((CY210038-A/New_Mexico/5467/2016:0.000001,CY209784-A/New_Mexico/5299/2016:0.000001)28:0.000001,CY210010-A/Colorado/5439/2016:0.000001)67:0.000546,CY208428-A/Colorado/5195/2016:0.001093)20:0.000001,CY209852-A/Colorado/5367/2016:0.000545)46:0.000546)0:0.000001,((((KX409779-A/Washington/40/2016:0.000001,KX406347-A/Utah/09/2016:0.000001)4:0.000001,((KX411859-A/Alabama/12/2016:0.000546,(KX407523-A/Mississippi/09/2016:0.000001,KX407531-A/Mississippi/10/2016:0.000546)77:0.000548)79:0.001093,(CY234889-A/Mississippi/5607/2016:0.002186,CY209848-A/Arizona/5363/2016:0.000001)48:0.000546)5:0.000001)0:0.000001,(KX407827-A/Louisiana/06/2016:0.000001,(((KX410419-A/Louisiana/10/2016:0.000546,KX409907-A/Mississippi/12/2016:0.000001)1:0.000001,(KX915180-A/Colorado/34/2016:0.000001,KX409915-A/Mississippi/13/2016:0.000001)3:0.000001)0:0.000001,(CY208195-A/Alabama/4962/2016:0.000001,KX406291-A/Vermont/03/2016:0.000001)3:0.000001)0:0.000001)0:0.000001)0:0.000001,(CY208472-A/Utah/5239/2016:0.000001,((KX406891-A/Utah/15/2016:0.000001,KX006018-A/Colorado/02/2016:0.000001)74:0.001093,CY208395-A/Washington/5162/2016:0.000001)0:0.000001)0:0.000001)0:0.000001)0:0.000001)20:0.000546,KX407659-A/Utah/20/2016:0.000546)2:0.000001,(((KX409451-A/Georgia/31/2016:0.000001,KY044826-A/Georgia/31/2016:0.000001)64:0.000547,KY044975-A/Utah/05/2016:0.000001)3:0.000001,((CY208388-A/Utah/5155/2016:0.000001,CY208387-A/Utah/5154/2016:0.000001)21:0.000001,KX406979-A/Idaho/06/2016:0.000001)57:0.000546)0:0.000001)0:0.000001)1:0.000001)8:0.000546)0:0.000001)0:0.000001,KX004746-A/Arizona/38/2015:0.000001)0:0.000001)0:0.000001)0:0.000001,KX409131-A/Texas/16/2016:0.000001)0:0.000001,((KX406595-A/Colorado/09/2016:0.001094,KX408699-A/Washington/22/2016:0.001644)1:0.000001,KX005378-A/Washington/01/2016:0.000001)0:0.000001)0:0.000001)0:0.000001,KX004818-A/Washington/03/2016:0.000001)0:0.000001,KX410235-A/Arizona/45/2016:0.000001)0:0.000001,KX005506-A/Georgia/04/2016:0.000001)0:0.000001)0:0.000001)0:0.000001)0:0.000001,((((CY208133-A/Nevada/4900/2015:0.000001,KX004739-A/Arizona/37/2015:0.000001)1:0.000001,CY208214-A/Utah/4981/2016:0.000001)0:0.000001,KX919044-A/Texas/109/2016:0.000001)0:0.000001,CY208154-A/Washington/4921/2016:0.000001)0:0.000001)0:0.000001,(((((((CY209794-A/Washington/5309/2016:0.000001,CY208392-A/Washington/5159/2016:0.000001)83:0.000550,KX410123-A/Vermont/09/2016:0.000547)72:0.001104,KX409771-A/Washington/39/2016:0.001649)35:0.000542,(KX915076-A/Arizona/51/2016:0.000546,(KX410915-A/Wyoming/09/2016:0.000549,KX410139-A/Wyoming/06/2016:0.000547)66:0.001096)28:0.000001)0:0.000001,(((((KX915156-A/Washington/58/2016:0.000001,((CY208304-A/Mississippi/5071/2016:0.000546,CY210064-A/Wyoming/5493/2016:0.000546)7:0.000001,KX919036-A/Texas/108/2016:0.000001)1:0.000001)6:0.000001,(((KX406531-A/Nevada/12/2016:0.001095,KX407243-A/Nevada/15/2016:0.000001)44:0.000547,(KY044624-A/Nevada/08/2016:0.000001,KX408411-A/Nevada/08/2016:0.000001)67:0.000547)4:0.000001,KX005330-A/Wyoming/01/2016:0.000001)45:0.000546)33:0.000547,KX004217-A/Nevada/41/2015:0.000001)0:0.000001,(CY208229-A/Alabama/4996/2016:0.000546,(KX006026-A/Texas/03/2016:0.000001,KX408275-A/Texas/03/2016:0.000001)81:0.001094)1:0.000001)0:0.000001,(CY208341-A/Arizona/5108/2016:0.001643,KX406443-A/Arizona/18/2016:0.000547)1:0.000001)0:0.000001)0:0.000001,((KX408675-A/Arizona/09/2016:0.000001,KX004430-A/Nevada/43/2015:0.000001)0:0.000001,((CY210066-A/Wyoming/5495/2016:0.000546,KX410755-A/Vermont/12/2016:0.001643)2:0.000001,((KX409731-A/Texas/51/2016:0.000001,KX409739-A/Texas/51/2016:0.000001)61:0.000546,(KX411435-A/Louisiana/15/2016:0.001645,KX411587-A/Vermont/14/2016:0.000546)31:0.000001)0:0.000001)0:0.000001)0:0.000001)0:0.000001,KX005026-A/Colorado/32/2015:0.000547)0:0.000001)0:0.000001,((KX406587-A/Washington/25/2016:0.000547,((KX409195-A/Mississippi/05/2016:0.000001,KX409203-A/Mississippi/06/2016:0.000001)17:0.000001,KX409211-A/Mississippi/07/2016:0.000001)36:0.000001)46:0.000546,((KX410931-A/Wyoming/16/2016:0.000001,CY208285-A/Alabama/5052/2016:0.000001)1:0.000001,(((((KX919412-A/Arizona/64/2016:0.001653,(((CY238306-A/Texas/79/2017:0.001096,(CY231276-A/New_Mexico/10/2017:0.000001,CY225686-A/Texas/69/2017:0.000001)78:0.000001)83:0.001095,((CY221574-A/Texas/43/2017:0.001645,(CY238314-A/Texas/81/2017:0.000001,(CY239489-A/Texas/89/2017:0.001095,(CY221542-A/Texas/31/2017:0.000001,CY220855-A/Texas/31/2017:0.000001)48:0.000001)61:0.000547)60:0.000547)14:0.000001,CY221566-A/Louisiana/06/2017:0.000001)3:0.000001)18:0.000001,(CY236166-A/Utah/25/2017:0.000001,CY236174-A/Utah/25/2017:0.000001)68:0.000547)82:0.002201)29:0.000540,(KX410699-A/Utah/27/2016:0.000547,(KX408795-A/Arizona/29/2016:0.000001,KX410331-A/Montana/36/2016:0.000001)45:0.000001)39:0.000547)2:0.000001,(((KX407699-A/Montana/28/2016:0.000001,KX407675-A/Montana/22/2016:0.000001)86:0.001098,(((KY045074-A/Texas/28/2016:0.000001,KX406867-A/Texas/28/2016:0.000001)67:0.000547,(KX919508-A/Arizona/45/2015:0.000001,KX406075-A/Arizona/45/2015:0.000001)55:0.000001)66:0.000549,KX915772-A/New_Mexico/46/2016:0.000548)40:0.000549)14:0.000546,KX005434-A/Nevada/02/2016:0.000546)1:0.000001)0:0.000001,(((((KX406435-A/Arizona/17/2016:0.000001,CY208265-A/Washington/5032/2016:0.000547)0:0.000001,(KX406739-A/Louisiana/03/2016:0.000001,((KX914932-A/Idaho/12/2016:0.000001,KX408283-A/New_Mexico/01/2016:0.000001)1:0.000001,((((((KX410011-A/New_Mexico/17/2016:0.000001,(CY208132-A/Nevada/4899/2015:0.000001,KX004579-A/Utah/17/2015:0.000001)0:0.000001)0:0.000001,(KX406011-A/Washington/07/2016:0.000001,KX005978-A/Arizona/46/2015:0.000001)1:0.000001)0:0.000001,((KX406003-A/Washington/06/2016:0.000001,KY044655-A/Arizona/09/2016:0.000001)0:0.000001,(((CY208134-A/Nevada/4901/2015:0.000001,KX408403-A/New_Mexico/02/2016:0.000001)0:0.000001,KY044530-A/Utah/17/2015:0.000001)0:0.000001,(KX407347-A/Washington/33/2016:0.000001,KX006010-A/Utah/06/2016:0.000001)1:0.000001)0:0.000001)0:0.000001)0:0.000001,KX409515-A/Georgia/38/2016:0.000546)0:0.000001,(((KX409331-A/Nevada/23/2016:0.000001,((CY234946-A/Washington/5664/2016:0.001103,CY220783-A/Texas/34/2017:0.002206)43:0.000541,KX411307-A/Alabama/11/2016:0.000546)1:0.000001)0:0.000001,(KX005891-A/Texas/21/2016:0.000001,((KX406875-A/Arizona/30/2016:0.000001,CY208232-A/Arizona/4999/2016:0.000001)1:0.000001,KX407355-A/Washington/34/2016:0.000547)0:0.000001)0:0.000001)0:0.000001,CY208293-A/Georgia/5060/2016:0.000001)0:0.000001)0:0.000001,(KX409243-A/Utah/13/2016:0.002195,KX915388-A/New_Mexico/43/2016:0.001645)1:0.000001)0:0.000001)0:0.000001)0:0.000001)0:0.000001,((KX005994-A/Arizona/56/2015:0.000001,CY208166-A/Nevada/4933/2016:0.000001)1:0.000001,CY208152-A/Utah/4919/2016:0.000001)0:0.000001)0:0.000001,KX005610-A/Texas/05/2016:0.000001)0:0.000001,KX005042-A/Colorado/34/2015:0.000001)0:0.000001)0:0.000001,KX406211-A/Washington/09/2016:0.000001)0:0.000001)0:0.000001)0:0.000001)0:0.000001)0:0.000001,(KY044578-A/Wyoming/20/2015:0.000001,(((((CY208181-A/Washington/4948/2016:0.000001,CY208182-A/Washington/4949/2016:0.000001)20:0.000001,CY208183-A/Washington/4950/2016:0.000001)57:0.000546,KX409411-A/Texas/87/2016:0.000547)0:0.000001,(KX406747-A/Montana/15/2016:0.000547,((KX408171-A/Nevada/07/2016:0.000001,KX407019-A/Nevada/14/2016:0.000001)20:0.000001,KX408163-A/Nevada/07/2016:0.000001)59:0.000547)0:0.000001)0:0.000001,((((((CY208294-A/Georgia/5061/2016:0.000001,(KX918948-A/Texas/98/2016:0.000001,KX406523-A/Nevada/11/2016:0.000001)0:0.000001)0:0.000001,(KX949289-A/Wyoming/16/2016:0.000001,KX004675-A/Idaho/38/2015:0.000001)0:0.000001)0:0.000001,KX004946-A/Montana/04/2016:0.000001)0:0.000001,(((KX409139-A/Texas/18/2016:0.000546,KX004587-A/Nevada/40/2015:0.000001)0:0.000001,KX004683-A/Idaho/39/2015:0.000001)0:0.000001,KX406787-A/Montana/20/2016:0.000001)0:0.000001)0:0.000001,((KX408387-A/Arizona/05/2016:0.000001,KX918588-A/Arizona/33/2016:0.000001)0:0.000001,(KX406811-A/New_Mexico/04/2016:0.000001,(KX919500-A/Washington/07/2016:0.000001,(((CY208422-A/Arizona/5189/2016:0.001097,CY208418-A/Alabama/5185/2016:0.000001)44:0.000547,((KX004715-A/Arizona/32/2015:0.000001,((KX408379-A/Arizona/02/2016:0.000001,CY208263-A/Utah/5030/2016:0.000001)9:0.000001,(KX005761-A/Nevada/04/2016:0.000001,KX005865-A/Utah/02/2016:0.000001)7:0.000001)2:0.000001)8:0.000001,KX004723-A/Arizona/35/2015:0.000547)9:0.000001)20:0.000547,CY208155-A/Washington/4922/2016:0.000001)0:0.000001)0:0.000001)0:0.000001)0:0.000001)0:0.000001,(KX407723-A/New_Mexico/08/2016:0.001094,(CY209793-A/Washington/5308/2016:0.001647,KX004651-A/Arizona/31/2015:0.000549)59:0.000545)0:0.000001)0:0.000001)0:0.000001)0:0.000001)0:0.000001,(((KX407683-A/Montana/23/2016:0.001641,(CY208306-A/Mississippi/5073/2016:0.000001,CY208307-A/Mississippi/5074/2016:0.000001)43:0.000547)0:0.000001,KX407811-A/Arizona/43/2016:0.000001)0:0.000001,CY208151-A/Nevada/4918/2016:0.000001)0:0.000001)0:0.000001,KX409371-A/Texas/73/2016:0.000001)0:0.000001,KX004437-A/New_Mexico/29/2015:0.000001)0:0.000001,((KX405995-A/Washington/03/2016:0.000001,KX918836-A/Georgia/30/2016:0.000001)0:0.000001,((CY208340-A/Arizona/5107/2016:0.000001,KY044748-A/Arizona/33/2016:0.000001)1:0.000001,KX005362-A/Washington/09/2016:0.000001)0:0.000001)0:0.000001)0:0.000001,KX915572-A/Utah/35/2016:0.002194)1:0.000546,(KX407171-A/Vermont/06/2016:0.001096,(KX408139-A/New_Mexico/31/2015:0.000001,KX408131-A/New_Mexico/31/2015:0.000001)72:0.000548)23:0.000545)0:0.000001,KX919180-A/Georgia/44/2016:0.000001)0:0.000001)0:0.000001,CY208389-A/Utah/5156/2016:0.001093)0:0.000546,((KX919404-A/Texas/157/2016:0.001093,(KX406107-A/Arizona/50/2015:0.000001,KX919524-A/Arizona/50/2015:0.000001)64:0.000001)65:0.000548,(CY223557-A/New_Mexico/08/2017:0.001644,((((((MG978966-A/Washington/310/2017:0.000001,CY261821-A/Washington/310/2017:0.000001)99:0.004408,((((((((((MK475438-A/Nevada/05/2018:0.000547,((MK245846-A/Washington/182/2018:0.000001,MK475239-A/Mississippi/14/2018:0.000547)10:0.000001,MK364151-A/Washington/182/2018:0.000001)9:0.000001)29:0.000001,(MK475542-A/Alabama/40/2018:0.000001,MK626037-A/Alabama/42/2018:0.000001)68:0.000547)85:0.001094,((MK399271-A/Colorado/31/2018:0.000001,(MK556969-A/Colorado/32/2018:0.000001,MK399287-A/Colorado/32/2018:0.000001)62:0.000001)65:0.000547,(MK181919-A/New_Mexico/21/2018:0.000001,MK181927-A/New_Mexico/22/2018:0.000001)56:0.000001)63:0.000547)18:0.000001,(MK025755-A/Washington/179/2018:0.001645,(((((MK399248-A/Wyoming/19/2018:0.000001,MK557761-A/Wyoming/19/2018:0.000001)38:0.000001,(MK475454-A/New_Mexico/28/2018:0.000001,MK399146-A/New_Mexico/26/2018:0.000001)70:0.000547)50:0.000001,(MK577026-A/Texas/7895/2018:0.000546,MK576281-A/Texas/7936/2019:0.001094)85:0.001096)58:0.000546,MK475366-A/Montana/41/2018:0.001644)22:0.000001,((MK557361-A/Montana/36/2018:0.000001,MK292555-A/Montana/36/2018:0.000001)84:0.000546,((((MK380018-A/Arizona/7517/2018:0.000001,MK636379-A/Texas/7777/2018:0.000001)21:0.000001,(MN004090-A/Mississippi/22/2019:0.000546,(MK868696-A/Georgia/8595/2019:0.002190,(MK576265-A/Texas/7897/2018:0.000001,MK576269-A/Texas/7905/2018:0.000545)64:0.000546)35:0.000001)4:0.000001)2:0.000001,MK742978-A/Texas/8079/2019:0.000546)10:0.000001,MK398822-A/Alabama/36/2018:0.000546)63:0.000547)83:0.001095)60:0.000547)12:0.000001)28:0.000001,MN074013-A/Washington/9595/2019:0.006679)92:0.003850,(MK380784-A/Texas/7658/2018:0.001089,((MK364719-A/New_Mexico/23/2018:0.000001,MK623837-A/Washington/195/2018:0.000546)17:0.000001,(MK635633-A/Washington/7795/2018:0.000001,MK635634-A/Washington/7796/2018:0.000001)69:0.000547)87:0.000553)96:0.006636)19:0.000001,CY244798-A/New_Mexico/19/2017:0.000001)20:0.000546,(((((((MK292587-A/Utah/40/2018:0.000001,(MK399176-A/Utah/43/2018:0.000001,(MK557713-A/Utah/43/2018:0.000001,MK557697-A/Utah/40/2018:0.000001)19:0.000001)17:0.000001)61:0.000545,MH183573-A/Georgia/11/2018:0.000545)12:0.000001,(MH125794-A/Georgia/06/2018:0.000001,MH246125-A/Texas/85/2018:0.000001)39:0.000001)46:0.000001,(MK631762-A/Wyoming/02/2019:0.000001,MK623917-A/Wyoming/21/2018:0.000001)98:0.004391)90:0.002753,((MH079655-A/Colorado/06/2018:0.000001,((MH079650-A/Colorado/04/2018:0.000001,MH125777-A/Colorado/10/2018:0.000001)33:0.000001,MH183446-A/Colorado/13/2018:0.000001)88:0.001094)63:0.000547,(((CY258476-A/Utah/32/2017:0.000001,CY256453-A/Utah/32/2017:0.000001)81:0.000547,MH184005-A/Washington/50/2018:0.002196)13:0.000001,((MH183777-A/Montana/08/2018:0.000541,((MH360174-A/Washington/72/2018:0.000001,MK400793-A/Washington/7197/2018:0.000001)32:0.000001,MH306052-A/Washington/70/2018:0.000001)98:0.002202)93:0.002203,(MH083813-A/Montana/47/2017:0.000001,MH126050-A/Montana/06/2018:0.000001)97:0.002194)12:0.000001)6:0.000001)58:0.001103)40:0.000540,MH183597-A/Idaho/05/2018:0.000546)1:0.000001,((CY250452-A/Georgia/16/2017:0.000547,((MH246165-A/Washington/56/2018:0.001640,(CY258468-A/Washington/299/2017:0.000001,CY256429-A/Washington/299/2017:0.000001)97:0.001640)29:0.000001,(MH359831-A/Arizona/18/2018:0.001093,(MH084104-A/Texas/310/2017:0.000001,CY263406-A/Texas/310/2017:0.000001)97:0.001641)19:0.000001)59:0.000546)73:0.001094,((CY256421-A/Washington/301/2017:0.001091,((CY238962-A/Nevada/13/2017:0.000001,(CY243766-A/Arizona/41/2017:0.000546,CY239593-A/Arizona/41/2017:0.000001)68:0.000545)62:0.000545,((CY258604-A/Wyoming/23/2017:0.000001,CY261758-A/Wyoming/23/2017:0.000001)74:0.000545,((((((CY261782-A/Texas/295/2017:0.000001,CY258628-A/Texas/295/2017:0.000001)23:0.000001,MG978904-A/Texas/318/2017:0.000001)63:0.000545,MK382038-A/Texas/7050/2018:0.001640)3:0.000001,(((MH126202-A/Texas/70/2018:0.002742,MH294764-A/Texas/6417/2017:0.000545)9:0.000001,(((((((((MK502952-A/Texas/7430/2018:0.000001,(MH084141-A/Utah/46/2017:0.000546,MH126207-A/Texas/72/2018:0.000546)7:0.000001)2:0.000001,(MK381511-A/Texas/6979/2018:0.000001,MK381520-A/Texas/6988/2018:0.000546)7:0.000001)4:0.000001,(MK381506-A/Texas/6974/2018:0.001092,MK381524-A/Texas/6992/2018:0.001642)15:0.000001)11:0.000001,MH245831-A/Georgia/16/2018:0.001094)73:0.001098,MH305807-A/Idaho/45/2017:0.001098)42:0.000543,MH305708-A/Colorado/16/2018:0.002193)27:0.000001,(MH126192-A/Texas/01/2018:0.001094,MH083405-A/Colorado/01/2018:0.001092)3:0.000001)0:0.000001,(CY261842-A/Arizona/60/2017:0.000001,CY262001-A/Arizona/65/2017:0.000001)66:0.000545)0:0.000001,(((MH602082-A/Texas/401/2017:0.000001,MH602090-A/Texas/402/2017:0.000545)2:0.000001,(((CY261742-A/Texas/294/2017:0.000001,(CY258588-A/Texas/294/2017:0.000001,MH885180-A/Colorado/6766/2018:0.000001)4:0.000001)0:0.000001,(MH126218-A/Texas/74/2018:0.000545,MH183837-A/New_Mexico/13/2018:0.000545)4:0.000001)0:0.000001,(MG978921-A/Texas/322/2017:0.000001,(MH305668-A/Arizona/11/2018:0.000001,MH602098-A/Texas/403/2017:0.000001)4:0.000001)1:0.000001)0:0.000001)0:0.000001,CY261858-A/Texas/300/2017:0.000001)0:0.000001)0:0.000001)0:0.000001,((MH540514-A/Colorado/19/2018:0.001641,CY265467-A/Colorado/26/2017:0.000001)93:0.001639,(MH079735-A/New_Mexico/04/2018:0.001096,MH184036-A/Wyoming/08/2018:0.001096)39:0.000544)2:0.000001)0:0.000001)1:0.000001,MH306044-A/Washington/69/2018:0.000545)28:0.000545,((MH183965-A/Utah/11/2018:0.002738,MH084149-A/Vermont/03/2018:0.002187)12:0.000001,((((((MH125962-A/Louisiana/72/2017:0.000545,(MH083877-A/New_Mexico/02/2018:0.000001,(MH294909-A/Mississippi/6543/2017:0.000001,MH294848-A/Mississippi/6482/2017:0.000001)18:0.000001)25:0.000001)12:0.000001,(MH083749-A/Mississippi/01/2018:0.001637,((MH125595-A/Utah/08/2018:0.000001,MH184029-A/Wyoming/07/2018:0.000001)31:0.000001,MH126299-A/Wyoming/05/2018:0.000001)86:0.001091)38:0.000001)58:0.000546,(MH305676-A/Arizona/14/2018:0.001639,(((MH359838-A/Arizona/19/2018:0.000545,((((MH084120-A/Texas/314/2017:0.000001,MH183997-A/Washington/49/2018:0.000545)5:0.000001,(MH446474-A/Montana/28/2018:0.000551,(MH600342-A/Montana/30/2018:0.000001,MH600350-A/Montana/31/2018:0.000001)33:0.000001)62:0.000545)1:0.000001,(((MH125486-A/Texas/69/2018:0.001091,MH359846-A/Arizona/22/2018:0.001637)11:0.000001,CY265323-A/Texas/314/2017:0.000001)1:0.000001,MG978928-A/Texas/323/2017:0.000001)0:0.000001)12:0.000001,MH079791-A/Texas/65/2018:0.001092)50:0.000544)2:0.000001,((((((((((((MH125681-A/Arizona/04/2018:0.000001,MH183661-A/Louisiana/08/2018:0.000001)2:0.000001,MH183781-A/Montana/11/2018:0.000001)0:0.000001,MG978667-A/Louisiana/62/2017:0.000001)0:0.000001,MH125674-A/Arizona/03/2018:0.000001)0:0.000001,MH183489-A/Arizona/07/2018:0.000001)0:0.000001,(MG978739-A/Mississippi/29/2017:0.000001,MH126042-A/Montana/05/2018:0.000544)1:0.000001)0:0.000001,(MH083773-A/Mississippi/39/2017:0.000545,MH083301-A/Alabama/01/2018:0.000545)1:0.000001)0:0.000001,(MG978675-A/Louisiana/64/2017:0.000001,(MG830775-A/Louisiana/64/2017:0.000001,CY262057-A/Louisiana/64/2017:0.000001)17:0.000001)43:0.000001)0:0.000001,(MH305884-A/Montana/18/2018:0.001091,MH305716-A/Colorado/18/2018:0.000544)2:0.000001)0:0.000001,(CY263208-A/Louisiana/62/2017:0.000001,((MH126073-A/New_Mexico/09/2018:0.001091,(((MG978731-A/Mississippi/28/2017:0.000001,((MH294843-A/Mississippi/6477/2017:0.000001,(MK502285-A/Montana/7422/2018:0.001092,MH183533-A/Colorado/11/2018:0.000544)3:0.000001)0:0.000001,MH183265-A/Georgia/09/2018:0.000001)0:0.000001)0:0.000001,((((((MH294844-A/Mississippi/6478/2017:0.000001,(((MG978451-A/Alabama/26/2017:0.000001,MH126026-A/Mississippi/05/2018:0.000001)1:0.000001,MH294912-A/Mississippi/6546/2017:0.000001)0:0.000001,CY258612-A/Mississippi/26/2017:0.000001)0:0.000001)0:0.000001,(((MH294914-A/Mississippi/6548/2017:0.000001,((MH245901-A/Alabama/22/2018:0.000001,MH183453-A/Alabama/17/2018:0.000001)25:0.000001,MH359814-A/Alabama/21/2018:0.000001)90:0.001636)49:0.000544,MH601218-A/Alabama/32/2018:0.000544)1:0.000001,(((MH125492-A/Mississippi/07/2018:0.000544,MH125470-A/Georgia/05/2018:0.000544)1:0.000001,MH446940-A/Washington/84/2018:0.000001)0:0.000001,((((MH083317-A/Alabama/34/2017:0.000544,((MH294841-A/Mississippi/6475/2017:0.000001,(MK631066-A/Georgia/34/2018:0.000545,(MH446508-A/Arizona/27/2018:0.002188,MH359886-A/Colorado/21/2018:0.001090)10:0.000001)3:0.000001)11:0.000001,((MK635622-A/Texas/7770/2018:0.000545,MK577218-A/Texas/7939/2019:0.000001)86:0.001092,(((MK576283-A/Texas/7938/2019:0.000545,MK623909-A/Wyoming/20/2018:0.000546)68:0.000545,MK245806-A/Montana/32/2018:0.000545)19:0.000001,MK633585-A/Georgia/NHRC-OID_68948/2018:0.000001)41:0.000001)92:0.001638)36:0.000544)1:0.000001,(((MH359923-A/Georgia/20/2018:0.000545,(((MH601202-A/Alabama/29/2018:0.001089,MH294907-A/Mississippi/6541/2017:0.002185)59:0.000001,((MH443420-A/Alabama/16/2018:0.000001,MH125658-A/Alabama/16/2018:0.000001)86:0.001089,MH083757-A/Mississippi/02/2018:0.001090)1:0.000001)0:0.000001,(MK381516-A/Texas/6984/2018:0.000544,(MH125642-A/Alabama/12/2018:0.002183,((((MH885170-A/Alabama/6756/2018:0.000001,(MK502744-A/Mississippi/7371/2018:0.000001,(((MK475334-A/Washington/191/2018:0.003312,((((MN003935-A/Louisiana/28/2019:0.001088,MK636027-A/Louisiana/7701/2018:0.000543)25:0.000001,MK773165-A/Louisiana/13/2019:0.000001)38:0.000001,(MK868697-A/Georgia/8596/2019:0.001087,MK927746-A/Georgia/8900/2019:0.000001)85:0.001087)83:0.001087,MK856221-A/Texas/53/2019:0.000001)94:0.002192)50:0.000534,(MH600431-A/Utah/29/2018:0.000001,((MH600447-A/Utah/33/2018:0.000001,MH360158-A/Utah/23/2018:0.000001)26:0.000001,MH600439-A/Utah/32/2018:0.000001)65:0.000544)60:0.000544)3:0.000001,(MH885169-A/Alabama/6755/2018:0.000001,((MH600151-A/Colorado/25/2018:0.002184,MH669931-A/Arizona/29/2018:0.000543)16:0.000001,MK381995-A/Alabama/7007/2018:0.000001)1:0.000001)0:0.000001)0:0.000001)0:0.000001)0:0.000001,(MH359761-A/Louisiana/10/2018:0.000001,MH125610-A/Alabama/07/2018:0.000001)6:0.000001)6:0.000001,(MH360094-A/Montana/22/2018:0.001641,MH246133-A/Texas/88/2018:0.000543)86:0.001092)48:0.000544,((MH183461-A/Alabama/19/2018:0.000544,MH183741-A/Mississippi/09/2018:0.000544)2:0.000001,(((MH125802-A/Georgia/07/2018:0.001091,MH183578-A/Georgia/14/2018:0.000545)63:0.000543,MH359982-A/Louisiana/09/2018:0.001090)5:0.000001,(((MG830783-A/Mississippi/33/2017:0.000001,(MG978747-A/Mississippi/33/2017:0.000001,(MH360166-A/Utah/24/2018:0.000001,MH083766-A/Mississippi/38/2017:0.000001)3:0.000001)0:0.000001)0:0.000001,(((MH294915-A/Mississippi/6549/2017:0.000001,MH294916-A/Mississippi/6550/2017:0.000001)21:0.000001,MK381535-A/Texas/7003/2017:0.000001)61:0.000544,(((CY265260-A/Louisiana/65/2017:0.000001,(CY265268-A/Louisiana/66/2017:0.000001,MH083640-A/Louisiana/66/2017:0.000001)7:0.000001)2:0.000001,((MH083632-A/Louisiana/65/2017:0.000001,CY265276-A/Louisiana/67/2017:0.000001)7:0.000001,CY265284-A/Louisiana/68/2017:0.000001)2:0.000001)5:0.000001,MH083648-A/Louisiana/68/2017:0.000001)62:0.000544)2:0.000001)0:0.000001,(((MH359990-A/Louisiana/11/2018:0.000001,MH359998-A/Louisiana/12/2018:0.000001)64:0.000544,(MH183418-A/Texas/81/2018:0.000001,CY262041-A/Mississippi/33/2017:0.000001)3:0.000001)0:0.000001,MH125954-A/Louisiana/03/2018:0.000001)0:0.000001)0:0.000001)0:0.000001)4:0.000001)37:0.000544)4:0.000001)0:0.000001)0:0.000001)0:0.000001,(MK400717-A/Colorado/7121/2018:0.001089,(MG978560-A/Georgia/28/2017:0.000544,(MH079823-A/Washington/343/2017:0.000544,((MH359935-A/Georgia/21/2018:0.000544,(MK715914-A/Idaho/04/2019:0.000543,(MK856005-A/Mississippi/15/2019:0.000543,(MK475166-A/Georgia/27/2018:0.000001,MK576273-A/Texas/7924/2019:0.000001)40:0.000001)61:0.000001)96:0.004935)14:0.000001,MH294847-A/Mississippi/6481/2017:0.000001)2:0.000001)10:0.000001)57:0.000544)2:0.000001)0:0.000001,(MH125634-A/Alabama/11/2018:0.000544,MH183949-A/Texas/84/2018:0.001636)0:0.000001)0:0.000001)0:0.000001,(((MH126223-A/Texas/75/2018:0.000001,MH294908-A/Mississippi/6542/2017:0.000001)2:0.000001,MK382033-A/Texas/7045/2018:0.000001)0:0.000001,(CY260178-A/Mississippi/28/2017:0.000001,(MH125810-A/Georgia/09/2018:0.000001,MG978576-A/Georgia/32/2017:0.000001)1:0.000001)0:0.000001)0:0.000001)0:0.000001,(MH360086-A/Montana/20/2018:0.000001,MH294910-A/Mississippi/6544/2017:0.000001)1:0.000001)0:0.000001)0:0.000001)0:0.000001)0:0.000001,(MH083309-A/Alabama/02/2018:0.000001,MH700996-A/Arizona/MAP6094A/2017:0.000001)1:0.000001)0:0.000001,MH294852-A/Mississippi/6486/2017:0.000001)0:0.000001,MH294913-A/Mississippi/6547/2017:0.000001)0:0.000001,(MH294842-A/Mississippi/6476/2017:0.000001,(CY263255-A/Alabama/26/2017:0.000001,CY261766-A/Mississippi/26/2017:0.000001)1:0.000001)0:0.000001)0:0.000001)0:0.000001,(MH669907-A/Alabama/32/2017:0.000001,MH125618-A/Alabama/08/2018:0.000545)85:0.001091)10:0.000544)1:0.000001,(MH601194-A/Alabama/27/2018:0.000544,(((MK502282-A/Idaho/7412/2018:0.001091,(MH183789-A/Montana/12/2018:0.000001,MH183797-A/Montana/15/2018:0.000545)63:0.000545)3:0.000001,(CY265292-A/Louisiana/71/2017:0.000001,MH083656-A/Louisiana/71/2017:0.000001)64:0.000544)0:0.000001,MH125626-A/Alabama/10/2018:0.000001)0:0.000001)0:0.000001)0:0.000001)0:0.000001)0:0.000001,MH079580-A/Louisiana/62/2017:0.000001)0:0.000001,MK401399-A/Montana/7233/2018:0.000545)0:0.000001)0:0.000001,CY260170-A/Mississippi/29/2017:0.000001)3:0.000001)41:0.000544)56:0.000548,CY257509-A/Mississippi/22/2017:0.000001)5:0.000001,CY249787-A/Mississippi/22/2017:0.000001)28:0.000545,(((((MK631401-A/New_Mexico/02/2019:0.001098,(MK380739-A/New_Mexico/7568/2018:0.000546,((MK961028-A/Texas/9436/2019:0.000001,MK716018-A/Montana/10/2019:0.000001)23:0.000001,MK839312-A/Utah/8545/2019:0.000001)43:0.000001)77:0.000546)75:0.001094,((MK630802-A/Arizona/01/2019:0.001092,MK636075-A/Nevada/7714/2019:0.000546)4:0.000001,((MK577034-A/Texas/7898/2019:0.000545,(MK636371-A/Texas/7775/2018:0.000001,(((MK868704-A/New_Mexico/8619/2019:0.000001,MK927229-A/New_Mexico/8971/2019:0.001640)59:0.000545,((MK577130-A/Texas/7916/2019:0.000001,MK576268-A/Texas/7903/2019:0.000001)35:0.000001,MK577058-A/Texas/7904/2019:0.000001)93:0.001643)12:0.000001,(MK773269-A/New_Mexico/12/2019:0.001094,MK676357-A/Arizona/04/2019:0.000001)1:0.000001)0:0.000001)0:0.000001)0:0.000001,((MK475446-A/Montana/39/2018:0.000001,MK763728-A/New_Mexico/8166/2019:0.000001)11:0.000001,(((MK716154-A/Washington/32/2019:0.000001,MK623845-A/Washington/196/2018:0.000001)93:0.001095,MK999554-A/Idaho/13/2019:0.000546)67:0.000547,((MK626317-A/Montana/47/2018:0.000001,MK626301-A/Montana/45/2018:0.000001)21:0.000001,MK626309-A/Montana/46/2018:0.000001)73:0.000546)63:0.000546)0:0.000001)0:0.000001)12:0.000001)88:0.002737,((MH446908-A/Vermont/14/2018:0.000001,(MH600463-A/Vermont/21/2018:0.000545,MH600093-A/Vermont/18/2018:0.000548)85:0.001091)91:0.001638,(MH446620-A/Idaho/11/2018:0.001091,(((((MK635581-A/Colorado/7680/2018:0.000001,((MK743642-A/New_Mexico/8035/2019:0.001639,((MK743578-A/New_Mexico/8027/2019:0.000001,MK576237-A/New_Mexico/7859/2019:0.000001)62:0.000545,((MK380787-A/Texas/7664/2018:0.000001,(((((MK912287-A/Washington/8851/2019:0.001090,MN154297-A/Washington/9751/2019:0.000547)97:0.002191,(MK898962-A/Arizona/NHRC-OID_FDX110132/2019:0.001090,MK898954-A/Arizona/NHRC-OID_FDX110127/2019:0.000001)64:0.000545)6:0.000001,((MK785999-A/Nevada/8296/2019:0.000545,MK786503-A/Texas/8384/2019:0.000001)97:0.002736,MK364260-A/New_Mexico/24/2018:0.001637)5:0.000001)0:0.000001,(MK577274-A/Washington/7953/2019:0.000545,(MN931991-A/swine/Georgia/A02478899/2019:0.002191,(MK626437-A/Texas/147/2018:0.000001,MK626445-A/Texas/148/2018:0.000001)79:0.000001)70:0.001092)1:0.000001)0:0.000001,((MK380788-A/Texas/7666/2018:0.000001,(MK743650-A/New_Mexico/8036/2019:0.000001,MK626333-A/Nevada/08/2018:0.000001)2:0.000001)0:0.000001,((MK676740-A/Texas/12/2019:0.001091,MK868739-A/Texas/8700/2019:0.002738)3:0.000001,(((MK676724-A/Texas/06/2019:0.000001,(MK999826-A/Texas/117/2019:0.000001,((((((MK364491-A/Vermont/24/2018:0.000001,MK363975-A/Vermont/24/2018:0.000001)25:0.000001,MK999762-A/New_Mexico/18/2019:0.000001)69:0.000545,(((MK855797-A/Colorado/16/2019:0.000001,(MK840363-A/Washington/8554/2019:0.000545,(((((((MK839579-A/Colorado/8416/2019:0.001092,MK999842-A/Utah/21/2019:0.000001)61:0.000545,((((MK763038-A/Washington/8244/2019:0.000001,MK577162-A/Texas/7920/2018:0.000001)2:0.000001,(((MK577090-A/Texas/7910/2019:0.001092,(MK763912-A/Texas/8214/2019:0.001092,(MK630922-A/Colorado/04/2019:0.000001,(MK635585-A/Colorado/7687/2018:0.000001,(MK635971-A/Colorado/7685/2018:0.000001,(MK576216-A/Colorado/7815/2019:0.000001,MK635579-A/Colorado/7678/2018:0.000001)10:0.000001)5:0.000001)6:0.000001)43:0.000001)60:0.000545)2:0.000001,((MK999530-A/Colorado/20/2019:0.000545,MK676548-A/Louisiana/08/2019:0.000001)11:0.000001,MK762958-A/Colorado/8106/2019:0.000001)63:0.000546)0:0.000001,((MK576274-A/Texas/7925/2019:0.001092,(MK785453-A/Mississippi/8281/2019:0.000001,MK868701-A/Mississippi/8608/2019:0.000001)62:0.000545)2:0.000001,((MK839277-A/Colorado/8417/2019:0.000001,MK763520-A/Colorado/8108/2019:0.000001)87:0.001092,MK855805-A/Colorado/18/2019:0.000545)3:0.000001)0:0.000001)0:0.000001)0:0.000001,(MK626045-A/Arizona/56/2018:0.000001,MK577138-A/Texas/7917/2018:0.000001)2:0.000001)0:0.000001,((MK576271-A/Texas/7912/2019:0.000001,(MK626181-A/Colorado/37/2018:0.000001,MK636179-A/New_Mexico/7733/2019:0.000001)2:0.000001)0:0.000001,((MK715691-A/Nevada/09/2019:0.000001,MK676753-A/Wyoming/04/2019:0.001090)93:0.001638,MK623645-A/Montana/02/2019:0.001638)8:0.000001)0:0.000001)0:0.000001)0:0.000001,(MK577074-A/Texas/7908/2019:0.000001,((MK635580-A/Colorado/7679/2018:0.001093,((MK635577-A/Colorado/7676/2018:0.000001,MK635578-A/Colorado/7677/2018:0.000001)12:0.000001,(MK475310-A/Colorado/34/2018:0.000001,MK635576-A/Colorado/7675/2018:0.000001)13:0.000001)42:0.000001)62:0.000545,MK623485-A/Colorado/39/2018:0.001639)3:0.000001)0:0.000001)0:0.000001,MK762962-A/Colorado/8113/2019:0.000001)0:0.000001,MN552902-A/Mississippi/08/2019:0.000001)0:0.000001,(MK927166-A/Colorado/8881/2019:0.000001,((((MK840291-A/Texas/8539/2019:0.000001,MK786575-A/Texas/8396/2019:0.000001)84:0.001092,MK785485-A/Texas/8394/2019:0.000545)10:0.000001,((MK763021-A/Texas/8221/2019:0.000001,(MK763017-A/Texas/8215/2019:0.000001,MK743826-A/Texas/8068/2019:0.000001)8:0.000001)5:0.000001,MK785486-A/Texas/8395/2019:0.000001)10:0.000001)4:0.000001,(MK630915-A/Colorado/01/2019:0.001642,MK785484-A/Texas/8393/2019:0.000545)19:0.000001)57:0.000545)1:0.000001)0:0.000001,((MK856349-A/Wyoming/10/2019:0.000001,MK716194-A/Wyoming/05/2019:0.000001)1:0.000001,MK715890-A/Colorado/07/2019:0.000545)0:0.000001)0:0.000001)0:0.000001)0:0.000001,(MK576278-A/Texas/7930/2019:0.000001,((MK576217-A/Colorado/7817/2019:0.000001,MK635963-A/Colorado/7684/2018:0.000001)85:0.001092,MK576218-A/Colorado/7818/2019:0.001092)3:0.000001)0:0.000001)0:0.000001,((MK635620-A/Texas/7768/2018:0.000001,(MK773213-A/Mississippi/08/2019:0.000001,MK762961-A/Colorado/8112/2019:0.000001)3:0.000001)0:0.000001,(MK742957-A/Nevada/8013/2019:0.000544,MK626173-A/Colorado/35/2018:0.000547)62:0.000546)0:0.000001)34:0.000546)31:0.000545,MK785887-A/Mississippi/8274/2019:0.000545)1:0.000001,(MK743618-A/New_Mexico/8032/2019:0.000001,(MK839310-A/Texas/8538/2019:0.000545,(((MK636443-A/Texas/7790/2018:0.000545,MK623805-A/Texas/156/2018:0.001637)4:0.000001,MK623613-A/Louisiana/29/2018:0.000001)0:0.000001,(MK855562-A/Nevada/18/2019:0.000001,MK742963-A/New_Mexico/8037/2019:0.000001)2:0.000001)0:0.000001)0:0.000001)0:0.000001)0:0.000001,MK743594-A/New_Mexico/8029/2019:0.000001)0:0.000001)0:0.000001)0:0.000001,(((((MN003794-A/Georgia/19/2019:0.000545,((MK635595-A/Nevada/7707/2018:0.001091,(MK635597-A/Nevada/7709/2018:0.000001,MK636067-A/Nevada/7713/2018:0.000001)59:0.000001)58:0.000545,(MK785783-A/Georgia/8257/2019:0.000001,MK785791-A/Georgia/8258/2019:0.000001)33:0.000001)31:0.000001)78:0.001091,MK716202-A/Wyoming/07/2019:0.000545)2:0.000001,(((MN004570-A/Utah/28/2019:0.002198,(MK913230-A/Texas/8838/2019:0.002187,MN160907-A/Georgia/20/2019:0.001092)85:0.001095)3:0.000001,MK380790-A/Texas/7670/2018:0.000545)0:0.000001,(MK676601-A/Nevada/06/2019:0.000546,((MK623299-A/Vermont/01/2019:0.000001,(MN004586-A/Vermont/10/2019:0.001092,(MN083914-A/Vermont/19/2019:0.000545,(MN004602-A/Vermont/13/2019:0.000001,((((MK716114-A/Texas/15/2019:0.000001,MK773421-A/Texas/47/2019:0.000001)27:0.000001,MN004541-A/Texas/15/2019:0.000001)64:0.000545,((MK556846-A/Alabama/45/2018:0.000545,MK630770-A/Alabama/03/2019:0.000001)66:0.000545,MK999850-A/Utah/22/2019:0.000001)27:0.000001)62:0.000545,MN004610-A/Vermont/15/2019:0.000545)8:0.000001)3:0.000001)18:0.000001)52:0.000001)50:0.000544,MK630687-A/Mississippi/02/2019:0.000545)1:0.000001)0:0.000001)0:0.000001)0:0.000001,(MK676612-A/Nevada/07/2019:0.000001,(MK631394-A/New_Mexico/01/2019:0.000001,MK762989-A/New_Mexico/8162/2019:0.000001)2:0.000001)0:0.000001)0:0.000001,MK715499-A/Nevada/08/2018:0.000001)0:0.000001)0:0.000001,MK856237-A/Texas/56/2019:0.000001)0:0.000001)0:0.000001)0:0.000001)0:0.000001)0:0.000001,MK576946-A/New_Mexico/7858/2019:0.000001)1:0.000001)24:0.000545)3:0.000001,((MK577050-A/Texas/7902/2019:0.000545,(MK577106-A/Texas/7913/2018:0.001094,MN161040-A/Montana/33/2019:0.000546)78:0.001093)3:0.000001,MK635584-A/Colorado/7686/2018:0.000001)0:0.000001)0:0.000001)0:0.000001,(((((MK636171-A/New_Mexico/7731/2018:0.000001,MK635605-A/New_Mexico/7732/2018:0.000001)64:0.000545,((((MK364033-A/Alabama/33/2018:0.000001,MK245926-A/Alabama/33/2018:0.000001)86:0.000547,(MK475342-A/Colorado/33/2018:0.000001,(MK869155-A/Georgia/8591/2019:0.000001,(MK763600-A/Georgia/8131/2019:0.000001,(MK762955-A/Arizona/8103/2019:0.000546,MK855605-A/Alabama/17/2019:0.000547)20:0.000001)8:0.000001)65:0.000546)95:0.002198)43:0.000545,(MK576286-A/Texas/7947/2019:0.000545,MK380786-A/Texas/7662/2018:0.000545)62:0.000548)2:0.000001,((MK475430-A/New_Mexico/27/2018:0.000001,MK623709-A/New_Mexico/32/2018:0.000001)93:0.001639,MK635604-A/New_Mexico/7730/2018:0.001092)7:0.000001)0:0.000001)0:0.000001,(MN083754-A/Montana/31/2019:0.001639,MK913318-A/Washington/8850/2019:0.001090)7:0.000001)0:0.000001,MK364067-A/Alabama/35/2018:0.000001)0:0.000001,MK556833-A/Alabama/35/2018:0.000001)0:0.000001)3:0.000001,MK773261-A/New_Mexico/11/2019:0.002190)53:0.001091,MH359773-A/Nevada/01/2018:0.001638)24:0.000001,MH245957-A/Georgia/15/2018:0.000001)5:0.000001)20:0.000001)73:0.001638)22:0.000001,(((MK999818-A/Texas/112/2019:0.000546,(MK557686-A/Texas/152/2018:0.000001,MK927243-A/Texas/9008/2019:0.000001)50:0.000001)63:0.000546,(MK636363-A/Texas/7774/2018:0.000001,(MK577114-A/Texas/7914/2018:0.000001,MK576279-A/Texas/7931/2019:0.000001)24:0.000001)50:0.000001)93:0.001640,(MH446932-A/Washington/82/2018:0.000545,((MK576267-A/Texas/7900/2019:0.000001,MK576266-A/Texas/7899/2019:0.000001)98:0.002742,(MK631410-A/New_Mexico/03/2019:0.001641,((((MK475295-A/Louisiana/24/2018:0.000001,(MK445871-A/Louisiana/21/2018:0.000001,MK623605-A/Louisiana/28/2018:0.000001)90:0.001091)84:0.001092,MK762959-A/Colorado/8107/2019:0.001093)6:0.000001,((MK743882-A/Utah/8081/2019:0.000001,(MK576288-A/Utah/7950/2019:0.000001,MK763936-A/Utah/8226/2019:0.000001)10:0.000001)3:0.000001,((((MK577042-A/Texas/7901/2019:0.001642,((MK576262-A/Texas/7893/2019:0.000001,MN552894-A/Mississippi/04/2019:0.000001)28:0.000001,MK631282-A/Mississippi/04/2019:0.000001)84:0.001093)8:0.000001,(MK716130-A/Utah/08/2019:0.001643,((MK635601-A/Nevada/7716/2019:0.000546,((((MN003594-A/Colorado/23/2019:0.000001,(MK840395-A/Washington/8561/2019:0.000001,MK839318-A/Washington/8557/2019:0.000001)16:0.000001)10:0.000001,MK840379-A/Washington/8558/2019:0.000001)62:0.000546,MK868744-A/Washington/8711/2019:0.001094)6:0.000001,(MK786599-A/Washington/8405/2019:0.000001,(MK960142-A/Washington/9444/2019:0.000546,(((((MK763033-A/Washington/8237/2019:0.001643,(MK763032-A/Washington/8236/2019:0.000001,MK763040-A/Washington/8247/2019:0.000001)85:0.001093)10:0.000001,MK913342-A/Washington/8854/2019:0.000001)0:0.000001,MK763968-A/Washington/8241/2019:0.000001)0:0.000001,MK839319-A/Washington/8560/2019:0.000001)0:0.000001,MK742976-A/Texas/8075/2019:0.000001)0:0.000001)0:0.000001)0:0.000001)0:0.000001)11:0.000001,MK715922-A/Idaho/07/2019:0.001093)62:0.000546)6:0.000001)0:0.000001,MN154173-A/Washington/9747/2019:0.000546)0:0.000001,(MK868685-A/Arizona/8572/2019:0.001093,MK763026-A/Utah/8227/2019:0.001093)7:0.000001)0:0.000001)0:0.000001)0:0.000001,MK743874-A/Utah/8080/2019:0.000001)12:0.000001)91:0.003843)35:0.000001)15:0.000001)58:0.000547)18:0.000001,((((MH294851-A/Mississippi/6485/2017:0.000001,((CY250739-A/Mississippi/25/2017:0.000001,CY256501-A/Mississippi/25/2017:0.000001)9:0.000001,CY250731-A/Mississippi/24/2017:0.000001)2:0.000001)3:0.000001,CY258492-A/Mississippi/24/2017:0.000001)8:0.000001,((CY261774-A/Mississippi/27/2017:0.000001,CY258620-A/Mississippi/27/2017:0.000001)80:0.000546,MH294911-A/Mississippi/6545/2017:0.000545)10:0.000001)7:0.000001,((MG978755-A/Mississippi/35/2017:0.000001,MG830791-A/Mississippi/35/2017:0.000001)24:0.000001,CY262049-A/Mississippi/35/2017:0.000001)63:0.000545)69:0.001091)26:0.000545)9:0.000001)2:0.000001)9:0.000545)1:0.000001)4:0.000001)37:0.001095,((((CY258652-A/Louisiana/59/2017:0.000001,CY261797-A/Louisiana/60/2017:0.000001)17:0.000001,CY258644-A/Louisiana/60/2017:0.000001)11:0.000001,CY261805-A/Louisiana/59/2017:0.000001)62:0.000546,(CY256517-A/Alabama/22/2017:0.000001,((CY256509-A/Alabama/23/2017:0.000001,CY258500-A/Alabama/23/2017:0.000001)12:0.000001,CY258508-A/Alabama/22/2017:0.000001)8:0.000001)32:0.000001)75:0.000548)27:0.000546)1:0.000001)0:0.000001)0:0.000001,((((((MK773437-A/Utah/15/2019:0.002747,(MK576778-A/Colorado/7816/2019:0.001093,(MK839891-A/Mississippi/8468/2019:0.001642,((MK785460-A/New_Mexico/8300/2019:0.000001,MK763720-A/New_Mexico/8163/2019:0.000001)90:0.001093,((MN154281-A/Washington/9748/2019:0.000546,(MN083670-A/Louisiana/31/2019:0.000547,((((MN552987-A/Texas/360/2019:0.000545,(MN553003-A/Utah/39/2019:0.000001,MN552995-A/Utah/38/2019:0.000001)77:0.000545)15:0.000001,MT167108-A/Georgia/48/2019:0.000545)72:0.000001,(MT167569-A/Georgia/38/2019:0.001092,MT167577-A/Georgia/39/2019:0.000001)97:0.002188)92:0.001639,MN931989-A/swine/Georgia/A02478886/2019:0.003302)53:0.000001)63:0.000546)8:0.000001,(MN229911-A/Georgia/28/2019:0.001093,MN003602-A/Colorado/24/2019:0.001094)11:0.000001)16:0.000001)84:0.001092)85:0.001107)88:0.001100)64:0.000538,((((((MK631650-A/Utah/06/2019:0.000001,MK785487-A/Utah/8397/2019:0.000001)64:0.000544,((MK773429-A/Utah/12/2019:0.000001,MK626453-A/Utah/48/2018:0.001090)3:0.000001,(MK623813-A/Utah/03/2019:0.000001,(MK763025-A/Utah/8225/2019:0.000543,MK839314-A/Utah/8547/2019:0.000001)65:0.000544)1:0.000001)1:0.000001)1:0.000001,(MK475486-A/Utah/47/2018:0.000001,MK399208-A/Utah/44/2018:0.000001)13:0.000001)67:0.000545,MK631642-A/Utah/04/2019:0.000545)66:0.000543,(((MK786463-A/Texas/8378/2019:0.000544,MK742940-A/Colorado/7960/2019:0.001091)16:0.000001,(MN083762-A/Nevada/26/2019:0.001090,MN078715-A/Texas/9650/2019:0.001089)20:0.000001)8:0.000001,MK635583-A/Colorado/7682/2018:0.000544)65:0.000547)92:0.001637,((MK380789-A/Texas/7668/2018:0.002187,MK623829-A/Vermont/28/2018:0.002184)23:0.000001,(MK773397-A/Texas/42/2019:0.003287,((MK869683-A/Utah/8704/2019:0.000545,MK856245-A/Utah/16/2019:0.000545)87:0.001092,(((MK855551-A/Nevada/14/2019:0.000545,MK623853-A/Washington/198/2018:0.000544)9:0.000001,((MK999738-A/Montana/22/2019:0.001090,(MK839315-A/Utah/8548/2019:0.000001,MK623669-A/Nevada/11/2018:0.000001)69:0.000544)8:0.000001,(MK635630-A/Utah/7792/2018:0.000545,MN004594-A/Vermont/12/2019:0.000544)7:0.000001)0:0.000001)1:0.000001,(MK855620-A/Arizona/19/2019:0.001091,MK773417-A/Texas/46/2019:0.000544)10:0.000001)16:0.000001)84:0.001090)25:0.000001)83:0.001089)21:0.000001)90:0.002191,(((MK400766-A/New_Mexico/7170/2018:0.000546,(MH084087-A/Texas/03/2018:0.000001,(MH600079-A/Idaho/15/2018:0.000001,MH600271-A/Idaho/22/2018:0.000546)64:0.000546)3:0.000001)2:0.000001,MH602073-A/Texas/400/2017:0.000001)20:0.000001,(((MH360222-A/Wyoming/17/2018:0.000001,(MH446804-A/Montana/25/2018:0.000001,(MK400795-A/Wyoming/7199/2018:0.000001,MH360214-A/Wyoming/16/2018:0.000001)8:0.000001)3:0.000001)1:0.000001,(MH306084-A/Wyoming/15/2018:0.000001,(MH306076-A/Wyoming/13/2018:0.000001,MH446892-A/Utah/26/2018:0.000001)9:0.000001)2:0.000001)62:0.000546,(MH600255-A/Idaho/19/2018:0.000001,MH305796-A/Idaho/09/2018:0.000001)44:0.000001)62:0.000546)80:0.000548)73:0.001087,MH600503-A/Washington/91/2018:0.001650)90:0.003305,MH083357-A/Arizona/75/2017:0.003297)2:0.000001,((CY242533-A/Texas/281/2017:0.000001,MH125602-A/Alabama/05/2018:0.001096)96:0.002191,(((((MG978939-A/Utah/39/2017:0.000001,CY261985-A/Utah/39/2017:0.000001)32:0.000001,MG830831-A/Utah/39/2017:0.000001)90:0.001094,(((MH305660-A/Arizona/10/2018:0.000001,MH305652-A/Arizona/09/2018:0.000001)33:0.000001,(MH084128-A/Texas/316/2017:0.000001,CY265331-A/Texas/316/2017:0.000001)68:0.000546)17:0.000001,MH360102-A/New_Mexico/19/2018:0.000546)73:0.000546)65:0.000547,((CY261977-A/Utah/37/2017:0.000546,((((MH084133-A/Utah/45/2017:0.000001,CY263231-A/Nevada/27/2017:0.000001)8:0.000001,(MH079799-A/Utah/04/2018:0.001094,MH079807-A/Utah/50/2017:0.000546)14:0.000001)0:0.000001,(MH083349-A/Arizona/74/2017:0.000001,CY265507-A/Washington/320/2017:0.000546)3:0.000001)0:0.000001,(MG978771-A/Nevada/27/2017:0.000001,(MH726796-A/Washington/96/2018:0.004402,(MH446900-A/Utah/28/2018:0.000001,MH446972-A/Wyoming/18/2018:0.000001)64:0.000001)43:0.000546)0:0.000001)2:0.000001)21:0.000546,(((((MG978947-A/Utah/40/2017:0.000001,MN507223-A/Idaho/07/2018:0.000001)4:0.000001,((MH791471-A/Utah/34/2018:0.001093,(((((((MK271167-A/Arizona/7497/2018:0.001091,(((MK364135-A/Arizona/42/2018:0.000001,((MK181983-A/Arizona/39/2018:0.000001,MK181959-A/Arizona/38/2018:0.000001)12:0.000001,(MK364263-A/Texas/134/2018:0.000001,MK364040-A/Texas/134/2018:0.000001)66:0.000544)2:0.000001)2:0.000001,MK292595-A/Arizona/42/2018:0.000001)4:0.000001,MK364079-A/Texas/135/2018:0.000001)56:0.000001)93:0.001637,MK399200-A/Arizona/50/2018:0.002735)50:0.000001,MH669939-A/Arizona/35/2018:0.000545)59:0.000535,MK364095-A/Arizona/41/2018:0.003302)77:0.001106,(MH726788-A/Washington/95/2018:0.001641,MH183990-A/Washington/45/2018:0.000547)58:0.000545)4:0.000001,((MH306028-A/Utah/19/2018:0.000001,((MH894573-A/Vermont/23/2018:0.000001,MH894730-A/Vermont/23/2018:0.000001)86:0.001092,MH246173-A/Washington/58/2018:0.001093)2:0.000001)0:0.000001,((((MK635621-A/Texas/7769/2018:0.000001,MK785482-A/Texas/8375/2019:0.000001)79:0.000546,((((((MK399192-A/New_Mexico/25/2018:0.000001,MK557457-A/New_Mexico/25/2018:0.000001)70:0.000546,MK576287-A/Texas/7949/2019:0.000001)28:0.000001,MK631419-A/New_Mexico/04/2019:0.000547)68:0.000547,((MK839308-A/Texas/8535/2019:0.000001,MK839309-A/Texas/8536/2019:0.000001)68:0.000546,(MK576277-A/Texas/7929/2019:0.000001,(MK960136-A/Texas/9428/2019:0.000001,MK577178-A/Texas/7923/2019:0.000001)20:0.000001)40:0.000001)69:0.000547)63:0.000546,(((((MK623357-A/Arizona/60/2018:0.000001,MK772936-A/Arizona/59/2018:0.000001)68:0.000546,((((MK743210-A/Arizona/7958/2019:0.000001,MK855539-A/Arizona/12/2019:0.000546)5:0.000001,(MK999650-A/Louisiana/22/2019:0.001640,MK576762-A/Arizona/7808/2019:0.000546)6:0.000001)0:0.000001,((((MK763034-A/Washington/8238/2019:0.001642,(((MK623661-A/Nevada/10/2018:0.000001,MK626325-A/Nevada/07/2018:0.000001)23:0.000001,MK773248-A/Nevada/09/2018:0.000546)31:0.000001,MK623821-A/Utah/52/2018:0.000546)64:0.000546)10:0.000001,(MK626053-A/Arizona/58/2018:0.000001,MK576938-A/New_Mexico/7857/2019:0.000001)8:0.000001)0:0.000001,(MK676367-A/Arizona/07/2019:0.000001,MK855525-A/Arizona/13/2019:0.000001)7:0.000001)0:0.000001,MK762956-A/Arizona/8104/2019:0.000547)0:0.000001)13:0.000001,((MK577066-A/Texas/7906/2019:0.000547,MK742973-A/Texas/8071/2019:0.000001)64:0.000547,(((MK927242-A/Texas/9006/2019:0.000001,MK840283-A/Texas/8537/2019:0.000001)16:0.000001,MK576275-A/Texas/7926/2019:0.000001)11:0.000001,MK577170-A/Texas/7921/2019:0.000001)42:0.000001)84:0.001094)76:0.001093)5:0.000001,MK475406-A/Idaho/30/2018:0.000546)0:0.000001,(MK623365-A/Arizona/61/2018:0.000001,(((MK475462-A/Arizona/51/2018:0.000001,MK556873-A/Arizona/46/2018:0.000001)31:0.000001,MK364312-A/Arizona/46/2018:0.000001)86:0.001093,(MK380736-A/Nevada/7562/2018:0.000001,MK380735-A/Nevada/7560/2018:0.000001)86:0.001093)8:0.000001)0:0.000001)0:0.000001,(((MK399279-A/Arizona/49/2018:0.000001,MK556881-A/Arizona/49/2018:0.000001)87:0.001094,(MK635599-A/Nevada/7711/2018:0.000001,(MK631354-A/Nevada/05/2019:0.001092,MK743922-A/Washington/8088/2019:0.002738)41:0.000001)57:0.000546)4:0.000001,(MK743234-A/Colorado/7962/2019:0.001641,(((MK743610-A/New_Mexico/8031/2019:0.000001,(MK762990-A/New_Mexico/8164/2019:0.000545,(MK999754-A/New_Mexico/17/2019:0.002189,MK743626-A/New_Mexico/8033/2019:0.000545)19:0.000001)2:0.000001)0:0.000001,((MK676716-A/Texas/05/2019:0.000001,MK743570-A/New_Mexico/8026/2019:0.000001)10:0.000001,(MK623701-A/New_Mexico/31/2018:0.000001,MK716066-A/New_Mexico/06/2019:0.000001)11:0.000001)4:0.000001)13:0.000001,MK630930-A/Colorado/05/2019:0.000545)85:0.001640)4:0.000001)0:0.000001)2:0.000001)38:0.000546,(((MK631202-A/Louisiana/04/2019:0.000545,(((MK636435-A/Texas/7788/2018:0.002744,MK635623-A/Texas/7772/2018:0.000001)63:0.000546,((MK380737-A/Nevada/7564/2018:0.000546,(MK636059-A/Nevada/7712/2018:0.000001,MK380738-A/Nevada/7566/2018:0.000001)40:0.000001)54:0.000001,MK773021-A/Colorado/11/2019:0.001646)56:0.000546)24:0.000001,(MK475413-A/Texas/145/2018:0.000546,(MK364296-A/Utah/41/2018:0.000001,MK557705-A/Utah/41/2018:0.000001)73:0.000001)93:0.001641)56:0.000546)3:0.000001,((((MK475350-A/Nevada/04/2018:0.000546,(MK763039-A/Washington/8246/2019:0.000001,(((MK855868-A/Idaho/10/2019:0.000001,(MK855566-A/Washington/128/2019:0.000001,MK631058-A/Georgia/30/2018:0.000001)6:0.000001)1:0.000001,((MK630778-A/Alabama/06/2019:0.000546,MK856085-A/New_Mexico/13/2019:0.001642)15:0.000001,((MK840371-A/Washington/8556/2019:0.000001,((((MK626213-A/Idaho/32/2018:0.000546,(MK623541-A/Idaho/37/2018:0.000001,MK999573-A/Idaho/36/2018:0.000001)27:0.000001)23:0.000001,(MK999874-A/Wyoming/18/2019:0.000548,MK856285-A/Washington/34/2019:0.001094)66:0.000545)61:0.000546,MK399232-A/Nevada/02/2018:0.000001)5:0.000001,MK557393-A/Nevada/02/2018:0.000001)61:0.000546)1:0.000001,MK785491-A/Washington/8402/2019:0.000001)0:0.000001)0:0.000001)0:0.000001,(MK631346-A/Nevada/03/2019:0.000001,MK785492-A/Washington/8403/2019:0.000001)5:0.000001)0:0.000001)12:0.000001)85:0.001642,(MK868741-A/Utah/8703/2019:0.000545,(MN552830-A/Georgia/03/2019:0.000001,MK631050-A/Georgia/03/2019:0.000001)86:0.000545)79:0.001093)8:0.000001,(MK292579-A/Washington/185/2018:0.000001,((((((MK623797-A/Texas/154/2018:0.000546,(MK364482-A/Texas/140/2018:0.000001,(MK265673-A/Texas/139/2018:0.000001,MK557678-A/Texas/151/2018:0.000545)3:0.000001)0:0.000001)0:0.000001,((MK364043-A/Texas/141/2018:0.000001,MK475501-A/Texas/144/2018:0.001639)1:0.000001,(((MK265666-A/Texas/138/2018:0.000001,MK364119-A/Texas/138/2018:0.000001)7:0.000001,MK557673-A/Texas/140/2018:0.000001)1:0.000001,MK636347-A/Texas/7771/2018:0.001641)0:0.000001)0:0.000001)1:0.000001,MK636427-A/Texas/7787/2018:0.000001)76:0.001092,((MK743890-A/Utah/8082/2019:0.000545,(MK631618-A/Texas/02/2019:0.000546,MK716026-A/Nevada/08/2019:0.000001)38:0.000001)60:0.000546,(MK077210-A/Louisiana/19/2018:0.000001,MK364647-A/Louisiana/18/2018:0.000001)38:0.000001)45:0.000001)71:0.001092,MK676732-A/Texas/07/2019:0.001639)5:0.000001,MK631634-A/Texas/157/2018:0.000546)0:0.000001)0:0.000001)0:0.000001,MK557737-A/Washington/185/2018:0.000001)0:0.000001)0:0.000001,(MH894722-A/Utah/35/2018:0.000001,MH894565-A/Utah/35/2018:0.000001)65:0.000546)5:0.000001)49:0.000545)46:0.000545,MK577098-A/Texas/7911/2019:0.001640)4:0.000001,((MH446500-A/Arizona/26/2018:0.000001,(((MH126259-A/Washington/36/2018:0.000001,MH126250-A/Washington/35/2018:0.000001)65:0.000545,MH079672-A/Idaho/01/2018:0.000545)2:0.000001,(MH600263-A/Idaho/21/2018:0.001092,MH360182-A/Washington/73/2018:0.001091)5:0.000001)0:0.000001)0:0.000001,(MH079679-A/Idaho/46/2017:0.000001,MH183957-A/Utah/10/2018:0.000546)2:0.000001)0:0.000001)0:0.000001)0:0.000001)0:0.000001,(MH600160-A/Colorado/26/2018:0.000001,MH084237-A/Wyoming/01/2018:0.000001)5:0.000001)3:0.000001)35:0.000546,MH079831-A/Washington/344/2017:0.001093)4:0.000001)0:0.000001,(MH083485-A/Idaho/44/2017:0.000001,((MH245997-A/Idaho/07/2018:0.000001,CY265459-A/Nevada/32/2017:0.000546)2:0.000001,(MH246141-A/Utah/14/2018:0.000001,MH246157-A/Washington/55/2018:0.000546)2:0.000001)0:0.000001)0:0.000001)0:0.000001,(CY263342-A/Utah/40/2017:0.000001,(MH079815-A/Washington/30/2018:0.000546,(((MK382022-A/New_Mexico/7034/2018:0.000001,CY265499-A/Washington/322/2017:0.000001)4:0.000001,MK401405-A/New_Mexico/7239/2018:0.000546)0:0.000001,((MK381512-A/Texas/6980/2018:0.001095,(((MH305927-A/New_Mexico/11/2018:0.000001,MH083869-A/New_Mexico/01/2018:0.000001)66:0.000546,MK502944-A/Texas/7429/2018:0.000546)10:0.000001,((MH885257-A/Texas/6843/2017:0.000001,MK400788-A/Texas/7192/2018:0.000001)13:0.000001,MG978912-A/Texas/320/2017:0.000001)18:0.000001)25:0.000001)59:0.000546,(CY263398-A/Texas/311/2017:0.000001,MH084112-A/Texas/311/2017:0.000001)61:0.000546)2:0.000001)0:0.000001)0:0.000001)0:0.000001)0:0.000001,MK400765-A/New_Mexico/7169/2018:0.000001)1:0.000001)45:0.000546)48:0.000547,(MH446916-A/Vermont/16/2018:0.003841,((MK623653-A/Montana/49/2018:0.005022,(((MK245854-A/Utah/39/2018:0.003306,(MK245822-A/Montana/35/2018:0.000001,MK557353-A/Montana/35/2018:0.000001)95:0.001093)61:0.000549,((MK399161-A/Nevada/03/2018:0.000551,MK716146-A/Washington/31/2019:0.001094)97:0.002194,(((((MN004549-A/Texas/16/2019:0.000001,MK716122-A/Texas/16/2019:0.000001)97:0.002193,((MN154171-A/Nevada/9743/2019:0.000547,(MK839313-A/Utah/8546/2019:0.000001,((MK999522-A/Colorado/19/2019:0.000001,(MK676751-A/Wyoming/03/2019:0.000547,MK856357-A/Wyoming/12/2019:0.000547)9:0.000001)1:0.000001,(((((MN083546-A/Georgia/24/2019:0.000546,MN161048-A/Montana/36/2019:0.002744)23:0.000001,MN169143-A/New_Mexico/9088/2019:0.000546)42:0.000547,MK856069-A/Nevada/16/2019:0.001095)22:0.000001,MK576276-A/Texas/7928/2019:0.000547)2:0.000001,MK626461-A/Utah/49/2018:0.000001)0:0.000001)1:0.000001)6:0.000001)60:0.000547,(MK772917-A/Alabama/12/2019:0.000001,MN003782-A/Georgia/14/2019:0.002193)63:0.000546)30:0.000001)81:0.001093,((MK635632-A/Washington/7794/2018:0.000546,((MK636459-A/Washington/7797/2018:0.000001,MK623327-A/Washington/193/2018:0.000001)21:0.000001,MK635582-A/Colorado/7681/2018:0.000001)20:0.000001)42:0.000001,MK912280-A/New_Mexico/8788/2019:0.000546)85:0.001093)36:0.000001,(((((MK927167-A/Colorado/8882/2019:0.000001,MK927165-A/Colorado/8880/2019:0.000001)34:0.000001,MK839278-A/Colorado/8418/2019:0.000001)92:0.001642,((MK868738-A/Texas/8699/2019:0.000001,((MN423019-A/Idaho/26/2019:0.001094,MK716058-A/Nevada/13/2019:0.000546)17:0.000001,MK742975-A/Texas/8074/2019:0.000001)2:0.000001)5:0.000001,(MK762988-A/New_Mexico/8161/2019:0.000001,MK856093-A/New_Mexico/14/2019:0.000546)67:0.000546)38:0.000001)92:0.001647,(((MK785493-A/Washington/8406/2019:0.001092,(MK856029-A/Montana/13/2019:0.000001,MN003847-A/Idaho/22/2019:0.000001)75:0.000001)64:0.000545,MK868703-A/Nevada/8617/2019:0.001091)45:0.000001,MK773389-A/Texas/38/2019:0.000545)95:0.002196)67:0.000543,((MN004210-A/New_Mexico/22/2019:0.001092,((MK762991-A/New_Mexico/8165/2019:0.000001,(MK856217-A/Texas/52/2019:0.000001,MK773405-A/Texas/44/2019:0.000001)11:0.000001)25:0.000001,(MK716074-A/New_Mexico/07/2019:0.001640,MK785458-A/Nevada/8295/2019:0.001640)24:0.000001)15:0.000001)60:0.000546,(MK631655-A/Vermont/02/2019:0.001641,(MK763031-A/Washington/8235/2019:0.000001,MK763035-A/Washington/8239/2019:0.000001)79:0.000546)15:0.000001)12:0.000001)79:0.001093)87:0.002190,MH183493-A/Arizona/08/2018:0.000001)52:0.000546)11:0.000001)2:0.000001,(MK502936-A/Texas/7389/2018:0.001098,(((MH126234-A/Utah/07/2018:0.001642,MH125768-A/Colorado/07/2018:0.001095)24:0.000001,((MH601179-A/Alabama/24/2018:0.000001,(MG978459-A/Alabama/28/2017:0.000001,MH125650-A/Alabama/15/2018:0.000001)15:0.000001)8:0.000001,CY263247-A/Alabama/28/2017:0.000001)25:0.000001)11:0.000001,MG978568-A/Georgia/31/2017:0.000546)67:0.000548)65:0.000547)20:0.000001)85:0.002740,((((MK475547-A/Mississippi/13/2018:0.003290,((((((((((((MN004562-A/Utah/26/2019:0.000001,(((((MK868745-A/Washington/8712/2019:0.000001,((MK772909-A/Alabama/09/2019:0.000001,MK364443-A/Alabama/34/2018:0.000001)1:0.000001,MK869075-A/Arizona/8571/2019:0.000001)0:0.000001)0:0.000001,(MK856061-A/Nevada/15/2019:0.000001,MN004533-A/Texas/120/2019:0.000001)1:0.000001)0:0.000001,((MK786447-A/Texas/8376/2019:0.000001,MK763019-A/Texas/8217/2019:0.000001)2:0.000001,MK265658-A/Alabama/34/2018:0.000001)0:0.000001)0:0.000001,(MK912494-A/Colorado/8730/2019:0.000001,MN004658-A/Washington/164/2019:0.000546)0:0.000001)0:0.000001,(((((MN083802-A/New_Mexico/29/2019:0.000546,MK960636-A/Montana/9377/2019:0.000001)61:0.000546,(MK631074-A/Georgia/36/2018:0.000001,MN003617-A/Colorado/30/2019:0.001094)64:0.000546)1:0.000001,(MK912886-A/New_Mexico/8789/2019:0.000546,(((((MK676476-A/Georgia/07/2019:0.000001,MK636419-A/Texas/7786/2018:0.000001)1:0.000001,MK772836-A/Vermont/08/2019:0.000001)0:0.000001,MK742959-A/Nevada/8015/2019:0.000001)0:0.000001,(MN083401-A/Colorado/32/2019:0.001093,(MK999698-A/Mississippi/20/2019:0.000552,((MN075026-A/Washington/9592/2019:0.000001,(MN160832-A/Colorado/35/2019:0.000001,MK762972-A/Georgia/8130/2019:0.000001)13:0.000001)8:0.000001,MN083411-A/Colorado/34/2019:0.000001)32:0.000001)64:0.000546)3:0.000001)0:0.000001,((MN154369-A/Washington/9761/2019:0.000546,(MN004730-A/Wyoming/22/2019:0.001097,MK999442-A/Alabama/19/2019:0.000548)44:0.000545)1:0.000001,(MK913246-A/Utah/8840/2019:0.001641,MN074954-A/Utah/9582/2019:0.001640)3:0.000001)0:0.000001)0:0.000001)0:0.000001)0:0.000001,MK905266-A/Texas/NHRC-OID_55487/2019:0.000001)0:0.000001,(MN003843-A/Idaho/21/2019:0.000546,((MN004122-A/Montana/25/2019:0.000001,MK577146-A/Texas/7918/2018:0.000001)28:0.000001,MK716010-A/Montana/09/2019:0.000001)82:0.001093)2:0.000001)0:0.000001)0:0.000001)0:0.000001,MN169768-A/New_Mexico/9089/2019:0.000001)0:0.000001,MN078555-A/Georgia/9624/2019:0.000001)0:0.000001,(MK785457-A/Nevada/8294/2019:0.000001,((MN169344-A/Arizona/9018/2019:0.000001,MK631042-A/Georgia/01/2019:0.000001)2:0.000001,MK869299-A/New_Mexico/8618/2019:0.000001)0:0.000001)0:0.000001)0:0.000001,(((((MT167115-A/Georgia/45/2019:0.001656,(MT167156-A/Vermont/30/2019:0.000001,MT167066-A/Georgia/43/2019:0.000001)97:0.001094)93:0.001650,MN371793-A/Vermont/23/2019:0.000546)15:0.000001,MN229919-A/Georgia/31/2019:0.000546)14:0.000001,MN083908-A/Utah/33/2019:0.001642)39:0.000546,((MN160749-A/Nevada/28/2019:0.000001,MN519378-A/Texas/9845/2019:0.000001)23:0.000001,(MN552766-A/Colorado/38/2019:0.000001,MN160840-A/Colorado/38/2019:0.000001)68:0.000546)14:0.000001)48:0.000546)0:0.000001,(((MK856035-A/Montana/16/2019:0.000001,MN074986-A/Utah/9586/2019:0.000546)74:0.001092,(((MN552979-A/Texas/359/2019:0.001095,MN004130-A/Montana/28/2019:0.000547)66:0.000547,(MN078731-A/Utah/9653/2019:0.000001,(MN154172-A/New_Mexico/9744/2019:0.000546,((MN160776-A/Arizona/24/2019:0.000001,((MN507127-A/Arizona/25/2019:0.000001,((MN422966-A/Arizona/24/2019:0.000543,MN427376-A/Arizona/24/2019:0.000001)32:0.000001,MN507211-A/Arizona/24/2019:0.000001)58:0.000002)3:0.000001,(MN160784-A/Arizona/25/2019:0.000001,(MN371744-A/Arizona/30/2019:0.000001,MN427384-A/Arizona/25/2019:0.000001)7:0.000001)3:0.000001)2:0.000001)26:0.000001,MN422974-A/Arizona/25/2019:0.000547)62:0.000546)7:0.000001)3:0.000001)23:0.000001,MN230071-A/Texas/345/2019:0.001643)60:0.000546)1:0.000001,((MN081037-A/Texas/9716/2019:0.000546,(MN245903-A/Colorado/9816/2019:0.001644,(MK999733-A/Montana/12/2019:0.000001,MK999725-A/Montana/11/2019:0.000001)58:0.000001)62:0.000546)1:0.000001,((((MN977079-A/Washington/666/2019:0.002196,MN083898-A/Texas/121/2019:0.000001)62:0.000001,MN169336-A/Arizona/9017/2019:0.000546)1:0.000001,(MK773173-A/Louisiana/15/2019:0.001093,MK868735-A/Texas/8694/2019:0.001092)2:0.000001)0:0.000001,(MN154377-A/Washington/9763/2019:0.000001,(MK631666-A/Vermont/04/2019:0.001644,MN078449-A/Texas/9649/2019:0.000546)3:0.000001)0:0.000001)0:0.000001)0:0.000001)0:0.000001)0:0.000001,(((MN003945-A/Louisiana/29/2019:0.001097,MK999562-A/Idaho/15/2019:0.001099)29:0.000543,(MK839587-A/Colorado/8419/2019:0.000546,(MN081322-A/Mississippi/9692/2019:0.000001,MK912790-A/Mississippi/8773/2019:0.000001)78:0.000547)53:0.000547)21:0.000001,(MK856077-A/Nevada/17/2019:0.000546,MN074186-A/Colorado/9465/2019:0.002192)5:0.000001)0:0.000001)0:0.000001,(MN083922-A/Vermont/20/2019:0.002195,MK773029-A/Colorado/14/2019:0.001093)5:0.000001)56:0.000548,MK773453-A/Vermont/07/2019:0.002190)74:0.001095,(MK631754-A/Wyoming/01/2019:0.002753,(MK743634-A/New_Mexico/8034/2019:0.000546,MK743602-A/New_Mexico/8030/2019:0.000001)91:0.001100)63:0.000542)18:0.000001,(((MK475534-A/Alabama/38/2018:0.000001,(MK398750-A/Alabama/37/2018:0.000001,MK380728-A/Colorado/7546/2018:0.000001)21:0.000001)17:0.000001,MK556841-A/Alabama/37/2018:0.000001)97:0.002199,(MK271174-A/Texas/7504/2018:0.000001,MK763022-A/Texas/8222/2019:0.001094)96:0.001650)62:0.000543)87:0.001641,MH600423-A/Texas/93/2018:0.000001)73:0.000001)84:0.001642,((MN003511-A/Georgia/08/2019:0.005516,((MH305613-A/Vermont/11/2018:0.000547,MH246149-A/Utah/16/2018:0.000546)9:0.000001,((MH885173-A/Arizona/6759/2018:0.000546,(MK077289-A/Utah/37/2018:0.001094,MK245830-A/Montana/33/2018:0.000001)96:0.002741)9:0.000001,(MH125467-A/Vermont/06/2018:0.000001,((MK398838-A/Texas/142/2018:0.000546,((MK245838-A/Montana/34/2018:0.000001,(MK626293-A/Montana/44/2018:0.001093,(MK635626-A/Texas/7781/2018:0.001645,MK927754-A/Georgia/8901/2019:0.000001)66:0.000546)11:0.000001)3:0.000001,(MK763984-A/Washington/8245/2019:0.001092,MK292571-A/Washington/183/2018:0.000001)63:0.000546)23:0.000001)90:0.002191,MH600455-A/Vermont/19/2018:0.000545)11:0.000001)1:0.000001)1:0.000001)23:0.000001)56:0.000545,((MH084256-A/Wyoming/30/2017:0.000001,MH084248-A/Wyoming/28/2017:0.000001)21:0.000001,(CY263374-A/Wyoming/30/2017:0.000001,CY263366-A/Wyoming/28/2017:0.000001)16:0.000001)67:0.000545)29:0.000001)82:0.001639,((MK631698-A/Washington/200/2018:0.002192,(((MK676492-A/Idaho/03/2019:0.000548,MK743818-A/Texas/8067/2019:0.001092)66:0.000545,MK631306-A/Montana/05/2019:0.001093)21:0.000001,MK785488-A/Utah/8398/2019:0.000546)32:0.000001)88:0.001640,((MK855614-A/Arizona/17/2019:0.001643,MK475374-A/Washington/188/2018:0.001090)92:0.001644,(MK927240-A/Texas/9004/2019:0.001094,((MN074994-A/Utah/9587/2019:0.003293,(((((MN161064-A/New_Mexico/32/2019:0.001093,MK999746-A/Montana/24/2019:0.000548)47:0.000546,((MK839317-A/Washington/8555/2019:0.001093,((MN160755-A/Montana/30/2019:0.000547,(MN004665-A/Washington/168/2019:0.000001,MN553014-A/Washington/168/2019:0.000001)72:0.000001)74:0.001094,((MN229903-A/Georgia/27/2019:0.000544,MN423075-A/Montana/37/2019:0.002192)86:0.001100,(MK676596-A/Mississippi/05/2019:0.000548,MN003786-A/Georgia/17/2019:0.000547)66:0.000547)21:0.000001)53:0.000546)1:0.000001,((MK576290-A/Washington/7952/2019:0.000546,(((MK576264-A/Texas/7896/2019:0.000545,MK960144-A/Washington/9446/2019:0.002194)10:0.000001,(MK364352-A/Colorado/28/2018:0.000001,((MN004618-A/Vermont/16/2019:0.001096,MK840387-A/Washington/8559/2019:0.000546)56:0.000545,(MK763018-A/Texas/8216/2019:0.000001,MK763020-A/Texas/8219/2019:0.000001)85:0.001092)4:0.000001)0:0.000001)0:0.000001,(((MN083538-A/Georgia/23/2019:0.001639,((MK635627-A/Texas/7782/2018:0.001091,(((MK999434-A/Louisiana/25/2019:0.001640,MK380783-A/Texas/7656/2018:0.001092)20:0.000001,MK786471-A/Texas/8379/2019:0.000001)3:0.000001,MK576270-A/Texas/7907/2019:0.000001)5:0.000001)23:0.000001,MK475271-A/Louisiana/23/2018:0.001091)92:0.001639)10:0.000001,(MN003773-A/Georgia/13/2019:0.001093,(MK868746-A/Washington/8713/2019:0.000546,MK763976-A/Washington/8242/2019:0.000547)64:0.000545)5:0.000001)0:0.000001,(MK762957-A/Arizona/8105/2019:0.001092,(((((MK364288-A/Idaho/26/2018:0.000001,MK399130-A/Idaho/28/2018:0.000001)7:0.000001,(((MK763616-A/Idaho/8133/2019:0.000546,MK576263-A/Texas/7894/2019:0.000001)12:0.000001,MK676508-A/Idaho/40/2018:0.000001)47:0.000001,MK855861-A/Idaho/09/2019:0.001094)58:0.000546)0:0.000001,(((MK676484-A/Idaho/02/2019:0.000001,MK364368-A/Idaho/27/2018:0.000001)7:0.000001,(MK676504-A/Idaho/39/2018:0.000001,MK715898-A/Colorado/08/2019:0.000546)3:0.000001)0:0.000001,MK763037-A/Washington/8243/2019:0.000545)0:0.000001)0:0.000001,MK557089-A/Idaho/27/2018:0.000001)15:0.000001,MK676517-A/Idaho/41/2018:0.000545)57:0.000545)4:0.000001)0:0.000001)2:0.000001)50:0.000545,(((MK576282-A/Texas/7937/2019:0.001637,(MN819802-A/Washington/656/2019:0.000544,((MN881402-A/Washington/661/2019:0.000001,(MN819793-A/Washington/655/2019:0.000001,MN977066-A/Washington/661/2019:0.000001)17:0.000001)12:0.000001,MN881394-A/Washington/660/2019:0.000001)34:0.000001)87:0.001637)2:0.000001,((MK763024-A/Utah/8224/2019:0.000545,((((MN003546-A/Arizona/22/2019:0.001640,(MN004220-A/New_Mexico/27/2019:0.000001,MN083658-A/Louisiana/30/2019:0.000545)62:0.000545)1:0.000001,(MK364609-A/Arizona/43/2018:0.000001,(MK743586-A/New_Mexico/8028/2019:0.000001,MK631314-A/Montana/06/2019:0.000001)68:0.000545)52:0.000545)0:0.000001,MK475390-A/Arizona/53/2018:0.000001)0:0.000001,(((MK743810-A/Texas/8066/2019:0.001091,MN003611-A/Colorado/29/2019:0.001638)3:0.000001,((MK764000-A/Wyoming/8250/2019:0.001091,((MK840259-A/Texas/8532/2019:0.000544,MN004554-A/Utah/24/2019:0.001091)12:0.000001,((MK869243-A/Mississippi/8609/2019:0.000545,MN169150-A/Texas/9128/2019:0.001092)11:0.000001,MK856197-A/Texas/109/2019:0.000001)4:0.000001)58:0.000545)0:0.000001,(((MK716042-A/Nevada/11/2019:0.000545,MK716034-A/Nevada/10/2019:0.000001)41:0.000001,(((MT035679-A/Washington/668/2019:0.000001,MT058799-A/Washington/668/2019:0.000001)90:0.001090,((MT035663-A/Washington/665/2019:0.000001,MN977071-A/Washington/665/2019:0.000001)35:0.000001,MN948363-A/Washington/663/2019:0.000001)96:0.002189)64:0.000001,(MT167094-A/Georgia/47/2019:0.000544,(MT168531-A/Washington/670/2019:0.000001,(MT168535-A/Washington/670/2019:0.000001,(((MT245252-A/Washington/697/2019:0.000001,MT168543-A/Washington/697/2019:0.000001)66:0.000544,((MT058242-A/Georgia/32/2019:0.000001,MT034833-A/Georgia/32/2019:0.000001)71:0.000544,(MT058247-A/Georgia/33/2019:0.000001,MT167545-A/Georgia/33/2019:0.000001)51:0.000001)62:0.000544)13:0.000001,MT167585-A/Georgia/46/2019:0.000001)1:0.000001)3:0.000001)10:0.000001)64:0.000545)80:0.001094)58:0.000545,MN229983-A/Nevada/29/2019:0.002185)2:0.000001)0:0.000001)0:0.000001,(MK762987-A/New_Mexico/8160/2019:0.001095,MK856277-A/Washington/129/2019:0.002199)56:0.000542)0:0.000001)0:0.000001)0:0.000001,(((MK773220-A/Mississippi/09/2019:0.000001,MN003762-A/Georgia/11/2019:0.000001)94:0.001641,(MN423091-A/New_Mexico/33/2019:0.001641,MK635619-A/Texas/7767/2018:0.001093)33:0.000001)42:0.000545,((MK840355-A/Washington/8553/2019:0.000001,MK785494-A/Washington/8407/2019:0.000001)30:0.000001,MK763036-A/Washington/8240/2019:0.000001)85:0.001092)1:0.000001)0:0.000001)0:0.000001,(MK999427-A/Texas/114/2019:0.000545,(MN083794-A/New_Mexico/28/2019:0.001091,MN169664-A/Mississippi/9073/2019:0.000545)2:0.000001)0:0.000001)0:0.000001)0:0.000001)0:0.000001)0:0.000001,((MK635596-A/Nevada/7708/2018:0.000001,MK856205-A/Texas/110/2019:0.000001)3:0.000001,(MK715722-A/Arizona/08/2019:0.000545,MK856053-A/Montana/20/2019:0.001091)2:0.000001)0:0.000001)0:0.000001,(((MT167143-A/Vermont/26/2019:0.000545,(MT058791-A/Washington/667/2019:0.000001,MT035669-A/Washington/667/2019:0.000001)67:0.000001)81:0.001090,(MK635598-A/Nevada/7710/2018:0.000544,((MK856365-A/Wyoming/13/2019:0.000001,MK856372-A/Wyoming/15/2019:0.000545)12:0.000001,((MK631690-A/Washington/199/2018:0.000001,MK785490-A/Washington/8401/2019:0.001091)64:0.000544,((MK773448-A/Utah/46/2018:0.000001,MK475326-A/Utah/46/2018:0.000001)62:0.000544,((((MK631194-A/Louisiana/02/2019:0.000001,((MK398798-A/Texas/143/2018:0.000001,MK635625-A/Texas/7778/2018:0.000001)7:0.000001,MK631629-A/Texas/143/2018:0.000001)1:0.000001)1:0.000001,((MK742979-A/Utah/8084/2019:0.000001,MK743898-A/Utah/8083/2019:0.000001)64:0.000544,(MK999834-A/Texas/118/2019:0.000001,MK856229-A/Texas/54/2019:0.000001)63:0.000544)9:0.000001)0:0.000001,(MK763041-A/Washington/8249/2019:0.000001,MK716050-A/Nevada/12/2019:0.000544)4:0.000001)0:0.000001,MN552862-A/Louisiana/02/2019:0.000001)9:0.000001)58:0.000544)8:0.000001)11:0.000001)80:0.001092)58:0.000547,(((MK364304-A/Colorado/30/2018:0.000001,MK556961-A/Colorado/30/2018:0.000001)68:0.000545,(((MK786591-A/Washington/8404/2019:0.000001,MN004577-A/Utah/29/2019:0.000001)18:0.000001,(((MN004674-A/Washington/172/2019:0.000545,MN004683-A/Washington/173/2019:0.000546)65:0.000545,(MN083946-A/Washington/169/2019:0.000001,(MN074012-A/Washington/9591/2019:0.000001,MK856293-A/Washington/35/2019:0.000001)69:0.000545)20:0.000001)62:0.000545,(MK475095-A/Georgia/28/2018:0.003284,(MK856253-A/Utah/19/2019:0.001643,MN003834-A/Idaho/18/2019:0.002194)68:0.000542)15:0.000001)1:0.000001)0:0.000001,((MK839595-A/Colorado/8420/2019:0.000545,MK999690-A/Mississippi/18/2019:0.001094)61:0.000545,MK635600-A/Nevada/7715/2019:0.001091)4:0.000001)2:0.000001)44:0.000545,(MK623493-A/Colorado/40/2018:0.000001,((((MK763992-A/Washington/8248/2019:0.002187,MK839320-A/Washington/8562/2019:0.001092)2:0.000001,MK856045-A/Montana/17/2019:0.000001)0:0.000001,(MK635628-A/Texas/7783/2018:0.000545,(MT167561-A/Georgia/35/2019:0.001634,(MT167136-A/Vermont/31/2019:0.000544,((MT168512-A/Vermont/32/2019:0.000001,(MT058255-A/Georgia/34/2019:0.000001,MT167553-A/Georgia/34/2019:0.000001)70:0.000544)12:0.000001,MT331483-A/Vermont/32/2019:0.000001)50:0.000001)97:0.004980)66:0.001105)1:0.000001)0:0.000001,MK716138-A/Utah/09/2019:0.000001)0:0.000001)0:0.000001)0:0.000001)0:0.000001)0:0.000001,(MN004202-A/New_Mexico/21/2019:0.000545,MK773381-A/Texas/37/2019:0.000001)61:0.000545)17:0.000001)32:0.000546,(MN003538-A/Arizona/20/2019:0.000545,(MK715730-A/Arizona/10/2019:0.000001,(MK676540-A/Louisiana/05/2019:0.000001,(MK839923-A/Nevada/8472/2019:0.000001,MK762983-A/Nevada/8154/2019:0.000001)20:0.000001)22:0.000001)37:0.000001)97:0.002744)43:0.000547)41:0.000545)15:0.000001)66:0.001165)55:0.001029,(((CY261834-A/Arizona/61/2017:0.000001,((MG978467-A/Arizona/64/2017:0.000001,CY263358-A/Arizona/69/2017:0.000001)18:0.000001,(MH083344-A/Arizona/69/2017:0.000001,CY261993-A/Arizona/64/2017:0.000001)17:0.000001)61:0.000546)6:0.000001,CY263350-A/Arizona/67/2017:0.000001)7:0.000001,MH083336-A/Arizona/67/2017:0.000001)95:0.002190)20:0.000001)39:0.001091)2:0.000001)1:0.000545)0:0.000001)0:0.000001)1:0.000001,((MH083413-A/Colorado/27/2017:0.000545,(MH305892-A/Montana/19/2018:0.003285,MH084093-A/Texas/08/2018:0.002738)18:0.000001)10:0.000001,MH126290-A/Wyoming/04/2018:0.001090)70:0.001091)18:0.001093)21:0.000001,(CY233880-A/Washington/35/2017:0.000546,(MH125850-A/Idaho/04/2018:0.004412,MG978552-A/Georgia/17/2017:0.002753)60:0.000550)15:0.000001)8:0.000001,((CY258572-A/Washington/305/2017:0.000001,CY261711-A/Washington/305/2017:0.000001)95:0.001103,MH083805-A/Montana/03/2018:0.000541)96:0.002758)60:0.001643,(CY238955-A/Arizona/33/2017:0.001640,CY236230-A/Washington/290/2017:0.002742)34:0.000001)40:0.000549,(CY236138-A/Washington/39/2017:0.000001,CY236146-A/Washington/39/2017:0.000001)98:0.002747)37:0.000541)52:0.002764)10:0.000545)0:0.000001,CY209762-A/Alabama/5277/2016:0.000001)0:0.000001)0:0.000001)0:0.000001)0:0.000001,KX005058-A/Colorado/36/2015:0.000001)0:0.000001,(KX409355-A/Texas/70/2016:0.000001,CY208473-A/Washington/5240/2016:0.000001)1:0.000001)0:0.000001,((((KX407707-A/Montana/29/2016:0.000001,KX410275-A/Montana/30/2016:0.000001)62:0.000546,(KX914964-A/Texas/47/2016:0.000545,(((KX408579-A/Georgia/10/2016:0.000547,(KY044813-A/Georgia/24/2016:0.000546,(KX410995-A/Washington/48/2016:0.000001,KY115694-A/Georgia/09/2016:0.000001)42:0.000001)39:0.000001)90:0.002190,((((KX005314-A/Wyoming/02/2016:0.000001,KX408019-A/Nevada/19/2016:0.000001)31:0.000001,KX407251-A/Nevada/16/2016:0.000001)84:0.001092,((CY210055-A/Texas/5484/2016:0.000001,CY210054-A/Texas/5483/2016:0.001093)63:0.000546,KX406795-A/Montana/21/2016:0.000546)45:0.000546)9:0.000001,CY209872-A/Utah/5387/2016:0.000545)32:0.000545)12:0.000001,CY209776-A/Georgia/5291/2016:0.000545)4:0.000001)25:0.000545)0:0.000001,((KY044861-A/Georgia/41/2016:0.000001,((KX406883-A/Arizona/31/2016:0.001093,(CY208396-A/Wyoming/5163/2016:0.001091,(KX410283-A/Montana/31/2016:0.000545,KX919188-A/Vermont/31/2016:0.001091)18:0.000001)49:0.000547)18:0.000545,(((KY003295-A/Washington/76/2016:0.000545,(KY115718-A/Georgia/51/2016:0.000545,KY115726-A/Georgia/51/2016:0.000001)66:0.000545)11:0.000001,((KX004938-A/Montana/03/2016:0.000001,KX004954-A/Montana/06/2016:0.000001)19:0.000001,KX004922-A/Montana/02/2016:0.000001)65:0.000545)20:0.000001,KX005602-A/Georgia/02/2016:0.001092)38:0.000545)0:0.000001)0:0.000001,((KX919012-A/Texas/105/2016:0.000001,KX915516-A/Wyoming/18/2016:0.000001)1:0.000001,KX410243-A/Arizona/46/2016:0.000001)0:0.000001)0:0.000001)0:0.000001,((((((CY210004-A/Arizona/5433/2016:0.000001,((CY208196-A/Alabama/4963/2016:0.000545,(KX005558-A/Nevada/06/2016:0.000001,(KX918604-A/Arizona/38/2016:0.000001,((CY210056-A/Texas/5485/2016:0.000001,(KX406083-A/Arizona/47/2015:0.000001,(KX406459-A/Arizona/20/2016:0.000001,(KX005986-A/Arizona/55/2015:0.000001,(((CY208234-A/Arizona/5001/2016:0.000001,(((KY045186-A/Colorado/17/2016:0.000001,KX407843-A/Colorado/17/2016:0.000001)81:0.001091,(KX005290-A/Idaho/40/2015:0.000001,KY044699-A/Idaho/40/2015:0.000001)62:0.000545)5:0.000001,((KX004619-A/Arizona/40/2015:0.003295,(((((KX409387-A/Texas/37/2016:0.000001,KX409419-A/Texas/38/2016:0.000001)97:0.002186,((CY223405-A/Texas/44/2017:0.000001,CY218889-A/Idaho/03/2017:0.000001)74:0.000001,CY218078-A/Washington/01/2017:0.000546)94:0.003844)48:0.000553,(KX406691-A/Vermont/04/2016:0.001092,(KX410763-A/Vermont/13/2016:0.000544,(KX005458-A/Georgia/16/2015:0.000001,KU589370-A/Alabama/13/2015:0.000001)62:0.000001)67:0.000545)10:0.000001)31:0.000545,((CY208386-A/Utah/5153/2016:0.000546,KX410907-A/Idaho/19/2016:0.000001)72:0.000548,(KX410203-A/Washington/42/2016:0.000546,(KY044687-A/Alabama/01/2016:0.000001,KX005849-A/Alabama/01/2016:0.000001)76:0.000001)86:0.001096)52:0.000545)2:0.000001,((KX949236-A/Colorado/30/2015:0.000001,KX004554-A/Colorado/30/2015:0.000001)49:0.000001,(CY208207-A/Mississippi/4974/2016:0.003844,((((CY208261-A/Texas/5028/2016:0.002767,KT836615-A/Montana/05/2015:0.002203)78:0.001642,((MK071674-A/swine/Arizona/A02257613/2018:0.049388,(((MH350900-A/swine/Colorado/A02157972/2018:0.040179,MK156666-A/swine/Utah/A02267942/2018:0.048174)41:0.001629,((MK577669-A/swine/Texas/A01785919/2019:0.003882,MK799861-A/swine/Texas/A02431019/2019:0.005540)83:0.006535,(MG241359-A/swine/Texas/A02221802/2017:0.003324,(MK208439-A/swine/Utah/A02267939/2018:0.006742,((MH843159-A/swine/Texas/A01785599/2018:0.005525,MH445462-A/swine/Texas/A01785528/2018:0.001650)63:0.000001,MG706995-A/swine/Texas/A01785377/2017:0.000001)68:0.001119)64:0.001631)64:0.002987)59:0.023260)54:0.025160,(((MH546747-A/mallard/Utah/15-037258-1/2015:0.017662,(CY235323-A/mallard/Idaho/UGAI16-1971/2016:0.008000,(MH546979-A/swan/Wyoming/16-026450-2/2016:0.006657,MG280340-A/green-winged_teal/Mississippi/16OS6075/2016:0.006107)55:0.000619)35:0.006524)45:0.421332,((MK243686-A/swine/Texas/A01785737/2018:0.008001,MG870367-A/swine/Texas/A01785406/2018:0.004593)80:0.016702,MF092751-A/swine/Texas/A02214607/2017:0.017656)71:0.050184)28:0.014031,(MN384852-A/swine/Texas/A01104132/2019:0.002771,MK512723-A/swine/Texas/A01785906/2019:0.000545)81:0.030047)31:0.023031)26:0.037573)21:0.012095,((((KY045340-A/Louisiana/22/2016:0.001638,((((((KX004691-A/Idaho/42/2015:0.000001,((KX005753-A/Idaho/35/2015:0.000001,KX004667-A/Idaho/36/2015:0.000001)16:0.000001,KX004538-A/Idaho/34/2015:0.000001)8:0.000001)10:0.000001,KX004257-A/Idaho/33/2015:0.000001)87:0.001638,((KX408611-A/Georgia/14/2016:0.001096,KX408587-A/Georgia/11/2016:0.000543)85:0.001095,KX005518-A/Louisiana/09/2015:0.001090)39:0.000001)45:0.000544,(KX918924-A/Texas/79/2015:0.000544,KX006147-A/Montana/12/2016:0.001636)10:0.000001)76:0.001089,(KX918452-A/Arizona/03/2016:0.001092,CY208199-A/Arizona/4966/2016:0.000544)83:0.001092)16:0.000001,(((KX004930-A/Montana/07/2016:0.000544,KU589378-A/Montana/35/2015:0.000001)54:0.000001,KX005306-A/Montana/38/2015:0.000544)93:0.002732,((KX005283-A/Colorado/01/2016:0.000001,(KX005426-A/Colorado/31/2015:0.000001,((KX918932-A/Texas/93/2016:0.000544,KX005034-A/Colorado/33/2015:0.000544)5:0.000001,(((KX409219-A/Mississippi/08/2016:0.000001,((KX409435-A/Georgia/26/2016:0.000544,KX407195-A/Colorado/13/2016:0.001090)5:0.000001,KX006136-A/Colorado/05/2016:0.000001)0:0.000001)0:0.000001,KX005050-A/Colorado/35/2015:0.000001)0:0.000001,(KX918972-A/Texas/100/2016:0.000001,KX918964-A/Texas/100/2016:0.000001)8:0.000001)0:0.000001)0:0.000001)1:0.000001)9:0.000001,(KX406603-A/Colorado/10/2016:0.000001,KY045022-A/Colorado/10/2016:0.000001)91:0.001637)54:0.000544)17:0.000001)46:0.000001)82:0.002193,KU589419-A/Colorado/14/2015:0.001638)74:0.001114,((KT836762-A/Washington/20/2015:0.001636,KT836771-A/Montana/08/2015:0.002190)55:0.000001,(KT836837-A/New_Mexico/17/2015:0.000001,KT836625-A/New_Mexico/17/2015:0.000001)93:0.001636)49:0.000540)80:0.003030,((KX409363-A/Texas/72/2016:0.002791,KX004469-A/Utah/18/2015:0.003314)95:0.008097,((KT836626-A/Louisiana/04/2015:0.000001,KT836592-A/Louisiana/03/2015:0.000001)95:0.002748,KT836815-A/Washington/19/2015:0.001099)88:0.000851)81:0.001672)78:0.003877)14:0.003098)9:0.000001,((CY233888-A/Washington/38/2017:0.004433,KT836759-A/Washington/23/2015:0.001652)49:0.000537,(KY044584-A/Georgia/15/2015:0.000001,KX005154-A/Georgia/15/2015:0.000001)98:0.002746)43:0.000001)5:0.000001,KU509625-A/Arizona/26/2015:0.002749)15:0.002189)1:0.000001)0:0.000001)3:0.000001)12:0.002188,(KX918580-A/Arizona/60/2015:0.000001,(KX408267-A/Texas/02/2016:0.000001,KX006058-A/Texas/02/2016:0.000001)61:0.000001)57:0.000001)3:0.000545)0:0.000001)0:0.000001,KX004731-A/Arizona/36/2015:0.000001)0:0.000001,((KX006002-A/Arizona/07/2016:0.000001,KX406451-A/Arizona/19/2016:0.000001)3:0.000001,((KX919516-A/Arizona/49/2015:0.000001,KX406099-A/Arizona/49/2015:0.000001)21:0.000001,KX004754-A/Arizona/39/2015:0.000001)63:0.000546)0:0.000001)0:0.000001)0:0.000001)0:0.000001)0:0.000001)0:0.000001,KX406803-A/New_Mexico/03/2016:0.000001)0:0.000001)0:0.000001)0:0.000001)0:0.000545,(KX409339-A/Texas/68/2016:0.001093,(KY045180-A/Arizona/42/2016:0.000001,KX407803-A/Arizona/42/2016:0.000001)49:0.000001)54:0.000546)0:0.000001)0:0.000001,((KX915948-A/Colorado/39/2016:0.000548,CY208250-A/Nevada/5017/2016:0.000546)43:0.000546,KX916068-A/Utah/40/2016:0.001093)0:0.000001)0:0.000001,((KX407851-A/Texas/46/2016:0.001641,(KX915196-A/Louisiana/16/2016:0.000001,KY045276-A/Louisiana/16/2016:0.000001)59:0.000001)62:0.000546,(KX915412-A/Montana/39/2016:0.000001,KY045283-A/Montana/39/2016:0.000001)62:0.000545)1:0.000001)0:0.000001,CY208242-A/Georgia/5009/2016:0.000001)0:0.000001,((KX005442-A/Washington/70/2015:0.000001,(KX411531-A/Nevada/33/2016:0.000001,((KX915268-A/Washington/64/2016:0.001644,CY208197-A/Alabama/4964/2016:0.000548)43:0.000545,(KX410307-A/Montana/33/2016:0.000001,KX410299-A/Montana/33/2016:0.000001)64:0.000545)5:0.000001)0:0.000001)2:0.000001,(((((KX004073-A/Colorado/25/2015:0.000001,(KX004530-A/Colorado/26/2015:0.000001,KX406899-A/Utah/16/2016:0.000001)6:0.000001)2:0.000001,(CY210065-A/Wyoming/5494/2016:0.000001,CY209800-A/Wyoming/5315/2016:0.000001)9:0.000001)3:0.000001,CY208266-A/Wyoming/5033/2016:0.000001)38:0.000001,KX410691-A/Utah/26/2016:0.001639)48:0.000545,(KX410411-A/Louisiana/08/2016:0.000546,(KX408259-A/Georgia/05/2016:0.000001,KX915532-A/Wyoming/21/2016:0.000001)41:0.000001)40:0.000546)3:0.000001)30:0.000545)0:0.000001,((((((CY208305-A/Mississippi/5072/2016:0.000001,CY208308-A/Mississippi/5075/2016:0.000001)68:0.000546,(KX410315-A/Montana/34/2016:0.000001,(CY208470-A/Utah/5237/2016:0.000001,KX914940-A/Montana/24/2016:0.000001)15:0.000001)31:0.000001)58:0.000546,CY209878-A/Washington/5393/2016:0.000546)0:0.000001,(KU509633-A/Arizona/28/2015:0.000001,KX005542-A/Louisiana/10/2015:0.000001)1:0.000001)0:0.000001,(KX410035-A/Utah/24/2016:0.000001,((((KX005298-A/Idaho/43/2015:0.000001,KX004611-A/Idaho/43/2015:0.000001)93:0.001640,KX918852-A/Georgia/33/2016:0.000545)1:0.000001,((((CY209774-A/Georgia/5289/2016:0.000001,CY209857-A/Georgia/5372/2016:0.000001)25:0.000001,CY208352-A/Georgia/5119/2016:0.000001)59:0.000546,(KX915700-A/Washington/73/2016:0.000001,KX411299-A/Alabama/10/2016:0.000001)53:0.000001)68:0.001092,KX918940-A/Texas/94/2016:0.000546)0:0.000001)0:0.000001,(((CY208284-A/Alabama/5051/2016:0.001093,(((KX409883-A/Texas/61/2016:0.000001,KX411427-A/Louisiana/14/2016:0.000001)31:0.000001,KX410027-A/New_Mexico/19/2016:0.000001)93:0.002190,((KX919076-A/Texas/113/2016:0.000001,(KX919084-A/Texas/114/2016:0.000001,(KX406115-A/Utah/04/2016:0.000001,KX406339-A/Utah/08/2016:0.000001)11:0.000001)5:0.000001)5:0.000001,(KY045001-A/Utah/08/2016:0.000001,KX410611-A/Texas/125/2016:0.000001)12:0.000001)77:0.000001)65:0.001642)6:0.000001,((((((KX915172-A/Colorado/29/2016:0.000548,(KX406779-A/Montana/19/2016:0.000548,CY216873-A/Texas/04/2017:0.001096)64:0.000547)7:0.000001,(KX407643-A/Idaho/09/2016:0.000547,(KX915684-A/Wyoming/24/2016:0.000001,KX915420-A/Montana/41/2016:0.001644)63:0.000547)9:0.000001)34:0.000001,(((MK922317-A/swine/Utah/A02432386/2019:0.001648,MN450671-A/swine/Utah/A02478624/2019:0.003884)94:0.001650,MK129522-A/swine/Utah/A02267566/2018:0.003325)56:0.000555,MG870266-A/swine/Utah/A02139205/2018:0.000001)92:0.006099)49:0.000547,KX410459-A/Texas/117/2016:0.000547)52:0.000548,(KX408875-A/Louisiana/01/2016:0.000001,KX406579-A/Washington/24/2016:0.000001)50:0.000001)24:0.000001,KX409707-A/Alabama/07/2016:0.001095)61:0.001094)5:0.000546,((KX409347-A/Texas/69/2016:0.000001,KX408371-A/Texas/04/2016:0.000001)88:0.001093,KX004906-A/Montana/41/2015:0.000001)52:0.000546)0:0.000001)0:0.000001)0:0.000001)0:0.000001,(KY003249-A/Utah/38/2016:0.002193,((KX915164-A/Washington/59/2016:0.000546,(KX407691-A/Montana/27/2016:0.000547,(((KX407235-A/Washington/28/2016:0.000001,KX407219-A/Washington/27/2016:0.000001)16:0.000001,KX407227-A/Washington/27/2016:0.000001)69:0.000546,(KX406539-A/Washington/20/2016:0.000001,KY045008-A/Washington/20/2016:0.000001)73:0.000546)11:0.000001)15:0.000001)60:0.000547,KX410555-A/Nevada/27/2016:0.001644)29:0.000546)12:0.000001)0:0.000001)0:0.000001)0:0.000001)0:0.000001,(KX915612-A/Arizona/61/2016:0.000001,(KX919148-A/Georgia/41/2016:0.000001,(((((((CY221614-A/Texas/49/2017:0.002740,CY234924-A/Mississippi/5642/2016:0.002188)22:0.000001,KX409027-A/Washington/23/2016:0.000001)17:0.000001,(((KX410563-A/Nevada/28/2016:0.000546,((KX409715-A/Alabama/08/2016:0.000001,KX409443-A/Georgia/28/2016:0.000001)13:0.000001,KX408619-A/Georgia/15/2016:0.000001)10:0.000001)6:0.000001,((KX915508-A/Wyoming/17/2016:0.000001,KX410923-A/Wyoming/11/2016:0.000001)86:0.001092,KX410339-A/Montana/37/2016:0.001093)14:0.000001)2:0.000001,KX006072-A/Washington/14/2016:0.000001)29:0.000545)28:0.000545,KX411491-A/Texas/128/2016:0.002191)0:0.000001,((((KX407835-A/Colorado/16/2016:0.000549,KX411419-A/New_Mexico/32/2016:0.001096)62:0.000544,(CY239585-A/Arizona/40/2017:0.002757,(CY223549-A/Arizona/10/2017:0.000545,((CY236214-A/Arizona/26/2017:0.000545,(CY231170-A/Arizona/22/2017:0.000001,CY231320-A/Arizona/21/2017:0.000001)66:0.000545)9:0.000001,(CY220975-A/Arizona/07/2017:0.000001,(CY231154-A/Arizona/15/2017:0.000001,CY229013-A/Arizona/15/2017:0.000001)20:0.000001)21:0.000001)16:0.000001)66:0.000535)82:0.001653)11:0.000001,(CY223421-A/Texas/57/2017:0.001094,((CY213450-A/Texas/194/2016:0.000001,CY239529-A/Texas/194/2016:0.000001)55:0.000001,CY218881-A/Texas/22/2017:0.000001)69:0.000001)90:0.002191)8:0.000546,(KX915372-A/New_Mexico/40/2016:0.001641,((((CY210062-A/Washington/5491/2016:0.000547,CY208394-A/Washington/5161/2016:0.000001)93:0.001642,KX406259-A/Texas/20/2016:0.000546)11:0.000001,(KX915668-A/Idaho/26/2016:0.000546,((KX919428-A/Idaho/30/2016:0.000001,KX915676-A/Idaho/28/2016:0.000001)71:0.000546,KX411523-A/Washington/54/2016:0.000001)36:0.000001)83:0.001093)25:0.000546,KX915940-A/Louisiana/20/2016:0.001641)3:0.000001)12:0.000546)2:0.000001)0:0.000001,((KX406771-A/Montana/18/2016:0.000546,CY208421-A/Arizona/5188/2016:0.000001)28:0.000001,(CY210058-A/Utah/5487/2016:0.000001,KX407651-A/Utah/19/2016:0.000001)69:0.000546)58:0.000546)0:0.000001,(KX005394-A/Washington/71/2015:0.000546,KX006189-A/Washington/15/2016:0.000001)0:0.000001)0:0.000001)0:0.000001)0:0.000001)0:0.000001,(((KX914948-A/Vermont/08/2016:0.001093,(CY208228-A/Alabama/4995/2016:0.001644,(((KU509671-A/Colorado/22/2015:0.000001,KY045104-A/Colorado/14/2016:0.000001)23:0.000001,KY045111-A/Colorado/14/2016:0.000001)61:0.000546,(KY044550-A/Colorado/17/2015:0.000001,(KU509582-A/Colorado/20/2015:0.000001,((KU589308-A/Colorado/17/2015:0.000001,KU509599-A/Colorado/20/2015:0.000001)10:0.000001,KU509727-A/Colorado/18/2015:0.000001)5:0.000001)6:0.000001)36:0.000001)86:0.001098)29:0.000543)1:0.000001,((KU589316-A/Washington/63/2015:0.000001,KX408115-A/Washington/63/2015:0.000001)62:0.000545,((KX005817-A/Washington/10/2016:0.000001,KX406219-A/Washington/10/2016:0.000001)80:0.000547,KX406755-A/Montana/16/2016:0.001097)46:0.000546)0:0.000001)0:0.000001,((KX915068-A/Colorado/24/2016:0.000001,KY045251-A/Colorado/24/2016:0.000001)64:0.000546,(KY003277-A/Colorado/30/2016:0.000001,KX915524-A/Wyoming/20/2016:0.000546)51:0.000546)0:0.000001)0:0.000001)0:0.000001,((CY208179-A/Utah/4946/2016:0.000001,CY209763-A/Alabama/5278/2016:0.000001)2:0.000001,(((KX410355-A/Washington/45/2016:0.000546,(KX410291-A/Montana/32/2016:0.000546,KX411515-A/Washington/53/2016:0.000001)56:0.000001)90:0.001641,CY209773-A/Georgia/5288/2016:0.000545)1:0.000001,CY208333-A/Alabama/5100/2016:0.000546)0:0.000001)0:0.000001)0:0.000001,((KX411291-A/Nevada/31/2016:0.000001,KX411283-A/Nevada/29/2016:0.000001)85:0.001093,KX409187-A/Mississippi/03/2016:0.000546)1:0.000001)0:0.000001)0:0.000001,(CY208303-A/Mississippi/5070/2016:0.001092,((KX919364-A/Texas/140/2016:0.000001,(KX409523-A/Georgia/39/2016:0.000001,KX919156-A/Georgia/42/2016:0.000547)89:0.001092)66:0.000546,KX915828-A/Utah/37/2016:0.003294)46:0.000546)0:0.000001,(((KY115710-A/Georgia/50/2016:0.000001,KY115702-A/Georgia/50/2016:0.000001)83:0.001092,KX410067-A/Nevada/26/2016:0.001092)1:0.000001,(((KY044643-A/Texas/13/2016:0.000001,KX408603-A/Georgia/13/2016:0.000001)25:0.000001,KX408483-A/Texas/13/2016:0.000001)65:0.000546,((((((KX915228-A/Washington/67/2016:0.000001,KX408003-A/Washington/37/2016:0.000001)46:0.000001,KX919028-A/Texas/107/2016:0.000545)56:0.000545,KX949284-A/Washington/31/2016:0.000001)3:0.000001,KX410347-A/Washington/44/2016:0.000546)11:0.000001,KX918980-A/Texas/101/2016:0.000545)27:0.000545,KX918956-A/Texas/99/2016:0.001638)1:0.000001)0:0.000001)0:0.000001)0:0.0;
