# Supplementary material for: Mutation in Hemagglutinin Antigenic Sites in Influenza A pH1N1 Viruses from 2015–2019 in the United States Mountain West, Europe, and the Northern Hemisphere
Source: Genes (Basel). 2022 May 19;13(5):909. doi: 10.3390/genes13050909 (PMC9141826; doi:10.3390/genes13050909)
Supplement: Supplementary file 1 [file genes-13-00909-s001.zip › Figure S4-USA_BEAST.nexus]

#NEXUS
begin taxa;
	dimensions ntax=1924;
	taxlabels
	'CY208125-A/Nevada/4892/2015'[&!color=#00b395]
	'CY208132-A/Nevada/4899/2015'[&!color=#00b395]
	'CY208133-A/Nevada/4900/2015'[&!color=#00b395]
	'CY208134-A/Nevada/4901/2015'[&!color=#00b395]
	'CY208135-A/Nevada/4902/2015'[&!color=#00b395]
	'CY208136-A/Nevada/4903/2015'[&!color=#00b395]
	'CY208137-A/Nevada/4904/2015'[&!color=#00b395]
	'CY208151-A/Nevada/4918/2016'[&!color=#4d9900]
	'CY208152-A/Utah/4919/2016'[&!color=#4d9900]
	'CY208153-A/Utah/4920/2016'[&!color=#4d9900]
	'CY208154-A/Washington/4921/2016'[&!color=#4d9900]
	'CY208155-A/Washington/4922/2016'[&!color=#4d9900]
	'CY208156-A/Washington/4923/2016'[&!color=#4d9900]
	'CY208166-A/Nevada/4933/2016'[&!color=#4d9900]
	'CY208179-A/Utah/4946/2016'[&!color=#4d9900]
	'CY208181-A/Washington/4948/2016'[&!color=#4d9900]
	'CY208182-A/Washington/4949/2016'[&!color=#4d9900]
	'CY208183-A/Washington/4950/2016'[&!color=#4d9900]
	'CY208195-A/Alabama/4962/2016'[&!color=#4d9900]
	'CY208196-A/Alabama/4963/2016'[&!color=#4d9900]
	'CY208197-A/Alabama/4964/2016'[&!color=#4d9900]
	'CY208199-A/Arizona/4966/2016'[&!color=#4d9900]
	'CY208204-A/Georgia/4971/2016'[&!color=#4d9900]
	'CY208205-A/Georgia/4972/2016'[&!color=#4d9900]
	'CY208207-A/Mississippi/4974/2016'[&!color=#4d9900]
	'CY208214-A/Utah/4981/2016'[&!color=#4d9900]
	'CY208227-A/Alabama/4994/2016'[&!color=#4d9900]
	'CY208228-A/Alabama/4995/2016'[&!color=#4d9900]
	'CY208229-A/Alabama/4996/2016'[&!color=#4d9900]
	'CY208230-A/Arizona/4997/2016'[&!color=#4d9900]
	'CY208232-A/Arizona/4999/2016'[&!color=#4d9900]
	'CY208234-A/Arizona/5001/2016'[&!color=#4d9900]
	'CY208235-A/Arizona/5002/2016'[&!color=#4d9900]
	'CY208237-A/Arizona/5004/2016'[&!color=#4d9900]
	'CY208242-A/Georgia/5009/2016'[&!color=#4d9900]
	'CY208250-A/Nevada/5017/2016'[&!color=#4d9900]
	'CY208261-A/Texas/5028/2016'[&!color=#4d9900]
	'CY208262-A/Utah/5029/2016'[&!color=#4d9900]
	'CY208263-A/Utah/5030/2016'[&!color=#4d9900]
	'CY208265-A/Washington/5032/2016'[&!color=#4d9900]
	'CY208266-A/Wyoming/5033/2016'[&!color=#4d9900]
	'CY208284-A/Alabama/5051/2016'[&!color=#4d9900]
	'CY208285-A/Alabama/5052/2016'[&!color=#4d9900]
	'CY208287-A/Arizona/5054/2016'[&!color=#4d9900]
	'CY208293-A/Georgia/5060/2016'[&!color=#4d9900]
	'CY208294-A/Georgia/5061/2016'[&!color=#4d9900]
	'CY208295-A/Georgia/5062/2016'[&!color=#4d9900]
	'CY208302-A/Mississippi/5069/2016'[&!color=#4d9900]
	'CY208303-A/Mississippi/5070/2016'[&!color=#4d9900]
	'CY208304-A/Mississippi/5071/2016'[&!color=#4d9900]
	'CY208305-A/Mississippi/5072/2016'[&!color=#4d9900]
	'CY208306-A/Mississippi/5073/2016'[&!color=#4d9900]
	'CY208307-A/Mississippi/5074/2016'[&!color=#4d9900]
	'CY208308-A/Mississippi/5075/2016'[&!color=#4d9900]
	'CY208322-A/Utah/5089/2016'[&!color=#4d9900]
	'CY208333-A/Alabama/5100/2016'[&!color=#4d9900]
	'CY208334-A/Alabama/5101/2016'[&!color=#4d9900]
	'CY208336-A/Arizona/5103/2016'[&!color=#4d9900]
	'CY208338-A/Arizona/5105/2016'[&!color=#4d9900]
	'CY208340-A/Arizona/5107/2016'[&!color=#4d9900]
	'CY208341-A/Arizona/5108/2016'[&!color=#4d9900]
	'CY208351-A/Georgia/5118/2016'[&!color=#4d9900]
	'CY208352-A/Georgia/5119/2016'[&!color=#4d9900]
	'CY208353-A/Georgia/5120/2016'[&!color=#4d9900]
	'CY208386-A/Utah/5153/2016'[&!color=#4d9900]
	'CY208387-A/Utah/5154/2016'[&!color=#4d9900]
	'CY208388-A/Utah/5155/2016'[&!color=#4d9900]
	'CY208389-A/Utah/5156/2016'[&!color=#4d9900]
	'CY208392-A/Washington/5159/2016'[&!color=#4d9900]
	'CY208393-A/Washington/5160/2016'[&!color=#4d9900]
	'CY208394-A/Washington/5161/2016'[&!color=#4d9900]
	'CY208395-A/Washington/5162/2016'[&!color=#4d9900]
	'CY208396-A/Wyoming/5163/2016'[&!color=#4d9900]
	'CY208418-A/Alabama/5185/2016'[&!color=#4d9900]
	'CY208421-A/Arizona/5188/2016'[&!color=#4d9900]
	'CY208422-A/Arizona/5189/2016'[&!color=#4d9900]
	'CY208428-A/Colorado/5195/2016'[&!color=#4d9900]
	'CY208448-A/Nevada/5215/2016'[&!color=#4d9900]
	'CY208454-A/New_Mexico/5221/2016'[&!color=#4d9900]
	'CY208470-A/Utah/5237/2016'[&!color=#4d9900]
	'CY208471-A/Utah/5238/2016'[&!color=#4d9900]
	'CY208472-A/Utah/5239/2016'[&!color=#4d9900]
	'CY208473-A/Washington/5240/2016'[&!color=#4d9900]
	'CY208474-A/Washington/5241/2016'[&!color=#4d9900]
	'CY209496-A/Arizona/72/2016'[&!color=#4d9900]
	'CY209504-A/Nevada/42/2016'[&!color=#4d9900]
	'CY209512-A/Nevada/47/2016'[&!color=#4d9900]
	'CY209520-A/Nevada/48/2016'[&!color=#4d9900]
	'CY209544-A/Montana/59/2016'[&!color=#4d9900]
	'CY209761-A/Alabama/5276/2016'[&!color=#4d9900]
	'CY209762-A/Alabama/5277/2016'[&!color=#4d9900]
	'CY209763-A/Alabama/5278/2016'[&!color=#4d9900]
	'CY209773-A/Georgia/5288/2016'[&!color=#4d9900]
	'CY209774-A/Georgia/5289/2016'[&!color=#4d9900]
	'CY209775-A/Georgia/5290/2016'[&!color=#4d9900]
	'CY209776-A/Georgia/5291/2016'[&!color=#4d9900]
	'CY209784-A/New_Mexico/5299/2016'[&!color=#4d9900]
	'CY209793-A/Washington/5308/2016'[&!color=#4d9900]
	'CY209794-A/Washington/5309/2016'[&!color=#4d9900]
	'CY209796-A/Washington/5311/2016'[&!color=#4d9900]
	'CY209797-A/Washington/5312/2016'[&!color=#4d9900]
	'CY209800-A/Wyoming/5315/2016'[&!color=#4d9900]
	'CY209843-A/Alabama/5358/2016'[&!color=#4d9900]
	'CY209844-A/Alabama/5359/2016'[&!color=#4d9900]
	'CY209848-A/Arizona/5363/2016'[&!color=#4d9900]
	'CY209852-A/Colorado/5367/2016'[&!color=#4d9900]
	'CY209857-A/Georgia/5372/2016'[&!color=#4d9900]
	'CY209860-A/Mississippi/5375/2016'[&!color=#4d9900]
	'CY209872-A/Utah/5387/2016'[&!color=#4d9900]
	'CY209878-A/Washington/5393/2016'[&!color=#4d9900]
	'CY209879-A/Washington/5394/2016'[&!color=#4d9900]
	'CY210002-A/Alabama/5431/2016'[&!color=#4d9900]
	'CY210003-A/Alabama/5432/2016'[&!color=#4d9900]
	'CY210004-A/Arizona/5433/2016'[&!color=#4d9900]
	'CY210005-A/Arizona/5434/2016'[&!color=#4d9900]
	'CY210010-A/Colorado/5439/2016'[&!color=#4d9900]
	'CY210027-A/Mississippi/5456/2016'[&!color=#4d9900]
	'CY210038-A/New_Mexico/5467/2016'[&!color=#4d9900]
	'CY210039-A/New_Mexico/5468/2016'[&!color=#4d9900]
	'CY210040-A/New_Mexico/5469/2016'[&!color=#4d9900]
	'CY210054-A/Texas/5483/2016'[&!color=#4d9900]
	'CY210055-A/Texas/5484/2016'[&!color=#4d9900]
	'CY210056-A/Texas/5485/2016'[&!color=#4d9900]
	'CY210057-A/Utah/5486/2016'[&!color=#4d9900]
	'CY210058-A/Utah/5487/2016'[&!color=#4d9900]
	'CY210059-A/Utah/5488/2016'[&!color=#4d9900]
	'CY210062-A/Washington/5491/2016'[&!color=#4d9900]
	'CY210064-A/Wyoming/5493/2016'[&!color=#4d9900]
	'CY210065-A/Wyoming/5494/2016'[&!color=#4d9900]
	'CY210066-A/Wyoming/5495/2016'[&!color=#4d9900]
	'CY210838-A/Montana/47/2016'[&!color=#4d9900]
	'CY210846-A/Montana/48/2016'[&!color=#4d9900]
	'CY210899-A/Montana/50/2016'[&!color=#4d9900]
	'CY210907-A/Montana/50/2016'[&!color=#4d9900]
	'CY210915-A/Montana/51/2016'[&!color=#4d9900]
	'CY210923-A/Montana/49/2016'[&!color=#4d9900]
	'CY210931-A/Montana/49/2016'[&!color=#4d9900]
	'CY210939-A/Montana/54/2016'[&!color=#4d9900]
	'CY210947-A/Montana/55/2016'[&!color=#4d9900]
	'CY210987-A/Nevada/47/2016'[&!color=#4d9900]
	'CY210995-A/Nevada/48/2016'[&!color=#4d9900]
	'CY211034-A/Montana/57/2016'[&!color=#4d9900]
	'CY211106-A/Georgia/60/2016'[&!color=#4d9900]
	'CY211114-A/Montana/61/2016'[&!color=#4d9900]
	'CY211122-A/Montana/60/2016'[&!color=#4d9900]
	'CY213338-A/Nevada/42/2016'[&!color=#4d9900]
	'CY213354-A/New_Mexico/52/2016'[&!color=#4d9900]
	'CY213362-A/New_Mexico/53/2016'[&!color=#4d9900]
	'CY213410-A/Montana/65/2016'[&!color=#4d9900]
	'CY213418-A/Montana/63/2016'[&!color=#4d9900]
	'CY213450-A/Texas/194/2016'[&!color=#4d9900]
	'CY213490-A/Texas/199/2016'[&!color=#4d9900]
	'CY213498-A/Texas/200/2016'[&!color=#4d9900]
	'CY214258-A/Colorado/46/2016'[&!color=#4d9900]
	'CY214338-A/Texas/03/2017'[&!color=#bfbf00]
	'CY215194-A/Georgia/63/2016'[&!color=#4d9900]
	'CY216809-A/Colorado/46/2016'[&!color=#4d9900]
	'CY216825-A/Texas/199/2016'[&!color=#4d9900]
	'CY216833-A/Texas/200/2016'[&!color=#4d9900]
	'CY216873-A/Texas/04/2017'[&!color=#bfbf00]
	'CY216881-A/Texas/08/2017'[&!color=#bfbf00]
	'CY216913-A/Texas/06/2017'[&!color=#bfbf00]
	'CY216921-A/Montana/71/2016'[&!color=#4d9900]
	'CY216929-A/Montana/02/2017'[&!color=#bfbf00]
	'CY216945-A/Idaho/01/2017'[&!color=#bfbf00]
	'CY216969-A/New_Mexico/03/2017'[&!color=#bfbf00]
	'CY217009-A/Louisiana/01/2017'[&!color=#bfbf00]
	'CY217025-A/Utah/04/2017'[&!color=#bfbf00]
	'CY217073-A/Texas/18/2017'[&!color=#bfbf00]
	'CY217874-A/Montana/50/2016'[&!color=#4d9900]
	'CY218070-A/Washington/109/2016'[&!color=#4d9900]
	'CY218078-A/Washington/01/2017'[&!color=#bfbf00]
	'CY218230-A/Washington/06/2017'[&!color=#bfbf00]
	'CY218238-A/Washington/08/2017'[&!color=#bfbf00]
	'CY218796-A/Texas/08/2017'[&!color=#bfbf00]
	'CY218825-A/Washington/10/2017'[&!color=#bfbf00]
	'CY218833-A/Arizona/82/2016'[&!color=#4d9900]
	'CY218857-A/Montana/04/2017'[&!color=#bfbf00]
	'CY218873-A/Texas/21/2017'[&!color=#bfbf00]
	'CY218881-A/Texas/22/2017'[&!color=#bfbf00]
	'CY218889-A/Idaho/03/2017'[&!color=#bfbf00]
	'CY218897-A/Idaho/08/2017'[&!color=#bfbf00]
	'CY220775-A/Georgia/63/2016'[&!color=#4d9900]
	'CY220783-A/Texas/34/2017'[&!color=#bfbf00]
	'CY220855-A/Texas/31/2017'[&!color=#bfbf00]
	'CY220879-A/Arizona/03/2017'[&!color=#bfbf00]
	'CY220887-A/Arizona/02/2017'[&!color=#bfbf00]
	'CY220911-A/Alabama/05/2017'[&!color=#bfbf00]
	'CY220959-A/Texas/39/2017'[&!color=#bfbf00]
	'CY220967-A/Texas/37/2017'[&!color=#bfbf00]
	'CY220975-A/Arizona/07/2017'[&!color=#bfbf00]
	'CY221542-A/Texas/31/2017'[&!color=#bfbf00]
	'CY221558-A/Louisiana/07/2017'[&!color=#bfbf00]
	'CY221566-A/Louisiana/06/2017'[&!color=#bfbf00]
	'CY221574-A/Texas/43/2017'[&!color=#bfbf00]
	'CY221614-A/Texas/49/2017'[&!color=#bfbf00]
	'CY221622-A/Texas/51/2017'[&!color=#bfbf00]
	'CY222069-A/Texas/41/2017'[&!color=#bfbf00]
	'CY222077-A/Texas/42/2017'[&!color=#bfbf00]
	'CY222093-A/Washington/21/2017'[&!color=#bfbf00]
	'CY222101-A/Washington/22/2017'[&!color=#bfbf00]
	'CY223405-A/Texas/44/2017'[&!color=#bfbf00]
	'CY223413-A/Texas/56/2017'[&!color=#bfbf00]
	'CY223421-A/Texas/57/2017'[&!color=#bfbf00]
	'CY223437-A/Mississippi/05/2017'[&!color=#bfbf00]
	'CY223445-A/Mississippi/07/2017'[&!color=#bfbf00]
	'CY223493-A/Washington/26/2017'[&!color=#bfbf00]
	'CY223517-A/Texas/58/2017'[&!color=#bfbf00]
	'CY223541-A/Wyoming/09/2017'[&!color=#bfbf00]
	'CY223549-A/Arizona/10/2017'[&!color=#bfbf00]
	'CY223557-A/New_Mexico/08/2017'[&!color=#bfbf00]
	'CY223597-A/Louisiana/12/2017'[&!color=#bfbf00]
	'CY223605-A/Louisiana/11/2017'[&!color=#bfbf00]
	'CY224238-A/Idaho/11/2017'[&!color=#bfbf00]
	'CY224246-A/Idaho/13/2017'[&!color=#bfbf00]
	'CY225622-A/Texas/63/2017'[&!color=#bfbf00]
	'CY225686-A/Texas/69/2017'[&!color=#bfbf00]
	'CY225718-A/Louisiana/16/2017'[&!color=#bfbf00]
	'CY225726-A/Louisiana/18/2017'[&!color=#bfbf00]
	'CY225798-A/Utah/16/2017'[&!color=#bfbf00]
	'CY225830-A/New_Mexico/13/2017'[&!color=#bfbf00]
	'CY229013-A/Arizona/15/2017'[&!color=#bfbf00]
	'CY230401-A/Montana/50/2016'[&!color=#4d9900]
	'CY231154-A/Arizona/15/2017'[&!color=#bfbf00]
	'CY231170-A/Arizona/22/2017'[&!color=#bfbf00]
	'CY231178-A/Louisiana/21/2017'[&!color=#bfbf00]
	'CY231186-A/Louisiana/24/2017'[&!color=#bfbf00]
	'CY231210-A/Utah/22/2017'[&!color=#bfbf00]
	'CY231218-A/Idaho/22/2017'[&!color=#bfbf00]
	'CY231246-A/Utah/07/2017'[&!color=#bfbf00]
	'CY231276-A/New_Mexico/10/2017'[&!color=#bfbf00]
	'CY231320-A/Arizona/21/2017'[&!color=#bfbf00]
	'CY233792-A/New_Mexico/52/2016'[&!color=#4d9900]
	'CY233808-A/Idaho/01/2017'[&!color=#bfbf00]
	'CY233832-A/Wyoming/09/2017'[&!color=#bfbf00]
	'CY233848-A/Louisiana/11/2017'[&!color=#bfbf00]
	'CY233880-A/Washington/35/2017'[&!color=#bfbf00]
	'CY233888-A/Washington/38/2017'[&!color=#bfbf00]
	'CY234889-A/Mississippi/5607/2016'[&!color=#4d9900]
	'CY234924-A/Mississippi/5642/2016'[&!color=#4d9900]
	'CY234946-A/Washington/5664/2016'[&!color=#4d9900]
	'CY235323-A/mallard/Idaho/UGAI16-1971/2016'[&!color=#4d9900]
	'CY236090-A/Texas/63/2017'[&!color=#bfbf00]
	'CY236122-A/Arizona/23/2017'[&!color=#bfbf00]
	'CY236130-A/Arizona/23/2017'[&!color=#bfbf00]
	'CY236138-A/Washington/39/2017'[&!color=#bfbf00]
	'CY236146-A/Washington/39/2017'[&!color=#bfbf00]
	'CY236166-A/Utah/25/2017'[&!color=#bfbf00]
	'CY236174-A/Utah/25/2017'[&!color=#bfbf00]
	'CY236214-A/Arizona/26/2017'[&!color=#bfbf00]
	'CY236230-A/Washington/290/2017'[&!color=#bfbf00]
	'CY238198-A/Texas/41/2017'[&!color=#bfbf00]
	'CY238306-A/Texas/79/2017'[&!color=#bfbf00]
	'CY238314-A/Texas/81/2017'[&!color=#bfbf00]
	'CY238322-A/Texas/86/2017'[&!color=#bfbf00]
	'CY238378-A/Texas/103/2017'[&!color=#bfbf00]
	'CY238417-A/Texas/83/2017'[&!color=#bfbf00]
	'CY238553-A/Texas/101/2017'[&!color=#bfbf00]
	'CY238955-A/Arizona/33/2017'[&!color=#bfbf00]
	'CY238962-A/Nevada/13/2017'[&!color=#bfbf00]
	'CY239489-A/Texas/89/2017'[&!color=#bfbf00]
	'CY239497-A/New_Mexico/53/2016'[&!color=#4d9900]
	'CY239529-A/Texas/194/2016'[&!color=#4d9900]
	'CY239553-A/Montana/71/2016'[&!color=#4d9900]
	'CY239585-A/Arizona/40/2017'[&!color=#bfbf00]
	'CY239593-A/Arizona/41/2017'[&!color=#bfbf00]
	'CY242462-A/Washington/293/2017'[&!color=#bfbf00]
	'CY242533-A/Texas/281/2017'[&!color=#bfbf00]
	'CY243766-A/Arizona/41/2017'[&!color=#bfbf00]
	'CY244282-A/Texas/6170/2017'[&!color=#bfbf00]
	'CY244287-A/Texas/6175/2017'[&!color=#bfbf00]
	'CY244288-A/Texas/6176/2017'[&!color=#bfbf00]
	'CY244290-A/Texas/6178/2017'[&!color=#bfbf00]
	'CY244292-A/Texas/6180/2017'[&!color=#bfbf00]
	'CY244798-A/New_Mexico/19/2017'[&!color=#bfbf00]
	'CY249787-A/Mississippi/22/2017'[&!color=#bfbf00]
	'CY250452-A/Georgia/16/2017'[&!color=#bfbf00]
	'CY250731-A/Mississippi/24/2017'[&!color=#bfbf00]
	'CY250739-A/Mississippi/25/2017'[&!color=#bfbf00]
	'CY256421-A/Washington/301/2017'[&!color=#bfbf00]
	'CY256429-A/Washington/299/2017'[&!color=#bfbf00]
	'CY256453-A/Utah/32/2017'[&!color=#bfbf00]
	'CY256501-A/Mississippi/25/2017'[&!color=#bfbf00]
	'CY256509-A/Alabama/23/2017'[&!color=#bfbf00]
	'CY256517-A/Alabama/22/2017'[&!color=#bfbf00]
	'CY257509-A/Mississippi/22/2017'[&!color=#bfbf00]
	'CY258468-A/Washington/299/2017'[&!color=#bfbf00]
	'CY258476-A/Utah/32/2017'[&!color=#bfbf00]
	'CY258492-A/Mississippi/24/2017'[&!color=#bfbf00]
	'CY258500-A/Alabama/23/2017'[&!color=#bfbf00]
	'CY258508-A/Alabama/22/2017'[&!color=#bfbf00]
	'CY258572-A/Washington/305/2017'[&!color=#bfbf00]
	'CY258588-A/Texas/294/2017'[&!color=#bfbf00]
	'CY258604-A/Wyoming/23/2017'[&!color=#bfbf00]
	'CY258612-A/Mississippi/26/2017'[&!color=#bfbf00]
	'CY258620-A/Mississippi/27/2017'[&!color=#bfbf00]
	'CY258628-A/Texas/295/2017'[&!color=#bfbf00]
	'CY258644-A/Louisiana/60/2017'[&!color=#bfbf00]
	'CY258652-A/Louisiana/59/2017'[&!color=#bfbf00]
	'CY260170-A/Mississippi/29/2017'[&!color=#bfbf00]
	'CY260178-A/Mississippi/28/2017'[&!color=#bfbf00]
	'CY261711-A/Washington/305/2017'[&!color=#bfbf00]
	'CY261742-A/Texas/294/2017'[&!color=#bfbf00]
	'CY261758-A/Wyoming/23/2017'[&!color=#bfbf00]
	'CY261766-A/Mississippi/26/2017'[&!color=#bfbf00]
	'CY261774-A/Mississippi/27/2017'[&!color=#bfbf00]
	'CY261782-A/Texas/295/2017'[&!color=#bfbf00]
	'CY261797-A/Louisiana/60/2017'[&!color=#bfbf00]
	'CY261805-A/Louisiana/59/2017'[&!color=#bfbf00]
	'CY261821-A/Washington/310/2017'[&!color=#bfbf00]
	'CY261834-A/Arizona/61/2017'[&!color=#bfbf00]
	'CY261842-A/Arizona/60/2017'[&!color=#bfbf00]
	'CY261858-A/Texas/300/2017'[&!color=#bfbf00]
	'CY261977-A/Utah/37/2017'[&!color=#bfbf00]
	'CY261985-A/Utah/39/2017'[&!color=#bfbf00]
	'CY261993-A/Arizona/64/2017'[&!color=#bfbf00]
	'CY262001-A/Arizona/65/2017'[&!color=#bfbf00]
	'CY262041-A/Mississippi/33/2017'[&!color=#bfbf00]
	'CY262049-A/Mississippi/35/2017'[&!color=#bfbf00]
	'CY262057-A/Louisiana/64/2017'[&!color=#bfbf00]
	'CY263208-A/Louisiana/62/2017'[&!color=#bfbf00]
	'CY263231-A/Nevada/27/2017'[&!color=#bfbf00]
	'CY263247-A/Alabama/28/2017'[&!color=#bfbf00]
	'CY263255-A/Alabama/26/2017'[&!color=#bfbf00]
	'CY263342-A/Utah/40/2017'[&!color=#bfbf00]
	'CY263350-A/Arizona/67/2017'[&!color=#bfbf00]
	'CY263358-A/Arizona/69/2017'[&!color=#bfbf00]
	'CY263366-A/Wyoming/28/2017'[&!color=#bfbf00]
	'CY263374-A/Wyoming/30/2017'[&!color=#bfbf00]
	'CY263398-A/Texas/311/2017'[&!color=#bfbf00]
	'CY263406-A/Texas/310/2017'[&!color=#bfbf00]
	'CY265260-A/Louisiana/65/2017'[&!color=#bfbf00]
	'CY265268-A/Louisiana/66/2017'[&!color=#bfbf00]
	'CY265276-A/Louisiana/67/2017'[&!color=#bfbf00]
	'CY265284-A/Louisiana/68/2017'[&!color=#bfbf00]
	'CY265292-A/Louisiana/71/2017'[&!color=#bfbf00]
	'CY265323-A/Texas/314/2017'[&!color=#bfbf00]
	'CY265331-A/Texas/316/2017'[&!color=#bfbf00]
	'CY265459-A/Nevada/32/2017'[&!color=#bfbf00]
	'CY265467-A/Colorado/26/2017'[&!color=#bfbf00]
	'CY265499-A/Washington/322/2017'[&!color=#bfbf00]
	'CY265507-A/Washington/320/2017'[&!color=#bfbf00]
	'KT836592-A/Louisiana/03/2015'[&!color=#00b395]
	'KT836615-A/Montana/05/2015'[&!color=#00b395]
	'KT836625-A/New_Mexico/17/2015'[&!color=#00b395]
	'KT836626-A/Louisiana/04/2015'[&!color=#00b395]
	'KT836759-A/Washington/23/2015'[&!color=#00b395]
	'KT836762-A/Washington/20/2015'[&!color=#00b395]
	'KT836771-A/Montana/08/2015'[&!color=#00b395]
	'KT836815-A/Washington/19/2015'[&!color=#00b395]
	'KT836837-A/New_Mexico/17/2015'[&!color=#00b395]
	'KU509582-A/Colorado/20/2015'[&!color=#00b395]
	'KU509599-A/Colorado/20/2015'[&!color=#00b395]
	'KU509625-A/Arizona/26/2015'[&!color=#00b395]
	'KU509633-A/Arizona/28/2015'[&!color=#00b395]
	'KU509671-A/Colorado/22/2015'[&!color=#00b395]
	'KU509727-A/Colorado/18/2015'[&!color=#00b395]
	'KU589308-A/Colorado/17/2015'[&!color=#00b395]
	'KU589316-A/Washington/63/2015'[&!color=#00b395]
	'KU589370-A/Alabama/13/2015'[&!color=#00b395]
	'KU589378-A/Montana/35/2015'[&!color=#00b395]
	'KU589419-A/Colorado/14/2015'[&!color=#00b395]
	'KX004073-A/Colorado/25/2015'[&!color=#00b395]
	'KX004202-A/Montana/37/2015'[&!color=#00b395]
	'KX004209-A/Utah/16/2015'[&!color=#00b395]
	'KX004217-A/Nevada/41/2015'[&!color=#00b395]
	'KX004225-A/Nevada/42/2015'[&!color=#00b395]
	'KX004257-A/Idaho/33/2015'[&!color=#00b395]
	'KX004265-A/Washington/67/2015'[&!color=#00b395]
	'KX004430-A/Nevada/43/2015'[&!color=#00b395]
	'KX004437-A/New_Mexico/29/2015'[&!color=#00b395]
	'KX004469-A/Utah/18/2015'[&!color=#00b395]
	'KX004530-A/Colorado/26/2015'[&!color=#00b395]
	'KX004538-A/Idaho/34/2015'[&!color=#00b395]
	'KX004554-A/Colorado/30/2015'[&!color=#00b395]
	'KX004579-A/Utah/17/2015'[&!color=#00b395]
	'KX004587-A/Nevada/40/2015'[&!color=#00b395]
	'KX004611-A/Idaho/43/2015'[&!color=#00b395]
	'KX004619-A/Arizona/40/2015'[&!color=#00b395]
	'KX004651-A/Arizona/31/2015'[&!color=#00b395]
	'KX004667-A/Idaho/36/2015'[&!color=#00b395]
	'KX004675-A/Idaho/38/2015'[&!color=#00b395]
	'KX004683-A/Idaho/39/2015'[&!color=#00b395]
	'KX004691-A/Idaho/42/2015'[&!color=#00b395]
	'KX004715-A/Arizona/32/2015'[&!color=#00b395]
	'KX004723-A/Arizona/35/2015'[&!color=#00b395]
	'KX004731-A/Arizona/36/2015'[&!color=#00b395]
	'KX004739-A/Arizona/37/2015'[&!color=#00b395]
	'KX004746-A/Arizona/38/2015'[&!color=#00b395]
	'KX004754-A/Arizona/39/2015'[&!color=#00b395]
	'KX004818-A/Washington/03/2016'[&!color=#4d9900]
	'KX004898-A/Utah/01/2016'[&!color=#4d9900]
	'KX004906-A/Montana/41/2015'[&!color=#00b395]
	'KX004914-A/Montana/01/2016'[&!color=#4d9900]
	'KX004922-A/Montana/02/2016'[&!color=#4d9900]
	'KX004930-A/Montana/07/2016'[&!color=#4d9900]
	'KX004938-A/Montana/03/2016'[&!color=#4d9900]
	'KX004946-A/Montana/04/2016'[&!color=#4d9900]
	'KX004954-A/Montana/06/2016'[&!color=#4d9900]
	'KX005026-A/Colorado/32/2015'[&!color=#00b395]
	'KX005034-A/Colorado/33/2015'[&!color=#00b395]
	'KX005042-A/Colorado/34/2015'[&!color=#00b395]
	'KX005050-A/Colorado/35/2015'[&!color=#00b395]
	'KX005058-A/Colorado/36/2015'[&!color=#00b395]
	'KX005154-A/Georgia/15/2015'[&!color=#00b395]
	'KX005202-A/Texas/09/2016'[&!color=#4d9900]
	'KX005283-A/Colorado/01/2016'[&!color=#4d9900]
	'KX005290-A/Idaho/40/2015'[&!color=#00b395]
	'KX005298-A/Idaho/43/2015'[&!color=#00b395]
	'KX005306-A/Montana/38/2015'[&!color=#00b395]
	'KX005314-A/Wyoming/02/2016'[&!color=#4d9900]
	'KX005330-A/Wyoming/01/2016'[&!color=#4d9900]
	'KX005362-A/Washington/09/2016'[&!color=#4d9900]
	'KX005378-A/Washington/01/2016'[&!color=#4d9900]
	'KX005394-A/Washington/71/2015'[&!color=#00b395]
	'KX005426-A/Colorado/31/2015'[&!color=#00b395]
	'KX005434-A/Nevada/02/2016'[&!color=#4d9900]
	'KX005442-A/Washington/70/2015'[&!color=#00b395]
	'KX005458-A/Georgia/16/2015'[&!color=#00b395]
	'KX005506-A/Georgia/04/2016'[&!color=#4d9900]
	'KX005518-A/Louisiana/09/2015'[&!color=#00b395]
	'KX005542-A/Louisiana/10/2015'[&!color=#00b395]
	'KX005558-A/Nevada/06/2016'[&!color=#4d9900]
	'KX005579-A/Montana/40/2015'[&!color=#00b395]
	'KX005586-A/Nevada/05/2016'[&!color=#4d9900]
	'KX005594-A/Texas/07/2016'[&!color=#4d9900]
	'KX005602-A/Georgia/02/2016'[&!color=#4d9900]
	'KX005610-A/Texas/05/2016'[&!color=#4d9900]
	'KX005694-A/Vermont/10/2015'[&!color=#00b395]
	'KX005753-A/Idaho/35/2015'[&!color=#00b395]
	'KX005761-A/Nevada/04/2016'[&!color=#4d9900]
	'KX005785-A/Montana/05/2016'[&!color=#4d9900]
	'KX005817-A/Washington/10/2016'[&!color=#4d9900]
	'KX005849-A/Alabama/01/2016'[&!color=#4d9900]
	'KX005865-A/Utah/02/2016'[&!color=#4d9900]
	'KX005891-A/Texas/21/2016'[&!color=#4d9900]
	'KX005978-A/Arizona/46/2015'[&!color=#00b395]
	'KX005986-A/Arizona/55/2015'[&!color=#00b395]
	'KX005994-A/Arizona/56/2015'[&!color=#00b395]
	'KX006002-A/Arizona/07/2016'[&!color=#4d9900]
	'KX006010-A/Utah/06/2016'[&!color=#4d9900]
	'KX006018-A/Colorado/02/2016'[&!color=#4d9900]
	'KX006026-A/Texas/03/2016'[&!color=#4d9900]
	'KX006034-A/Arizona/08/2016'[&!color=#4d9900]
	'KX006058-A/Texas/02/2016'[&!color=#4d9900]
	'KX006066-A/Montana/10/2016'[&!color=#4d9900]
	'KX006072-A/Washington/14/2016'[&!color=#4d9900]
	'KX006136-A/Colorado/05/2016'[&!color=#4d9900]
	'KX006139-A/Montana/08/2016'[&!color=#4d9900]
	'KX006147-A/Montana/12/2016'[&!color=#4d9900]
	'KX006189-A/Washington/15/2016'[&!color=#4d9900]
	'KX006277-A/Texas/78/2015'[&!color=#00b395]
	'KX006297-A/Montana/11/2016'[&!color=#4d9900]
	'KX405995-A/Washington/03/2016'[&!color=#4d9900]
	'KX406003-A/Washington/06/2016'[&!color=#4d9900]
	'KX406011-A/Washington/07/2016'[&!color=#4d9900]
	'KX406059-A/Texas/10/2016'[&!color=#4d9900]
	'KX406075-A/Arizona/45/2015'[&!color=#00b395]
	'KX406083-A/Arizona/47/2015'[&!color=#00b395]
	'KX406091-A/Arizona/48/2015'[&!color=#00b395]
	'KX406099-A/Arizona/49/2015'[&!color=#00b395]
	'KX406107-A/Arizona/50/2015'[&!color=#00b395]
	'KX406115-A/Utah/04/2016'[&!color=#4d9900]
	'KX406123-A/Utah/05/2016'[&!color=#4d9900]
	'KX406131-A/Idaho/01/2016'[&!color=#4d9900]
	'KX406139-A/Idaho/02/2016'[&!color=#4d9900]
	'KX406147-A/Washington/11/2016'[&!color=#4d9900]
	'KX406211-A/Washington/09/2016'[&!color=#4d9900]
	'KX406219-A/Washington/10/2016'[&!color=#4d9900]
	'KX406259-A/Texas/20/2016'[&!color=#4d9900]
	'KX406291-A/Vermont/03/2016'[&!color=#4d9900]
	'KX406339-A/Utah/08/2016'[&!color=#4d9900]
	'KX406347-A/Utah/09/2016'[&!color=#4d9900]
	'KX406355-A/Idaho/03/2016'[&!color=#4d9900]
	'KX406363-A/Idaho/04/2016'[&!color=#4d9900]
	'KX406387-A/Arizona/12/2016'[&!color=#4d9900]
	'KX406395-A/Arizona/13/2016'[&!color=#4d9900]
	'KX406403-A/Arizona/14/2016'[&!color=#4d9900]
	'KX406411-A/Arizona/15/2016'[&!color=#4d9900]
	'KX406419-A/Arizona/16/2016'[&!color=#4d9900]
	'KX406427-A/Arizona/16/2016'[&!color=#4d9900]
	'KX406435-A/Arizona/17/2016'[&!color=#4d9900]
	'KX406443-A/Arizona/18/2016'[&!color=#4d9900]
	'KX406451-A/Arizona/19/2016'[&!color=#4d9900]
	'KX406459-A/Arizona/20/2016'[&!color=#4d9900]
	'KX406515-A/Nevada/10/2016'[&!color=#4d9900]
	'KX406523-A/Nevada/11/2016'[&!color=#4d9900]
	'KX406531-A/Nevada/12/2016'[&!color=#4d9900]
	'KX406539-A/Washington/20/2016'[&!color=#4d9900]
	'KX406579-A/Washington/24/2016'[&!color=#4d9900]
	'KX406587-A/Washington/25/2016'[&!color=#4d9900]
	'KX406595-A/Colorado/09/2016'[&!color=#4d9900]
	'KX406603-A/Colorado/10/2016'[&!color=#4d9900]
	'KX406691-A/Vermont/04/2016'[&!color=#4d9900]
	'KX406699-A/Vermont/05/2016'[&!color=#4d9900]
	'KX406731-A/Louisiana/02/2016'[&!color=#4d9900]
	'KX406739-A/Louisiana/03/2016'[&!color=#4d9900]
	'KX406747-A/Montana/15/2016'[&!color=#4d9900]
	'KX406755-A/Montana/16/2016'[&!color=#4d9900]
	'KX406763-A/Montana/17/2016'[&!color=#4d9900]
	'KX406771-A/Montana/18/2016'[&!color=#4d9900]
	'KX406779-A/Montana/19/2016'[&!color=#4d9900]
	'KX406787-A/Montana/20/2016'[&!color=#4d9900]
	'KX406795-A/Montana/21/2016'[&!color=#4d9900]
	'KX406803-A/New_Mexico/03/2016'[&!color=#4d9900]
	'KX406811-A/New_Mexico/04/2016'[&!color=#4d9900]
	'KX406835-A/Texas/24/2016'[&!color=#4d9900]
	'KX406843-A/Texas/25/2016'[&!color=#4d9900]
	'KX406851-A/Texas/27/2016'[&!color=#4d9900]
	'KX406859-A/Texas/27/2016'[&!color=#4d9900]
	'KX406867-A/Texas/28/2016'[&!color=#4d9900]
	'KX406875-A/Arizona/30/2016'[&!color=#4d9900]
	'KX406883-A/Arizona/31/2016'[&!color=#4d9900]
	'KX406891-A/Utah/15/2016'[&!color=#4d9900]
	'KX406899-A/Utah/16/2016'[&!color=#4d9900]
	'KX406915-A/Texas/31/2016'[&!color=#4d9900]
	'KX406979-A/Idaho/06/2016'[&!color=#4d9900]
	'KX406987-A/Idaho/07/2016'[&!color=#4d9900]
	'KX406995-A/Wyoming/03/2016'[&!color=#4d9900]
	'KX407003-A/Wyoming/04/2016'[&!color=#4d9900]
	'KX407011-A/Nevada/13/2016'[&!color=#4d9900]
	'KX407019-A/Nevada/14/2016'[&!color=#4d9900]
	'KX407131-A/Texas/32/2016'[&!color=#4d9900]
	'KX407171-A/Vermont/06/2016'[&!color=#4d9900]
	'KX407195-A/Colorado/13/2016'[&!color=#4d9900]
	'KX407219-A/Washington/27/2016'[&!color=#4d9900]
	'KX407227-A/Washington/27/2016'[&!color=#4d9900]
	'KX407235-A/Washington/28/2016'[&!color=#4d9900]
	'KX407243-A/Nevada/15/2016'[&!color=#4d9900]
	'KX407251-A/Nevada/16/2016'[&!color=#4d9900]
	'KX407339-A/Washington/32/2016'[&!color=#4d9900]
	'KX407347-A/Washington/33/2016'[&!color=#4d9900]
	'KX407355-A/Washington/34/2016'[&!color=#4d9900]
	'KX407523-A/Mississippi/09/2016'[&!color=#4d9900]
	'KX407531-A/Mississippi/10/2016'[&!color=#4d9900]
	'KX407539-A/Nevada/17/2016'[&!color=#4d9900]
	'KX407579-A/Texas/39/2016'[&!color=#4d9900]
	'KX407587-A/Texas/40/2016'[&!color=#4d9900]
	'KX407643-A/Idaho/09/2016'[&!color=#4d9900]
	'KX407651-A/Utah/19/2016'[&!color=#4d9900]
	'KX407659-A/Utah/20/2016'[&!color=#4d9900]
	'KX407675-A/Montana/22/2016'[&!color=#4d9900]
	'KX407683-A/Montana/23/2016'[&!color=#4d9900]
	'KX407691-A/Montana/27/2016'[&!color=#4d9900]
	'KX407699-A/Montana/28/2016'[&!color=#4d9900]
	'KX407707-A/Montana/29/2016'[&!color=#4d9900]
	'KX407715-A/New_Mexico/07/2016'[&!color=#4d9900]
	'KX407723-A/New_Mexico/08/2016'[&!color=#4d9900]
	'KX407803-A/Arizona/42/2016'[&!color=#4d9900]
	'KX407811-A/Arizona/43/2016'[&!color=#4d9900]
	'KX407819-A/Louisiana/05/2016'[&!color=#4d9900]
	'KX407827-A/Louisiana/06/2016'[&!color=#4d9900]
	'KX407835-A/Colorado/16/2016'[&!color=#4d9900]
	'KX407843-A/Colorado/17/2016'[&!color=#4d9900]
	'KX407851-A/Texas/46/2016'[&!color=#4d9900]
	'KX408003-A/Washington/37/2016'[&!color=#4d9900]
	'KX408011-A/Washington/38/2016'[&!color=#4d9900]
	'KX408019-A/Nevada/19/2016'[&!color=#4d9900]
	'KX408115-A/Washington/63/2015'[&!color=#00b395]
	'KX408123-A/New_Mexico/29/2015'[&!color=#00b395]
	'KX408131-A/New_Mexico/31/2015'[&!color=#00b395]
	'KX408139-A/New_Mexico/31/2015'[&!color=#00b395]
	'KX408147-A/Washington/01/2016'[&!color=#4d9900]
	'KX408163-A/Nevada/07/2016'[&!color=#4d9900]
	'KX408171-A/Nevada/07/2016'[&!color=#4d9900]
	'KX408219-A/Georgia/01/2016'[&!color=#4d9900]
	'KX408259-A/Georgia/05/2016'[&!color=#4d9900]
	'KX408267-A/Texas/02/2016'[&!color=#4d9900]
	'KX408275-A/Texas/03/2016'[&!color=#4d9900]
	'KX408283-A/New_Mexico/01/2016'[&!color=#4d9900]
	'KX408371-A/Texas/04/2016'[&!color=#4d9900]
	'KX408379-A/Arizona/02/2016'[&!color=#4d9900]
	'KX408387-A/Arizona/05/2016'[&!color=#4d9900]
	'KX408395-A/Arizona/06/2016'[&!color=#4d9900]
	'KX408403-A/New_Mexico/02/2016'[&!color=#4d9900]
	'KX408411-A/Nevada/08/2016'[&!color=#4d9900]
	'KX408483-A/Texas/13/2016'[&!color=#4d9900]
	'KX408531-A/Georgia/06/2016'[&!color=#4d9900]
	'KX408539-A/Georgia/07/2016'[&!color=#4d9900]
	'KX408571-A/Georgia/08/2016'[&!color=#4d9900]
	'KX408579-A/Georgia/10/2016'[&!color=#4d9900]
	'KX408587-A/Georgia/11/2016'[&!color=#4d9900]
	'KX408595-A/Georgia/12/2016'[&!color=#4d9900]
	'KX408603-A/Georgia/13/2016'[&!color=#4d9900]
	'KX408611-A/Georgia/14/2016'[&!color=#4d9900]
	'KX408619-A/Georgia/15/2016'[&!color=#4d9900]
	'KX408627-A/Georgia/17/2016'[&!color=#4d9900]
	'KX408675-A/Arizona/09/2016'[&!color=#4d9900]
	'KX408699-A/Washington/22/2016'[&!color=#4d9900]
	'KX408795-A/Arizona/29/2016'[&!color=#4d9900]
	'KX408851-A/Nevada/44/2015'[&!color=#00b395]
	'KX408875-A/Louisiana/01/2016'[&!color=#4d9900]
	'KX408883-A/Idaho/37/2015'[&!color=#00b395]
	'KX409027-A/Washington/23/2016'[&!color=#4d9900]
	'KX409035-A/Nevada/09/2016'[&!color=#4d9900]
	'KX409131-A/Texas/16/2016'[&!color=#4d9900]
	'KX409139-A/Texas/18/2016'[&!color=#4d9900]
	'KX409187-A/Mississippi/03/2016'[&!color=#4d9900]
	'KX409195-A/Mississippi/05/2016'[&!color=#4d9900]
	'KX409203-A/Mississippi/06/2016'[&!color=#4d9900]
	'KX409211-A/Mississippi/07/2016'[&!color=#4d9900]
	'KX409219-A/Mississippi/08/2016'[&!color=#4d9900]
	'KX409243-A/Utah/13/2016'[&!color=#4d9900]
	'KX409331-A/Nevada/23/2016'[&!color=#4d9900]
	'KX409339-A/Texas/68/2016'[&!color=#4d9900]
	'KX409347-A/Texas/69/2016'[&!color=#4d9900]
	'KX409355-A/Texas/70/2016'[&!color=#4d9900]
	'KX409363-A/Texas/72/2016'[&!color=#4d9900]
	'KX409371-A/Texas/73/2016'[&!color=#4d9900]
	'KX409379-A/Texas/75/2016'[&!color=#4d9900]
	'KX409387-A/Texas/37/2016'[&!color=#4d9900]
	'KX409395-A/Texas/81/2016'[&!color=#4d9900]
	'KX409403-A/Texas/84/2016'[&!color=#4d9900]
	'KX409411-A/Texas/87/2016'[&!color=#4d9900]
	'KX409419-A/Texas/38/2016'[&!color=#4d9900]
	'KX409427-A/Georgia/25/2016'[&!color=#4d9900]
	'KX409435-A/Georgia/26/2016'[&!color=#4d9900]
	'KX409443-A/Georgia/28/2016'[&!color=#4d9900]
	'KX409451-A/Georgia/31/2016'[&!color=#4d9900]
	'KX409499-A/Georgia/34/2016'[&!color=#4d9900]
	'KX409507-A/Georgia/36/2016'[&!color=#4d9900]
	'KX409515-A/Georgia/38/2016'[&!color=#4d9900]
	'KX409523-A/Georgia/39/2016'[&!color=#4d9900]
	'KX409707-A/Alabama/07/2016'[&!color=#4d9900]
	'KX409715-A/Alabama/08/2016'[&!color=#4d9900]
	'KX409723-A/Texas/50/2016'[&!color=#4d9900]
	'KX409731-A/Texas/51/2016'[&!color=#4d9900]
	'KX409739-A/Texas/51/2016'[&!color=#4d9900]
	'KX409747-A/Texas/53/2016'[&!color=#4d9900]
	'KX409755-A/Texas/55/2016'[&!color=#4d9900]
	'KX409763-A/Texas/55/2016'[&!color=#4d9900]
	'KX409771-A/Washington/39/2016'[&!color=#4d9900]
	'KX409779-A/Washington/40/2016'[&!color=#4d9900]
	'KX409875-A/New_Mexico/11/2016'[&!color=#4d9900]
	'KX409883-A/Texas/61/2016'[&!color=#4d9900]
	'KX409907-A/Mississippi/12/2016'[&!color=#4d9900]
	'KX409915-A/Mississippi/13/2016'[&!color=#4d9900]
	'KX410011-A/New_Mexico/17/2016'[&!color=#4d9900]
	'KX410019-A/New_Mexico/18/2016'[&!color=#4d9900]
	'KX410027-A/New_Mexico/19/2016'[&!color=#4d9900]
	'KX410035-A/Utah/24/2016'[&!color=#4d9900]
	'KX410043-A/Idaho/13/2016'[&!color=#4d9900]
	'KX410051-A/Idaho/15/2016'[&!color=#4d9900]
	'KX410059-A/Nevada/25/2016'[&!color=#4d9900]
	'KX410067-A/Nevada/26/2016'[&!color=#4d9900]
	'KX410123-A/Vermont/09/2016'[&!color=#4d9900]
	'KX410131-A/Vermont/10/2016'[&!color=#4d9900]
	'KX410139-A/Wyoming/06/2016'[&!color=#4d9900]
	'KX410179-A/Colorado/20/2016'[&!color=#4d9900]
	'KX410187-A/Colorado/21/2016'[&!color=#4d9900]
	'KX410195-A/Colorado/21/2016'[&!color=#4d9900]
	'KX410203-A/Washington/42/2016'[&!color=#4d9900]
	'KX410211-A/Washington/43/2016'[&!color=#4d9900]
	'KX410235-A/Arizona/45/2016'[&!color=#4d9900]
	'KX410243-A/Arizona/46/2016'[&!color=#4d9900]
	'KX410275-A/Montana/30/2016'[&!color=#4d9900]
	'KX410283-A/Montana/31/2016'[&!color=#4d9900]
	'KX410291-A/Montana/32/2016'[&!color=#4d9900]
	'KX410299-A/Montana/33/2016'[&!color=#4d9900]
	'KX410307-A/Montana/33/2016'[&!color=#4d9900]
	'KX410315-A/Montana/34/2016'[&!color=#4d9900]
	'KX410323-A/Montana/35/2016'[&!color=#4d9900]
	'KX410331-A/Montana/36/2016'[&!color=#4d9900]
	'KX410339-A/Montana/37/2016'[&!color=#4d9900]
	'KX410347-A/Washington/44/2016'[&!color=#4d9900]
	'KX410355-A/Washington/45/2016'[&!color=#4d9900]
	'KX410411-A/Louisiana/08/2016'[&!color=#4d9900]
	'KX410419-A/Louisiana/10/2016'[&!color=#4d9900]
	'KX410451-A/Texas/116/2016'[&!color=#4d9900]
	'KX410459-A/Texas/117/2016'[&!color=#4d9900]
	'KX410555-A/Nevada/27/2016'[&!color=#4d9900]
	'KX410563-A/Nevada/28/2016'[&!color=#4d9900]
	'KX410611-A/Texas/125/2016'[&!color=#4d9900]
	'KX410691-A/Utah/26/2016'[&!color=#4d9900]
	'KX410699-A/Utah/27/2016'[&!color=#4d9900]
	'KX410755-A/Vermont/12/2016'[&!color=#4d9900]
	'KX410763-A/Vermont/13/2016'[&!color=#4d9900]
	'KX410899-A/Idaho/18/2016'[&!color=#4d9900]
	'KX410907-A/Idaho/19/2016'[&!color=#4d9900]
	'KX410915-A/Wyoming/09/2016'[&!color=#4d9900]
	'KX410923-A/Wyoming/11/2016'[&!color=#4d9900]
	'KX410931-A/Wyoming/16/2016'[&!color=#4d9900]
	'KX410939-A/Colorado/25/2016'[&!color=#4d9900]
	'KX410995-A/Washington/48/2016'[&!color=#4d9900]
	'KX411003-A/Washington/49/2016'[&!color=#4d9900]
	'KX411283-A/Nevada/29/2016'[&!color=#4d9900]
	'KX411291-A/Nevada/31/2016'[&!color=#4d9900]
	'KX411299-A/Alabama/10/2016'[&!color=#4d9900]
	'KX411307-A/Alabama/11/2016'[&!color=#4d9900]
	'KX411419-A/New_Mexico/32/2016'[&!color=#4d9900]
	'KX411427-A/Louisiana/14/2016'[&!color=#4d9900]
	'KX411435-A/Louisiana/15/2016'[&!color=#4d9900]
	'KX411491-A/Texas/128/2016'[&!color=#4d9900]
	'KX411515-A/Washington/53/2016'[&!color=#4d9900]
	'KX411523-A/Washington/54/2016'[&!color=#4d9900]
	'KX411531-A/Nevada/33/2016'[&!color=#4d9900]
	'KX411539-A/Utah/30/2016'[&!color=#4d9900]
	'KX411547-A/Utah/31/2016'[&!color=#4d9900]
	'KX411579-A/Vermont/15/2016'[&!color=#4d9900]
	'KX411587-A/Vermont/14/2016'[&!color=#4d9900]
	'KX411715-A/Washington/70/2016'[&!color=#4d9900]
	'KX411739-A/Texas/132/2016'[&!color=#4d9900]
	'KX411859-A/Alabama/12/2016'[&!color=#4d9900]
	'KX411899-A/Texas/137/2016'[&!color=#4d9900]
	'KX914932-A/Idaho/12/2016'[&!color=#4d9900]
	'KX914940-A/Montana/24/2016'[&!color=#4d9900]
	'KX914948-A/Vermont/08/2016'[&!color=#4d9900]
	'KX914964-A/Texas/47/2016'[&!color=#4d9900]
	'KX914980-A/New_Mexico/12/2016'[&!color=#4d9900]
	'KX914996-A/New_Mexico/20/2016'[&!color=#4d9900]
	'KX915004-A/Utah/25/2016'[&!color=#4d9900]
	'KX915044-A/Texas/122/2016'[&!color=#4d9900]
	'KX915068-A/Colorado/24/2016'[&!color=#4d9900]
	'KX915076-A/Arizona/51/2016'[&!color=#4d9900]
	'KX915140-A/Texas/127/2016'[&!color=#4d9900]
	'KX915156-A/Washington/58/2016'[&!color=#4d9900]
	'KX915164-A/Washington/59/2016'[&!color=#4d9900]
	'KX915172-A/Colorado/29/2016'[&!color=#4d9900]
	'KX915180-A/Colorado/34/2016'[&!color=#4d9900]
	'KX915196-A/Louisiana/16/2016'[&!color=#4d9900]
	'KX915204-A/Arizona/58/2016'[&!color=#4d9900]
	'KX915212-A/Arizona/55/2016'[&!color=#4d9900]
	'KX915220-A/Washington/62/2016'[&!color=#4d9900]
	'KX915228-A/Washington/67/2016'[&!color=#4d9900]
	'KX915252-A/Idaho/22/2016'[&!color=#4d9900]
	'KX915260-A/Idaho/23/2016'[&!color=#4d9900]
	'KX915268-A/Washington/64/2016'[&!color=#4d9900]
	'KX915372-A/New_Mexico/40/2016'[&!color=#4d9900]
	'KX915380-A/New_Mexico/42/2016'[&!color=#4d9900]
	'KX915388-A/New_Mexico/43/2016'[&!color=#4d9900]
	'KX915412-A/Montana/39/2016'[&!color=#4d9900]
	'KX915420-A/Montana/41/2016'[&!color=#4d9900]
	'KX915428-A/Montana/42/2016'[&!color=#4d9900]
	'KX915508-A/Wyoming/17/2016'[&!color=#4d9900]
	'KX915516-A/Wyoming/18/2016'[&!color=#4d9900]
	'KX915524-A/Wyoming/20/2016'[&!color=#4d9900]
	'KX915532-A/Wyoming/21/2016'[&!color=#4d9900]
	'KX915572-A/Utah/35/2016'[&!color=#4d9900]
	'KX915580-A/Colorado/35/2016'[&!color=#4d9900]
	'KX915612-A/Arizona/61/2016'[&!color=#4d9900]
	'KX915620-A/Texas/135/2016'[&!color=#4d9900]
	'KX915668-A/Idaho/26/2016'[&!color=#4d9900]
	'KX915676-A/Idaho/28/2016'[&!color=#4d9900]
	'KX915684-A/Wyoming/24/2016'[&!color=#4d9900]
	'KX915692-A/Washington/61/2016'[&!color=#4d9900]
	'KX915700-A/Washington/73/2016'[&!color=#4d9900]
	'KX915724-A/Vermont/18/2016'[&!color=#4d9900]
	'KX915732-A/Vermont/19/2016'[&!color=#4d9900]
	'KX915772-A/New_Mexico/46/2016'[&!color=#4d9900]
	'KX915780-A/New_Mexico/47/2016'[&!color=#4d9900]
	'KX915828-A/Utah/37/2016'[&!color=#4d9900]
	'KX915940-A/Louisiana/20/2016'[&!color=#4d9900]
	'KX915948-A/Colorado/39/2016'[&!color=#4d9900]
	'KX916068-A/Utah/40/2016'[&!color=#4d9900]
	'KX918444-A/Arizona/01/2016'[&!color=#4d9900]
	'KX918452-A/Arizona/03/2016'[&!color=#4d9900]
	'KX918580-A/Arizona/60/2015'[&!color=#00b395]
	'KX918588-A/Arizona/33/2016'[&!color=#4d9900]
	'KX918596-A/Arizona/36/2016'[&!color=#4d9900]
	'KX918604-A/Arizona/38/2016'[&!color=#4d9900]
	'KX918836-A/Georgia/30/2016'[&!color=#4d9900]
	'KX918844-A/Georgia/32/2016'[&!color=#4d9900]
	'KX918852-A/Georgia/33/2016'[&!color=#4d9900]
	'KX918924-A/Texas/79/2015'[&!color=#00b395]
	'KX918932-A/Texas/93/2016'[&!color=#4d9900]
	'KX918940-A/Texas/94/2016'[&!color=#4d9900]
	'KX918948-A/Texas/98/2016'[&!color=#4d9900]
	'KX918956-A/Texas/99/2016'[&!color=#4d9900]
	'KX918964-A/Texas/100/2016'[&!color=#4d9900]
	'KX918972-A/Texas/100/2016'[&!color=#4d9900]
	'KX918980-A/Texas/101/2016'[&!color=#4d9900]
	'KX918988-A/Texas/102/2016'[&!color=#4d9900]
	'KX918996-A/Texas/103/2016'[&!color=#4d9900]
	'KX919004-A/Texas/104/2016'[&!color=#4d9900]
	'KX919012-A/Texas/105/2016'[&!color=#4d9900]
	'KX919020-A/Texas/106/2016'[&!color=#4d9900]
	'KX919028-A/Texas/107/2016'[&!color=#4d9900]
	'KX919036-A/Texas/108/2016'[&!color=#4d9900]
	'KX919044-A/Texas/109/2016'[&!color=#4d9900]
	'KX919052-A/Texas/110/2016'[&!color=#4d9900]
	'KX919060-A/Texas/111/2016'[&!color=#4d9900]
	'KX919068-A/Texas/112/2016'[&!color=#4d9900]
	'KX919076-A/Texas/113/2016'[&!color=#4d9900]
	'KX919084-A/Texas/114/2016'[&!color=#4d9900]
	'KX919092-A/Texas/115/2016'[&!color=#4d9900]
	'KX919148-A/Georgia/41/2016'[&!color=#4d9900]
	'KX919156-A/Georgia/42/2016'[&!color=#4d9900]
	'KX919164-A/Georgia/43/2016'[&!color=#4d9900]
	'KX919172-A/Georgia/43/2016'[&!color=#4d9900]
	'KX919180-A/Georgia/44/2016'[&!color=#4d9900]
	'KX919188-A/Vermont/31/2016'[&!color=#4d9900]
	'KX919324-A/Georgia/55/2016'[&!color=#4d9900]
	'KX919364-A/Texas/140/2016'[&!color=#4d9900]
	'KX919372-A/Texas/143/2016'[&!color=#4d9900]
	'KX919380-A/Texas/144/2016'[&!color=#4d9900]
	'KX919388-A/Texas/146/2016'[&!color=#4d9900]
	'KX919396-A/Texas/150/2016'[&!color=#4d9900]
	'KX919404-A/Texas/157/2016'[&!color=#4d9900]
	'KX919412-A/Arizona/64/2016'[&!color=#4d9900]
	'KX919420-A/Arizona/63/2016'[&!color=#4d9900]
	'KX919428-A/Idaho/30/2016'[&!color=#4d9900]
	'KX919500-A/Washington/07/2016'[&!color=#4d9900]
	'KX919508-A/Arizona/45/2015'[&!color=#00b395]
	'KX919516-A/Arizona/49/2015'[&!color=#00b395]
	'KX919524-A/Arizona/50/2015'[&!color=#00b395]
	'KX919532-A/Washington/11/2016'[&!color=#4d9900]
	'KX949236-A/Colorado/30/2015'[&!color=#00b395]
	'KX949284-A/Washington/31/2016'[&!color=#4d9900]
	'KX949289-A/Wyoming/16/2016'[&!color=#4d9900]
	'KY003249-A/Utah/38/2016'[&!color=#4d9900]
	'KY003277-A/Colorado/30/2016'[&!color=#4d9900]
	'KY003295-A/Washington/76/2016'[&!color=#4d9900]
	'KY044530-A/Utah/17/2015'[&!color=#00b395]
	'KY044550-A/Colorado/17/2015'[&!color=#00b395]
	'KY044578-A/Wyoming/20/2015'[&!color=#00b395]
	'KY044584-A/Georgia/15/2015'[&!color=#00b395]
	'KY044595-A/Georgia/01/2016'[&!color=#4d9900]
	'KY044624-A/Nevada/08/2016'[&!color=#4d9900]
	'KY044643-A/Texas/13/2016'[&!color=#4d9900]
	'KY044655-A/Arizona/09/2016'[&!color=#4d9900]
	'KY044687-A/Alabama/01/2016'[&!color=#4d9900]
	'KY044699-A/Idaho/40/2015'[&!color=#00b395]
	'KY044736-A/Mississippi/01/2016'[&!color=#4d9900]
	'KY044741-A/Mississippi/01/2016'[&!color=#4d9900]
	'KY044748-A/Arizona/33/2016'[&!color=#4d9900]
	'KY044813-A/Georgia/24/2016'[&!color=#4d9900]
	'KY044820-A/Georgia/25/2016'[&!color=#4d9900]
	'KY044826-A/Georgia/31/2016'[&!color=#4d9900]
	'KY044861-A/Georgia/41/2016'[&!color=#4d9900]
	'KY044875-A/Texas/160/2016'[&!color=#4d9900]
	'KY044916-A/Montana/40/2015'[&!color=#00b395]
	'KY044950-A/Montana/05/2016'[&!color=#4d9900]
	'KY044975-A/Utah/05/2016'[&!color=#4d9900]
	'KY045001-A/Utah/08/2016'[&!color=#4d9900]
	'KY045008-A/Washington/20/2016'[&!color=#4d9900]
	'KY045022-A/Colorado/10/2016'[&!color=#4d9900]
	'KY045074-A/Texas/28/2016'[&!color=#4d9900]
	'KY045104-A/Colorado/14/2016'[&!color=#4d9900]
	'KY045111-A/Colorado/14/2016'[&!color=#4d9900]
	'KY045180-A/Arizona/42/2016'[&!color=#4d9900]
	'KY045186-A/Colorado/17/2016'[&!color=#4d9900]
	'KY045219-A/Washington/40/2016'[&!color=#4d9900]
	'KY045251-A/Colorado/24/2016'[&!color=#4d9900]
	'KY045276-A/Louisiana/16/2016'[&!color=#4d9900]
	'KY045283-A/Montana/39/2016'[&!color=#4d9900]
	'KY045310-A/Arizona/62/2016'[&!color=#4d9900]
	'KY045340-A/Louisiana/22/2016'[&!color=#4d9900]
	'KY115694-A/Georgia/09/2016'[&!color=#4d9900]
	'KY115702-A/Georgia/50/2016'[&!color=#4d9900]
	'KY115710-A/Georgia/50/2016'[&!color=#4d9900]
	'KY115718-A/Georgia/51/2016'[&!color=#4d9900]
	'KY115726-A/Georgia/51/2016'[&!color=#4d9900]
	'KY289669-A/Montana/47/2016'[&!color=#4d9900]
	'KY289672-A/Montana/48/2016'[&!color=#4d9900]
	'KY289683-A/Montana/49/2016'[&!color=#4d9900]
	'KY289688-A/Montana/54/2016'[&!color=#4d9900]
	'KY289695-A/Montana/50/2016'[&!color=#4d9900]
	'KY289708-A/Montana/55/2016'[&!color=#4d9900]
	'KY289717-A/Montana/51/2016'[&!color=#4d9900]
	'KY289736-A/Montana/48/2016'[&!color=#4d9900]
	'KY289771-A/Wyoming/31/2016'[&!color=#4d9900]
	'KY289778-A/Montana/47/2016'[&!color=#4d9900]
	'KY289788-A/Wyoming/31/2016'[&!color=#4d9900]
	'MF092751-A/swine/Texas/A02214607/2017'[&!color=#bfbf00]
	'MG241359-A/swine/Texas/A02221802/2017'[&!color=#bfbf00]
	'MG280340-A/green-winged_teal/Mississippi/16OS6075/2016'[&!color=#4d9900]
	'MG706995-A/swine/Texas/A01785377/2017'[&!color=#bfbf00]
	'MG830775-A/Louisiana/64/2017'[&!color=#bfbf00]
	'MG830783-A/Mississippi/33/2017'[&!color=#bfbf00]
	'MG830791-A/Mississippi/35/2017'[&!color=#bfbf00]
	'MG830831-A/Utah/39/2017'[&!color=#bfbf00]
	'MG870266-A/swine/Utah/A02139205/2018'[&!color=#ff8000]
	'MG870367-A/swine/Texas/A01785406/2018'[&!color=#ff8000]
	'MG978451-A/Alabama/26/2017'[&!color=#bfbf00]
	'MG978459-A/Alabama/28/2017'[&!color=#bfbf00]
	'MG978467-A/Arizona/64/2017'[&!color=#bfbf00]
	'MG978552-A/Georgia/17/2017'[&!color=#bfbf00]
	'MG978560-A/Georgia/28/2017'[&!color=#bfbf00]
	'MG978568-A/Georgia/31/2017'[&!color=#bfbf00]
	'MG978576-A/Georgia/32/2017'[&!color=#bfbf00]
	'MG978667-A/Louisiana/62/2017'[&!color=#bfbf00]
	'MG978675-A/Louisiana/64/2017'[&!color=#bfbf00]
	'MG978731-A/Mississippi/28/2017'[&!color=#bfbf00]
	'MG978739-A/Mississippi/29/2017'[&!color=#bfbf00]
	'MG978747-A/Mississippi/33/2017'[&!color=#bfbf00]
	'MG978755-A/Mississippi/35/2017'[&!color=#bfbf00]
	'MG978771-A/Nevada/27/2017'[&!color=#bfbf00]
	'MG978904-A/Texas/318/2017'[&!color=#bfbf00]
	'MG978912-A/Texas/320/2017'[&!color=#bfbf00]
	'MG978921-A/Texas/322/2017'[&!color=#bfbf00]
	'MG978928-A/Texas/323/2017'[&!color=#bfbf00]
	'MG978939-A/Utah/39/2017'[&!color=#bfbf00]
	'MG978947-A/Utah/40/2017'[&!color=#bfbf00]
	'MG978966-A/Washington/310/2017'[&!color=#bfbf00]
	'MH079580-A/Louisiana/62/2017'[&!color=#bfbf00]
	'MH079650-A/Colorado/04/2018'[&!color=#ff8000]
	'MH079655-A/Colorado/06/2018'[&!color=#ff8000]
	'MH079672-A/Idaho/01/2018'[&!color=#ff8000]
	'MH079679-A/Idaho/46/2017'[&!color=#bfbf00]
	'MH079735-A/New_Mexico/04/2018'[&!color=#ff8000]
	'MH079791-A/Texas/65/2018'[&!color=#ff8000]
	'MH079799-A/Utah/04/2018'[&!color=#ff8000]
	'MH079807-A/Utah/50/2017'[&!color=#bfbf00]
	'MH079815-A/Washington/30/2018'[&!color=#ff8000]
	'MH079823-A/Washington/343/2017'[&!color=#bfbf00]
	'MH079831-A/Washington/344/2017'[&!color=#bfbf00]
	'MH083301-A/Alabama/01/2018'[&!color=#ff8000]
	'MH083309-A/Alabama/02/2018'[&!color=#ff8000]
	'MH083317-A/Alabama/34/2017'[&!color=#bfbf00]
	'MH083336-A/Arizona/67/2017'[&!color=#bfbf00]
	'MH083344-A/Arizona/69/2017'[&!color=#bfbf00]
	'MH083349-A/Arizona/74/2017'[&!color=#bfbf00]
	'MH083357-A/Arizona/75/2017'[&!color=#bfbf00]
	'MH083405-A/Colorado/01/2018'[&!color=#ff8000]
	'MH083413-A/Colorado/27/2017'[&!color=#bfbf00]
	'MH083485-A/Idaho/44/2017'[&!color=#bfbf00]
	'MH083632-A/Louisiana/65/2017'[&!color=#bfbf00]
	'MH083640-A/Louisiana/66/2017'[&!color=#bfbf00]
	'MH083648-A/Louisiana/68/2017'[&!color=#bfbf00]
	'MH083656-A/Louisiana/71/2017'[&!color=#bfbf00]
	'MH083749-A/Mississippi/01/2018'[&!color=#ff8000]
	'MH083757-A/Mississippi/02/2018'[&!color=#ff8000]
	'MH083766-A/Mississippi/38/2017'[&!color=#bfbf00]
	'MH083773-A/Mississippi/39/2017'[&!color=#bfbf00]
	'MH083805-A/Montana/03/2018'[&!color=#ff8000]
	'MH083813-A/Montana/47/2017'[&!color=#bfbf00]
	'MH083869-A/New_Mexico/01/2018'[&!color=#ff8000]
	'MH083877-A/New_Mexico/02/2018'[&!color=#ff8000]
	'MH084087-A/Texas/03/2018'[&!color=#ff8000]
	'MH084093-A/Texas/08/2018'[&!color=#ff8000]
	'MH084104-A/Texas/310/2017'[&!color=#bfbf00]
	'MH084112-A/Texas/311/2017'[&!color=#bfbf00]
	'MH084120-A/Texas/314/2017'[&!color=#bfbf00]
	'MH084128-A/Texas/316/2017'[&!color=#bfbf00]
	'MH084133-A/Utah/45/2017'[&!color=#bfbf00]
	'MH084141-A/Utah/46/2017'[&!color=#bfbf00]
	'MH084149-A/Vermont/03/2018'[&!color=#ff8000]
	'MH084237-A/Wyoming/01/2018'[&!color=#ff8000]
	'MH084248-A/Wyoming/28/2017'[&!color=#bfbf00]
	'MH084256-A/Wyoming/30/2017'[&!color=#bfbf00]
	'MH125467-A/Vermont/06/2018'[&!color=#ff8000]
	'MH125470-A/Georgia/05/2018'[&!color=#ff8000]
	'MH125486-A/Texas/69/2018'[&!color=#ff8000]
	'MH125492-A/Mississippi/07/2018'[&!color=#ff8000]
	'MH125595-A/Utah/08/2018'[&!color=#ff8000]
	'MH125602-A/Alabama/05/2018'[&!color=#ff8000]
	'MH125610-A/Alabama/07/2018'[&!color=#ff8000]
	'MH125618-A/Alabama/08/2018'[&!color=#ff8000]
	'MH125626-A/Alabama/10/2018'[&!color=#ff8000]
	'MH125634-A/Alabama/11/2018'[&!color=#ff8000]
	'MH125642-A/Alabama/12/2018'[&!color=#ff8000]
	'MH125650-A/Alabama/15/2018'[&!color=#ff8000]
	'MH125658-A/Alabama/16/2018'[&!color=#ff8000]
	'MH125674-A/Arizona/03/2018'[&!color=#ff8000]
	'MH125681-A/Arizona/04/2018'[&!color=#ff8000]
	'MH125768-A/Colorado/07/2018'[&!color=#ff8000]
	'MH125777-A/Colorado/10/2018'[&!color=#ff8000]
	'MH125794-A/Georgia/06/2018'[&!color=#ff8000]
	'MH125802-A/Georgia/07/2018'[&!color=#ff8000]
	'MH125810-A/Georgia/09/2018'[&!color=#ff8000]
	'MH125850-A/Idaho/04/2018'[&!color=#ff8000]
	'MH125954-A/Louisiana/03/2018'[&!color=#ff8000]
	'MH125962-A/Louisiana/72/2017'[&!color=#bfbf00]
	'MH126026-A/Mississippi/05/2018'[&!color=#ff8000]
	'MH126042-A/Montana/05/2018'[&!color=#ff8000]
	'MH126050-A/Montana/06/2018'[&!color=#ff8000]
	'MH126073-A/New_Mexico/09/2018'[&!color=#ff8000]
	'MH126192-A/Texas/01/2018'[&!color=#ff8000]
	'MH126202-A/Texas/70/2018'[&!color=#ff8000]
	'MH126207-A/Texas/72/2018'[&!color=#ff8000]
	'MH126218-A/Texas/74/2018'[&!color=#ff8000]
	'MH126223-A/Texas/75/2018'[&!color=#ff8000]
	'MH126234-A/Utah/07/2018'[&!color=#ff8000]
	'MH126250-A/Washington/35/2018'[&!color=#ff8000]
	'MH126259-A/Washington/36/2018'[&!color=#ff8000]
	'MH126290-A/Wyoming/04/2018'[&!color=#ff8000]
	'MH126299-A/Wyoming/05/2018'[&!color=#ff8000]
	'MH183265-A/Georgia/09/2018'[&!color=#ff8000]
	'MH183418-A/Texas/81/2018'[&!color=#ff8000]
	'MH183446-A/Colorado/13/2018'[&!color=#ff8000]
	'MH183453-A/Alabama/17/2018'[&!color=#ff8000]
	'MH183461-A/Alabama/19/2018'[&!color=#ff8000]
	'MH183489-A/Arizona/07/2018'[&!color=#ff8000]
	'MH183493-A/Arizona/08/2018'[&!color=#ff8000]
	'MH183533-A/Colorado/11/2018'[&!color=#ff8000]
	'MH183573-A/Georgia/11/2018'[&!color=#ff8000]
	'MH183578-A/Georgia/14/2018'[&!color=#ff8000]
	'MH183597-A/Idaho/05/2018'[&!color=#ff8000]
	'MH183661-A/Louisiana/08/2018'[&!color=#ff8000]
	'MH183741-A/Mississippi/09/2018'[&!color=#ff8000]
	'MH183777-A/Montana/08/2018'[&!color=#ff8000]
	'MH183781-A/Montana/11/2018'[&!color=#ff8000]
	'MH183789-A/Montana/12/2018'[&!color=#ff8000]
	'MH183797-A/Montana/15/2018'[&!color=#ff8000]
	'MH183837-A/New_Mexico/13/2018'[&!color=#ff8000]
	'MH183949-A/Texas/84/2018'[&!color=#ff8000]
	'MH183957-A/Utah/10/2018'[&!color=#ff8000]
	'MH183965-A/Utah/11/2018'[&!color=#ff8000]
	'MH183990-A/Washington/45/2018'[&!color=#ff8000]
	'MH183997-A/Washington/49/2018'[&!color=#ff8000]
	'MH184005-A/Washington/50/2018'[&!color=#ff8000]
	'MH184029-A/Wyoming/07/2018'[&!color=#ff8000]
	'MH184036-A/Wyoming/08/2018'[&!color=#ff8000]
	'MH245831-A/Georgia/16/2018'[&!color=#ff8000]
	'MH245901-A/Alabama/22/2018'[&!color=#ff8000]
	'MH245957-A/Georgia/15/2018'[&!color=#ff8000]
	'MH245997-A/Idaho/07/2018'[&!color=#ff8000]
	'MH246125-A/Texas/85/2018'[&!color=#ff8000]
	'MH246133-A/Texas/88/2018'[&!color=#ff8000]
	'MH246141-A/Utah/14/2018'[&!color=#ff8000]
	'MH246149-A/Utah/16/2018'[&!color=#ff8000]
	'MH246157-A/Washington/55/2018'[&!color=#ff8000]
	'MH246165-A/Washington/56/2018'[&!color=#ff8000]
	'MH246173-A/Washington/58/2018'[&!color=#ff8000]
	'MH294764-A/Texas/6417/2017'[&!color=#bfbf00]
	'MH294841-A/Mississippi/6475/2017'[&!color=#bfbf00]
	'MH294842-A/Mississippi/6476/2017'[&!color=#bfbf00]
	'MH294843-A/Mississippi/6477/2017'[&!color=#bfbf00]
	'MH294844-A/Mississippi/6478/2017'[&!color=#bfbf00]
	'MH294847-A/Mississippi/6481/2017'[&!color=#bfbf00]
	'MH294848-A/Mississippi/6482/2017'[&!color=#bfbf00]
	'MH294851-A/Mississippi/6485/2017'[&!color=#bfbf00]
	'MH294852-A/Mississippi/6486/2017'[&!color=#bfbf00]
	'MH294907-A/Mississippi/6541/2017'[&!color=#bfbf00]
	'MH294908-A/Mississippi/6542/2017'[&!color=#bfbf00]
	'MH294909-A/Mississippi/6543/2017'[&!color=#bfbf00]
	'MH294910-A/Mississippi/6544/2017'[&!color=#bfbf00]
	'MH294911-A/Mississippi/6545/2017'[&!color=#bfbf00]
	'MH294912-A/Mississippi/6546/2017'[&!color=#bfbf00]
	'MH294913-A/Mississippi/6547/2017'[&!color=#bfbf00]
	'MH294914-A/Mississippi/6548/2017'[&!color=#bfbf00]
	'MH294915-A/Mississippi/6549/2017'[&!color=#bfbf00]
	'MH294916-A/Mississippi/6550/2017'[&!color=#bfbf00]
	'MH305613-A/Vermont/11/2018'[&!color=#ff8000]
	'MH305652-A/Arizona/09/2018'[&!color=#ff8000]
	'MH305660-A/Arizona/10/2018'[&!color=#ff8000]
	'MH305668-A/Arizona/11/2018'[&!color=#ff8000]
	'MH305676-A/Arizona/14/2018'[&!color=#ff8000]
	'MH305708-A/Colorado/16/2018'[&!color=#ff8000]
	'MH305716-A/Colorado/18/2018'[&!color=#ff8000]
	'MH305796-A/Idaho/09/2018'[&!color=#ff8000]
	'MH305807-A/Idaho/45/2017'[&!color=#bfbf00]
	'MH305884-A/Montana/18/2018'[&!color=#ff8000]
	'MH305892-A/Montana/19/2018'[&!color=#ff8000]
	'MH305927-A/New_Mexico/11/2018'[&!color=#ff8000]
	'MH306028-A/Utah/19/2018'[&!color=#ff8000]
	'MH306044-A/Washington/69/2018'[&!color=#ff8000]
	'MH306052-A/Washington/70/2018'[&!color=#ff8000]
	'MH306076-A/Wyoming/13/2018'[&!color=#ff8000]
	'MH306084-A/Wyoming/15/2018'[&!color=#ff8000]
	'MH350900-A/swine/Colorado/A02157972/2018'[&!color=#ff8000]
	'MH359761-A/Louisiana/10/2018'[&!color=#ff8000]
	'MH359773-A/Nevada/01/2018'[&!color=#ff8000]
	'MH359814-A/Alabama/21/2018'[&!color=#ff8000]
	'MH359831-A/Arizona/18/2018'[&!color=#ff8000]
	'MH359838-A/Arizona/19/2018'[&!color=#ff8000]
	'MH359846-A/Arizona/22/2018'[&!color=#ff8000]
	'MH359886-A/Colorado/21/2018'[&!color=#ff8000]
	'MH359923-A/Georgia/20/2018'[&!color=#ff8000]
	'MH359935-A/Georgia/21/2018'[&!color=#ff8000]
	'MH359982-A/Louisiana/09/2018'[&!color=#ff8000]
	'MH359990-A/Louisiana/11/2018'[&!color=#ff8000]
	'MH359998-A/Louisiana/12/2018'[&!color=#ff8000]
	'MH360086-A/Montana/20/2018'[&!color=#ff8000]
	'MH360094-A/Montana/22/2018'[&!color=#ff8000]
	'MH360102-A/New_Mexico/19/2018'[&!color=#ff8000]
	'MH360158-A/Utah/23/2018'[&!color=#ff8000]
	'MH360166-A/Utah/24/2018'[&!color=#ff8000]
	'MH360174-A/Washington/72/2018'[&!color=#ff8000]
	'MH360182-A/Washington/73/2018'[&!color=#ff8000]
	'MH360214-A/Wyoming/16/2018'[&!color=#ff8000]
	'MH360222-A/Wyoming/17/2018'[&!color=#ff8000]
	'MH443420-A/Alabama/16/2018'[&!color=#ff8000]
	'MH445462-A/swine/Texas/A01785528/2018'[&!color=#ff8000]
	'MH446474-A/Montana/28/2018'[&!color=#ff8000]
	'MH446500-A/Arizona/26/2018'[&!color=#ff8000]
	'MH446508-A/Arizona/27/2018'[&!color=#ff8000]
	'MH446620-A/Idaho/11/2018'[&!color=#ff8000]
	'MH446804-A/Montana/25/2018'[&!color=#ff8000]
	'MH446892-A/Utah/26/2018'[&!color=#ff8000]
	'MH446900-A/Utah/28/2018'[&!color=#ff8000]
	'MH446908-A/Vermont/14/2018'[&!color=#ff8000]
	'MH446916-A/Vermont/16/2018'[&!color=#ff8000]
	'MH446932-A/Washington/82/2018'[&!color=#ff8000]
	'MH446940-A/Washington/84/2018'[&!color=#ff8000]
	'MH446972-A/Wyoming/18/2018'[&!color=#ff8000]
	'MH540514-A/Colorado/19/2018'[&!color=#ff8000]
	'MH546747-A/mallard/Utah/15-037258-1/2015'[&!color=#00b395]
	'MH546979-A/swan/Wyoming/16-026450-2/2016'[&!color=#4d9900]
	'MH600079-A/Idaho/15/2018'[&!color=#ff8000]
	'MH600093-A/Vermont/18/2018'[&!color=#ff8000]
	'MH600151-A/Colorado/25/2018'[&!color=#ff8000]
	'MH600160-A/Colorado/26/2018'[&!color=#ff8000]
	'MH600255-A/Idaho/19/2018'[&!color=#ff8000]
	'MH600263-A/Idaho/21/2018'[&!color=#ff8000]
	'MH600271-A/Idaho/22/2018'[&!color=#ff8000]
	'MH600342-A/Montana/30/2018'[&!color=#ff8000]
	'MH600350-A/Montana/31/2018'[&!color=#ff8000]
	'MH600423-A/Texas/93/2018'[&!color=#ff8000]
	'MH600431-A/Utah/29/2018'[&!color=#ff8000]
	'MH600439-A/Utah/32/2018'[&!color=#ff8000]
	'MH600447-A/Utah/33/2018'[&!color=#ff8000]
	'MH600455-A/Vermont/19/2018'[&!color=#ff8000]
	'MH600463-A/Vermont/21/2018'[&!color=#ff8000]
	'MH600503-A/Washington/91/2018'[&!color=#ff8000]
	'MH601179-A/Alabama/24/2018'[&!color=#ff8000]
	'MH601194-A/Alabama/27/2018'[&!color=#ff8000]
	'MH601202-A/Alabama/29/2018'[&!color=#ff8000]
	'MH601218-A/Alabama/32/2018'[&!color=#ff8000]
	'MH602073-A/Texas/400/2017'[&!color=#bfbf00]
	'MH602082-A/Texas/401/2017'[&!color=#bfbf00]
	'MH602090-A/Texas/402/2017'[&!color=#bfbf00]
	'MH602098-A/Texas/403/2017'[&!color=#bfbf00]
	'MH669907-A/Alabama/32/2017'[&!color=#bfbf00]
	'MH669931-A/Arizona/29/2018'[&!color=#ff8000]
	'MH669939-A/Arizona/35/2018'[&!color=#ff8000]
	'MH700996-A/Arizona/MAP6094A/2017'[&!color=#bfbf00]
	'MH726788-A/Washington/95/2018'[&!color=#ff8000]
	'MH726796-A/Washington/96/2018'[&!color=#ff8000]
	'MH791471-A/Utah/34/2018'[&!color=#ff8000]
	'MH843159-A/swine/Texas/A01785599/2018'[&!color=#ff8000]
	'MH885169-A/Alabama/6755/2018'[&!color=#ff8000]
	'MH885170-A/Alabama/6756/2018'[&!color=#ff8000]
	'MH885173-A/Arizona/6759/2018'[&!color=#ff8000]
	'MH885180-A/Colorado/6766/2018'[&!color=#ff8000]
	'MH885257-A/Texas/6843/2017'[&!color=#bfbf00]
	'MH894565-A/Utah/35/2018'[&!color=#ff8000]
	'MH894573-A/Vermont/23/2018'[&!color=#ff8000]
	'MH894722-A/Utah/35/2018'[&!color=#ff8000]
	'MH894730-A/Vermont/23/2018'[&!color=#ff8000]
	'MK025755-A/Washington/179/2018'[&!color=#ff8000]
	'MK071674-A/swine/Arizona/A02257613/2018'[&!color=#ff8000]
	'MK077210-A/Louisiana/19/2018'[&!color=#ff8000]
	'MK077289-A/Utah/37/2018'[&!color=#ff8000]
	'MK129522-A/swine/Utah/A02267566/2018'[&!color=#ff8000]
	'MK156666-A/swine/Utah/A02267942/2018'[&!color=#ff8000]
	'MK181919-A/New_Mexico/21/2018'[&!color=#ff8000]
	'MK181927-A/New_Mexico/22/2018'[&!color=#ff8000]
	'MK181959-A/Arizona/38/2018'[&!color=#ff8000]
	'MK181983-A/Arizona/39/2018'[&!color=#ff8000]
	'MK208439-A/swine/Utah/A02267939/2018'[&!color=#ff8000]
	'MK243686-A/swine/Texas/A01785737/2018'[&!color=#ff8000]
	'MK245806-A/Montana/32/2018'[&!color=#ff8000]
	'MK245822-A/Montana/35/2018'[&!color=#ff8000]
	'MK245830-A/Montana/33/2018'[&!color=#ff8000]
	'MK245838-A/Montana/34/2018'[&!color=#ff8000]
	'MK245846-A/Washington/182/2018'[&!color=#ff8000]
	'MK245854-A/Utah/39/2018'[&!color=#ff8000]
	'MK245926-A/Alabama/33/2018'[&!color=#ff8000]
	'MK265658-A/Alabama/34/2018'[&!color=#ff8000]
	'MK265666-A/Texas/138/2018'[&!color=#ff8000]
	'MK265673-A/Texas/139/2018'[&!color=#ff8000]
	'MK271167-A/Arizona/7497/2018'[&!color=#ff8000]
	'MK271174-A/Texas/7504/2018'[&!color=#ff8000]
	'MK292555-A/Montana/36/2018'[&!color=#ff8000]
	'MK292571-A/Washington/183/2018'[&!color=#ff8000]
	'MK292579-A/Washington/185/2018'[&!color=#ff8000]
	'MK292587-A/Utah/40/2018'[&!color=#ff8000]
	'MK292595-A/Arizona/42/2018'[&!color=#ff8000]
	'MK363975-A/Vermont/24/2018'[&!color=#ff8000]
	'MK364033-A/Alabama/33/2018'[&!color=#ff8000]
	'MK364040-A/Texas/134/2018'[&!color=#ff8000]
	'MK364043-A/Texas/141/2018'[&!color=#ff8000]
	'MK364067-A/Alabama/35/2018'[&!color=#ff8000]
	'MK364079-A/Texas/135/2018'[&!color=#ff8000]
	'MK364095-A/Arizona/41/2018'[&!color=#ff8000]
	'MK364119-A/Texas/138/2018'[&!color=#ff8000]
	'MK364135-A/Arizona/42/2018'[&!color=#ff8000]
	'MK364151-A/Washington/182/2018'[&!color=#ff8000]
	'MK364260-A/New_Mexico/24/2018'[&!color=#ff8000]
	'MK364263-A/Texas/134/2018'[&!color=#ff8000]
	'MK364288-A/Idaho/26/2018'[&!color=#ff8000]
	'MK364296-A/Utah/41/2018'[&!color=#ff8000]
	'MK364304-A/Colorado/30/2018'[&!color=#ff8000]
	'MK364312-A/Arizona/46/2018'[&!color=#ff8000]
	'MK364352-A/Colorado/28/2018'[&!color=#ff8000]
	'MK364368-A/Idaho/27/2018'[&!color=#ff8000]
	'MK364443-A/Alabama/34/2018'[&!color=#ff8000]
	'MK364482-A/Texas/140/2018'[&!color=#ff8000]
	'MK364491-A/Vermont/24/2018'[&!color=#ff8000]
	'MK364609-A/Arizona/43/2018'[&!color=#ff8000]
	'MK364647-A/Louisiana/18/2018'[&!color=#ff8000]
	'MK364719-A/New_Mexico/23/2018'[&!color=#ff8000]
	'MK380018-A/Arizona/7517/2018'[&!color=#ff8000]
	'MK380728-A/Colorado/7546/2018'[&!color=#ff8000]
	'MK380735-A/Nevada/7560/2018'[&!color=#ff8000]
	'MK380736-A/Nevada/7562/2018'[&!color=#ff8000]
	'MK380737-A/Nevada/7564/2018'[&!color=#ff8000]
	'MK380738-A/Nevada/7566/2018'[&!color=#ff8000]
	'MK380739-A/New_Mexico/7568/2018'[&!color=#ff8000]
	'MK380783-A/Texas/7656/2018'[&!color=#ff8000]
	'MK380784-A/Texas/7658/2018'[&!color=#ff8000]
	'MK380786-A/Texas/7662/2018'[&!color=#ff8000]
	'MK380787-A/Texas/7664/2018'[&!color=#ff8000]
	'MK380788-A/Texas/7666/2018'[&!color=#ff8000]
	'MK380789-A/Texas/7668/2018'[&!color=#ff8000]
	'MK380790-A/Texas/7670/2018'[&!color=#ff8000]
	'MK381506-A/Texas/6974/2018'[&!color=#ff8000]
	'MK381511-A/Texas/6979/2018'[&!color=#ff8000]
	'MK381512-A/Texas/6980/2018'[&!color=#ff8000]
	'MK381516-A/Texas/6984/2018'[&!color=#ff8000]
	'MK381520-A/Texas/6988/2018'[&!color=#ff8000]
	'MK381524-A/Texas/6992/2018'[&!color=#ff8000]
	'MK381535-A/Texas/7003/2017'[&!color=#bfbf00]
	'MK381995-A/Alabama/7007/2018'[&!color=#ff8000]
	'MK382022-A/New_Mexico/7034/2018'[&!color=#ff8000]
	'MK382033-A/Texas/7045/2018'[&!color=#ff8000]
	'MK382038-A/Texas/7050/2018'[&!color=#ff8000]
	'MK398750-A/Alabama/37/2018'[&!color=#ff8000]
	'MK398798-A/Texas/143/2018'[&!color=#ff8000]
	'MK398822-A/Alabama/36/2018'[&!color=#ff8000]
	'MK398838-A/Texas/142/2018'[&!color=#ff8000]
	'MK399130-A/Idaho/28/2018'[&!color=#ff8000]
	'MK399146-A/New_Mexico/26/2018'[&!color=#ff8000]
	'MK399161-A/Nevada/03/2018'[&!color=#ff8000]
	'MK399176-A/Utah/43/2018'[&!color=#ff8000]
	'MK399192-A/New_Mexico/25/2018'[&!color=#ff8000]
	'MK399200-A/Arizona/50/2018'[&!color=#ff8000]
	'MK399208-A/Utah/44/2018'[&!color=#ff8000]
	'MK399232-A/Nevada/02/2018'[&!color=#ff8000]
	'MK399248-A/Wyoming/19/2018'[&!color=#ff8000]
	'MK399271-A/Colorado/31/2018'[&!color=#ff8000]
	'MK399279-A/Arizona/49/2018'[&!color=#ff8000]
	'MK399287-A/Colorado/32/2018'[&!color=#ff8000]
	'MK400717-A/Colorado/7121/2018'[&!color=#ff8000]
	'MK400765-A/New_Mexico/7169/2018'[&!color=#ff8000]
	'MK400766-A/New_Mexico/7170/2018'[&!color=#ff8000]
	'MK400788-A/Texas/7192/2018'[&!color=#ff8000]
	'MK400793-A/Washington/7197/2018'[&!color=#ff8000]
	'MK400795-A/Wyoming/7199/2018'[&!color=#ff8000]
	'MK401399-A/Montana/7233/2018'[&!color=#ff8000]
	'MK401405-A/New_Mexico/7239/2018'[&!color=#ff8000]
	'MK445871-A/Louisiana/21/2018'[&!color=#ff8000]
	'MK475095-A/Georgia/28/2018'[&!color=#ff8000]
	'MK475166-A/Georgia/27/2018'[&!color=#ff8000]
	'MK475239-A/Mississippi/14/2018'[&!color=#ff8000]
	'MK475271-A/Louisiana/23/2018'[&!color=#ff8000]
	'MK475295-A/Louisiana/24/2018'[&!color=#ff8000]
	'MK475310-A/Colorado/34/2018'[&!color=#ff8000]
	'MK475326-A/Utah/46/2018'[&!color=#ff8000]
	'MK475334-A/Washington/191/2018'[&!color=#ff8000]
	'MK475342-A/Colorado/33/2018'[&!color=#ff8000]
	'MK475350-A/Nevada/04/2018'[&!color=#ff8000]
	'MK475366-A/Montana/41/2018'[&!color=#ff8000]
	'MK475374-A/Washington/188/2018'[&!color=#ff8000]
	'MK475390-A/Arizona/53/2018'[&!color=#ff8000]
	'MK475406-A/Idaho/30/2018'[&!color=#ff8000]
	'MK475413-A/Texas/145/2018'[&!color=#ff8000]
	'MK475430-A/New_Mexico/27/2018'[&!color=#ff8000]
	'MK475438-A/Nevada/05/2018'[&!color=#ff8000]
	'MK475446-A/Montana/39/2018'[&!color=#ff8000]
	'MK475454-A/New_Mexico/28/2018'[&!color=#ff8000]
	'MK475462-A/Arizona/51/2018'[&!color=#ff8000]
	'MK475486-A/Utah/47/2018'[&!color=#ff8000]
	'MK475501-A/Texas/144/2018'[&!color=#ff8000]
	'MK475534-A/Alabama/38/2018'[&!color=#ff8000]
	'MK475542-A/Alabama/40/2018'[&!color=#ff8000]
	'MK475547-A/Mississippi/13/2018'[&!color=#ff8000]
	'MK502282-A/Idaho/7412/2018'[&!color=#ff8000]
	'MK502285-A/Montana/7422/2018'[&!color=#ff8000]
	'MK502744-A/Mississippi/7371/2018'[&!color=#ff8000]
	'MK502936-A/Texas/7389/2018'[&!color=#ff8000]
	'MK502944-A/Texas/7429/2018'[&!color=#ff8000]
	'MK502952-A/Texas/7430/2018'[&!color=#ff8000]
	'MK512723-A/swine/Texas/A01785906/2019'[&!color=#ff0000]
	'MK556833-A/Alabama/35/2018'[&!color=#ff8000]
	'MK556841-A/Alabama/37/2018'[&!color=#ff8000]
	'MK556846-A/Alabama/45/2018'[&!color=#ff8000]
	'MK556873-A/Arizona/46/2018'[&!color=#ff8000]
	'MK556881-A/Arizona/49/2018'[&!color=#ff8000]
	'MK556961-A/Colorado/30/2018'[&!color=#ff8000]
	'MK556969-A/Colorado/32/2018'[&!color=#ff8000]
	'MK557089-A/Idaho/27/2018'[&!color=#ff8000]
	'MK557353-A/Montana/35/2018'[&!color=#ff8000]
	'MK557361-A/Montana/36/2018'[&!color=#ff8000]
	'MK557393-A/Nevada/02/2018'[&!color=#ff8000]
	'MK557457-A/New_Mexico/25/2018'[&!color=#ff8000]
	'MK557673-A/Texas/140/2018'[&!color=#ff8000]
	'MK557678-A/Texas/151/2018'[&!color=#ff8000]
	'MK557686-A/Texas/152/2018'[&!color=#ff8000]
	'MK557697-A/Utah/40/2018'[&!color=#ff8000]
	'MK557705-A/Utah/41/2018'[&!color=#ff8000]
	'MK557713-A/Utah/43/2018'[&!color=#ff8000]
	'MK557737-A/Washington/185/2018'[&!color=#ff8000]
	'MK557761-A/Wyoming/19/2018'[&!color=#ff8000]
	'MK576216-A/Colorado/7815/2019'[&!color=#ff0000]
	'MK576217-A/Colorado/7817/2019'[&!color=#ff0000]
	'MK576218-A/Colorado/7818/2019'[&!color=#ff0000]
	'MK576237-A/New_Mexico/7859/2019'[&!color=#ff0000]
	'MK576262-A/Texas/7893/2019'[&!color=#ff0000]
	'MK576263-A/Texas/7894/2019'[&!color=#ff0000]
	'MK576264-A/Texas/7896/2019'[&!color=#ff0000]
	'MK576265-A/Texas/7897/2018'[&!color=#ff8000]
	'MK576266-A/Texas/7899/2019'[&!color=#ff0000]
	'MK576267-A/Texas/7900/2019'[&!color=#ff0000]
	'MK576268-A/Texas/7903/2019'[&!color=#ff0000]
	'MK576269-A/Texas/7905/2018'[&!color=#ff8000]
	'MK576270-A/Texas/7907/2019'[&!color=#ff0000]
	'MK576271-A/Texas/7912/2019'[&!color=#ff0000]
	'MK576273-A/Texas/7924/2019'[&!color=#ff0000]
	'MK576274-A/Texas/7925/2019'[&!color=#ff0000]
	'MK576275-A/Texas/7926/2019'[&!color=#ff0000]
	'MK576276-A/Texas/7928/2019'[&!color=#ff0000]
	'MK576277-A/Texas/7929/2019'[&!color=#ff0000]
	'MK576278-A/Texas/7930/2019'[&!color=#ff0000]
	'MK576279-A/Texas/7931/2019'[&!color=#ff0000]
	'MK576281-A/Texas/7936/2019'[&!color=#ff0000]
	'MK576282-A/Texas/7937/2019'[&!color=#ff0000]
	'MK576283-A/Texas/7938/2019'[&!color=#ff0000]
	'MK576286-A/Texas/7947/2019'[&!color=#ff0000]
	'MK576287-A/Texas/7949/2019'[&!color=#ff0000]
	'MK576288-A/Utah/7950/2019'[&!color=#ff0000]
	'MK576290-A/Washington/7952/2019'[&!color=#ff0000]
	'MK576762-A/Arizona/7808/2019'[&!color=#ff0000]
	'MK576778-A/Colorado/7816/2019'[&!color=#ff0000]
	'MK576938-A/New_Mexico/7857/2019'[&!color=#ff0000]
	'MK576946-A/New_Mexico/7858/2019'[&!color=#ff0000]
	'MK577026-A/Texas/7895/2018'[&!color=#ff8000]
	'MK577034-A/Texas/7898/2019'[&!color=#ff0000]
	'MK577042-A/Texas/7901/2019'[&!color=#ff0000]
	'MK577050-A/Texas/7902/2019'[&!color=#ff0000]
	'MK577058-A/Texas/7904/2019'[&!color=#ff0000]
	'MK577066-A/Texas/7906/2019'[&!color=#ff0000]
	'MK577074-A/Texas/7908/2019'[&!color=#ff0000]
	'MK577090-A/Texas/7910/2019'[&!color=#ff0000]
	'MK577098-A/Texas/7911/2019'[&!color=#ff0000]
	'MK577106-A/Texas/7913/2018'[&!color=#ff8000]
	'MK577114-A/Texas/7914/2018'[&!color=#ff8000]
	'MK577130-A/Texas/7916/2019'[&!color=#ff0000]
	'MK577138-A/Texas/7917/2018'[&!color=#ff8000]
	'MK577146-A/Texas/7918/2018'[&!color=#ff8000]
	'MK577162-A/Texas/7920/2018'[&!color=#ff8000]
	'MK577170-A/Texas/7921/2019'[&!color=#ff0000]
	'MK577178-A/Texas/7923/2019'[&!color=#ff0000]
	'MK577218-A/Texas/7939/2019'[&!color=#ff0000]
	'MK577274-A/Washington/7953/2019'[&!color=#ff0000]
	'MK577669-A/swine/Texas/A01785919/2019'[&!color=#ff0000]
	'MK623299-A/Vermont/01/2019'[&!color=#ff0000]
	'MK623327-A/Washington/193/2018'[&!color=#ff8000]
	'MK623357-A/Arizona/60/2018'[&!color=#ff8000]
	'MK623365-A/Arizona/61/2018'[&!color=#ff8000]
	'MK623485-A/Colorado/39/2018'[&!color=#ff8000]
	'MK623493-A/Colorado/40/2018'[&!color=#ff8000]
	'MK623541-A/Idaho/37/2018'[&!color=#ff8000]
	'MK623605-A/Louisiana/28/2018'[&!color=#ff8000]
	'MK623613-A/Louisiana/29/2018'[&!color=#ff8000]
	'MK623645-A/Montana/02/2019'[&!color=#ff0000]
	'MK623653-A/Montana/49/2018'[&!color=#ff8000]
	'MK623661-A/Nevada/10/2018'[&!color=#ff8000]
	'MK623669-A/Nevada/11/2018'[&!color=#ff8000]
	'MK623701-A/New_Mexico/31/2018'[&!color=#ff8000]
	'MK623709-A/New_Mexico/32/2018'[&!color=#ff8000]
	'MK623797-A/Texas/154/2018'[&!color=#ff8000]
	'MK623805-A/Texas/156/2018'[&!color=#ff8000]
	'MK623813-A/Utah/03/2019'[&!color=#ff0000]
	'MK623821-A/Utah/52/2018'[&!color=#ff8000]
	'MK623829-A/Vermont/28/2018'[&!color=#ff8000]
	'MK623837-A/Washington/195/2018'[&!color=#ff8000]
	'MK623845-A/Washington/196/2018'[&!color=#ff8000]
	'MK623853-A/Washington/198/2018'[&!color=#ff8000]
	'MK623909-A/Wyoming/20/2018'[&!color=#ff8000]
	'MK623917-A/Wyoming/21/2018'[&!color=#ff8000]
	'MK626037-A/Alabama/42/2018'[&!color=#ff8000]
	'MK626045-A/Arizona/56/2018'[&!color=#ff8000]
	'MK626053-A/Arizona/58/2018'[&!color=#ff8000]
	'MK626173-A/Colorado/35/2018'[&!color=#ff8000]
	'MK626181-A/Colorado/37/2018'[&!color=#ff8000]
	'MK626213-A/Idaho/32/2018'[&!color=#ff8000]
	'MK626293-A/Montana/44/2018'[&!color=#ff8000]
	'MK626301-A/Montana/45/2018'[&!color=#ff8000]
	'MK626309-A/Montana/46/2018'[&!color=#ff8000]
	'MK626317-A/Montana/47/2018'[&!color=#ff8000]
	'MK626325-A/Nevada/07/2018'[&!color=#ff8000]
	'MK626333-A/Nevada/08/2018'[&!color=#ff8000]
	'MK626437-A/Texas/147/2018'[&!color=#ff8000]
	'MK626445-A/Texas/148/2018'[&!color=#ff8000]
	'MK626453-A/Utah/48/2018'[&!color=#ff8000]
	'MK626461-A/Utah/49/2018'[&!color=#ff8000]
	'MK630687-A/Mississippi/02/2019'[&!color=#ff0000]
	'MK630770-A/Alabama/03/2019'[&!color=#ff0000]
	'MK630778-A/Alabama/06/2019'[&!color=#ff0000]
	'MK630802-A/Arizona/01/2019'[&!color=#ff0000]
	'MK630915-A/Colorado/01/2019'[&!color=#ff0000]
	'MK630922-A/Colorado/04/2019'[&!color=#ff0000]
	'MK630930-A/Colorado/05/2019'[&!color=#ff0000]
	'MK631042-A/Georgia/01/2019'[&!color=#ff0000]
	'MK631050-A/Georgia/03/2019'[&!color=#ff0000]
	'MK631058-A/Georgia/30/2018'[&!color=#ff8000]
	'MK631066-A/Georgia/34/2018'[&!color=#ff8000]
	'MK631074-A/Georgia/36/2018'[&!color=#ff8000]
	'MK631194-A/Louisiana/02/2019'[&!color=#ff0000]
	'MK631202-A/Louisiana/04/2019'[&!color=#ff0000]
	'MK631282-A/Mississippi/04/2019'[&!color=#ff0000]
	'MK631306-A/Montana/05/2019'[&!color=#ff0000]
	'MK631314-A/Montana/06/2019'[&!color=#ff0000]
	'MK631346-A/Nevada/03/2019'[&!color=#ff0000]
	'MK631354-A/Nevada/05/2019'[&!color=#ff0000]
	'MK631394-A/New_Mexico/01/2019'[&!color=#ff0000]
	'MK631401-A/New_Mexico/02/2019'[&!color=#ff0000]
	'MK631410-A/New_Mexico/03/2019'[&!color=#ff0000]
	'MK631419-A/New_Mexico/04/2019'[&!color=#ff0000]
	'MK631618-A/Texas/02/2019'[&!color=#ff0000]
	'MK631629-A/Texas/143/2018'[&!color=#ff8000]
	'MK631634-A/Texas/157/2018'[&!color=#ff8000]
	'MK631642-A/Utah/04/2019'[&!color=#ff0000]
	'MK631650-A/Utah/06/2019'[&!color=#ff0000]
	'MK631655-A/Vermont/02/2019'[&!color=#ff0000]
	'MK631666-A/Vermont/04/2019'[&!color=#ff0000]
	'MK631690-A/Washington/199/2018'[&!color=#ff8000]
	'MK631698-A/Washington/200/2018'[&!color=#ff8000]
	'MK631754-A/Wyoming/01/2019'[&!color=#ff0000]
	'MK631762-A/Wyoming/02/2019'[&!color=#ff0000]
	'MK633585-A/Georgia/NHRC-OID_68948/2018'[&!color=#ff8000]
	'MK635576-A/Colorado/7675/2018'[&!color=#ff8000]
	'MK635577-A/Colorado/7676/2018'[&!color=#ff8000]
	'MK635578-A/Colorado/7677/2018'[&!color=#ff8000]
	'MK635579-A/Colorado/7678/2018'[&!color=#ff8000]
	'MK635580-A/Colorado/7679/2018'[&!color=#ff8000]
	'MK635581-A/Colorado/7680/2018'[&!color=#ff8000]
	'MK635582-A/Colorado/7681/2018'[&!color=#ff8000]
	'MK635583-A/Colorado/7682/2018'[&!color=#ff8000]
	'MK635584-A/Colorado/7686/2018'[&!color=#ff8000]
	'MK635585-A/Colorado/7687/2018'[&!color=#ff8000]
	'MK635595-A/Nevada/7707/2018'[&!color=#ff8000]
	'MK635596-A/Nevada/7708/2018'[&!color=#ff8000]
	'MK635597-A/Nevada/7709/2018'[&!color=#ff8000]
	'MK635598-A/Nevada/7710/2018'[&!color=#ff8000]
	'MK635599-A/Nevada/7711/2018'[&!color=#ff8000]
	'MK635600-A/Nevada/7715/2019'[&!color=#ff0000]
	'MK635601-A/Nevada/7716/2019'[&!color=#ff0000]
	'MK635604-A/New_Mexico/7730/2018'[&!color=#ff8000]
	'MK635605-A/New_Mexico/7732/2018'[&!color=#ff8000]
	'MK635619-A/Texas/7767/2018'[&!color=#ff8000]
	'MK635620-A/Texas/7768/2018'[&!color=#ff8000]
	'MK635621-A/Texas/7769/2018'[&!color=#ff8000]
	'MK635622-A/Texas/7770/2018'[&!color=#ff8000]
	'MK635623-A/Texas/7772/2018'[&!color=#ff8000]
	'MK635625-A/Texas/7778/2018'[&!color=#ff8000]
	'MK635626-A/Texas/7781/2018'[&!color=#ff8000]
	'MK635627-A/Texas/7782/2018'[&!color=#ff8000]
	'MK635628-A/Texas/7783/2018'[&!color=#ff8000]
	'MK635630-A/Utah/7792/2018'[&!color=#ff8000]
	'MK635632-A/Washington/7794/2018'[&!color=#ff8000]
	'MK635633-A/Washington/7795/2018'[&!color=#ff8000]
	'MK635634-A/Washington/7796/2018'[&!color=#ff8000]
	'MK635963-A/Colorado/7684/2018'[&!color=#ff8000]
	'MK635971-A/Colorado/7685/2018'[&!color=#ff8000]
	'MK636027-A/Louisiana/7701/2018'[&!color=#ff8000]
	'MK636059-A/Nevada/7712/2018'[&!color=#ff8000]
	'MK636067-A/Nevada/7713/2018'[&!color=#ff8000]
	'MK636075-A/Nevada/7714/2019'[&!color=#ff0000]
	'MK636171-A/New_Mexico/7731/2018'[&!color=#ff8000]
	'MK636179-A/New_Mexico/7733/2019'[&!color=#ff0000]
	'MK636347-A/Texas/7771/2018'[&!color=#ff8000]
	'MK636363-A/Texas/7774/2018'[&!color=#ff8000]
	'MK636371-A/Texas/7775/2018'[&!color=#ff8000]
	'MK636379-A/Texas/7777/2018'[&!color=#ff8000]
	'MK636419-A/Texas/7786/2018'[&!color=#ff8000]
	'MK636427-A/Texas/7787/2018'[&!color=#ff8000]
	'MK636435-A/Texas/7788/2018'[&!color=#ff8000]
	'MK636443-A/Texas/7790/2018'[&!color=#ff8000]
	'MK636459-A/Washington/7797/2018'[&!color=#ff8000]
	'MK676357-A/Arizona/04/2019'[&!color=#ff0000]
	'MK676367-A/Arizona/07/2019'[&!color=#ff0000]
	'MK676476-A/Georgia/07/2019'[&!color=#ff0000]
	'MK676484-A/Idaho/02/2019'[&!color=#ff0000]
	'MK676492-A/Idaho/03/2019'[&!color=#ff0000]
	'MK676504-A/Idaho/39/2018'[&!color=#ff8000]
	'MK676508-A/Idaho/40/2018'[&!color=#ff8000]
	'MK676517-A/Idaho/41/2018'[&!color=#ff8000]
	'MK676540-A/Louisiana/05/2019'[&!color=#ff0000]
	'MK676548-A/Louisiana/08/2019'[&!color=#ff0000]
	'MK676596-A/Mississippi/05/2019'[&!color=#ff0000]
	'MK676601-A/Nevada/06/2019'[&!color=#ff0000]
	'MK676612-A/Nevada/07/2019'[&!color=#ff0000]
	'MK676716-A/Texas/05/2019'[&!color=#ff0000]
	'MK676724-A/Texas/06/2019'[&!color=#ff0000]
	'MK676732-A/Texas/07/2019'[&!color=#ff0000]
	'MK676740-A/Texas/12/2019'[&!color=#ff0000]
	'MK676751-A/Wyoming/03/2019'[&!color=#ff0000]
	'MK676753-A/Wyoming/04/2019'[&!color=#ff0000]
	'MK715499-A/Nevada/08/2018'[&!color=#ff8000]
	'MK715691-A/Nevada/09/2019'[&!color=#ff0000]
	'MK715722-A/Arizona/08/2019'[&!color=#ff0000]
	'MK715730-A/Arizona/10/2019'[&!color=#ff0000]
	'MK715890-A/Colorado/07/2019'[&!color=#ff0000]
	'MK715898-A/Colorado/08/2019'[&!color=#ff0000]
	'MK715914-A/Idaho/04/2019'[&!color=#ff0000]
	'MK715922-A/Idaho/07/2019'[&!color=#ff0000]
	'MK716010-A/Montana/09/2019'[&!color=#ff0000]
	'MK716018-A/Montana/10/2019'[&!color=#ff0000]
	'MK716026-A/Nevada/08/2019'[&!color=#ff0000]
	'MK716034-A/Nevada/10/2019'[&!color=#ff0000]
	'MK716042-A/Nevada/11/2019'[&!color=#ff0000]
	'MK716050-A/Nevada/12/2019'[&!color=#ff0000]
	'MK716058-A/Nevada/13/2019'[&!color=#ff0000]
	'MK716066-A/New_Mexico/06/2019'[&!color=#ff0000]
	'MK716074-A/New_Mexico/07/2019'[&!color=#ff0000]
	'MK716114-A/Texas/15/2019'[&!color=#ff0000]
	'MK716122-A/Texas/16/2019'[&!color=#ff0000]
	'MK716130-A/Utah/08/2019'[&!color=#ff0000]
	'MK716138-A/Utah/09/2019'[&!color=#ff0000]
	'MK716146-A/Washington/31/2019'[&!color=#ff0000]
	'MK716154-A/Washington/32/2019'[&!color=#ff0000]
	'MK716194-A/Wyoming/05/2019'[&!color=#ff0000]
	'MK716202-A/Wyoming/07/2019'[&!color=#ff0000]
	'MK742940-A/Colorado/7960/2019'[&!color=#ff0000]
	'MK742957-A/Nevada/8013/2019'[&!color=#ff0000]
	'MK742959-A/Nevada/8015/2019'[&!color=#ff0000]
	'MK742963-A/New_Mexico/8037/2019'[&!color=#ff0000]
	'MK742973-A/Texas/8071/2019'[&!color=#ff0000]
	'MK742975-A/Texas/8074/2019'[&!color=#ff0000]
	'MK742976-A/Texas/8075/2019'[&!color=#ff0000]
	'MK742978-A/Texas/8079/2019'[&!color=#ff0000]
	'MK742979-A/Utah/8084/2019'[&!color=#ff0000]
	'MK743210-A/Arizona/7958/2019'[&!color=#ff0000]
	'MK743234-A/Colorado/7962/2019'[&!color=#ff0000]
	'MK743570-A/New_Mexico/8026/2019'[&!color=#ff0000]
	'MK743578-A/New_Mexico/8027/2019'[&!color=#ff0000]
	'MK743586-A/New_Mexico/8028/2019'[&!color=#ff0000]
	'MK743594-A/New_Mexico/8029/2019'[&!color=#ff0000]
	'MK743602-A/New_Mexico/8030/2019'[&!color=#ff0000]
	'MK743610-A/New_Mexico/8031/2019'[&!color=#ff0000]
	'MK743618-A/New_Mexico/8032/2019'[&!color=#ff0000]
	'MK743626-A/New_Mexico/8033/2019'[&!color=#ff0000]
	'MK743634-A/New_Mexico/8034/2019'[&!color=#ff0000]
	'MK743642-A/New_Mexico/8035/2019'[&!color=#ff0000]
	'MK743650-A/New_Mexico/8036/2019'[&!color=#ff0000]
	'MK743810-A/Texas/8066/2019'[&!color=#ff0000]
	'MK743818-A/Texas/8067/2019'[&!color=#ff0000]
	'MK743826-A/Texas/8068/2019'[&!color=#ff0000]
	'MK743874-A/Utah/8080/2019'[&!color=#ff0000]
	'MK743882-A/Utah/8081/2019'[&!color=#ff0000]
	'MK743890-A/Utah/8082/2019'[&!color=#ff0000]
	'MK743898-A/Utah/8083/2019'[&!color=#ff0000]
	'MK743922-A/Washington/8088/2019'[&!color=#ff0000]
	'MK762955-A/Arizona/8103/2019'[&!color=#ff0000]
	'MK762956-A/Arizona/8104/2019'[&!color=#ff0000]
	'MK762957-A/Arizona/8105/2019'[&!color=#ff0000]
	'MK762958-A/Colorado/8106/2019'[&!color=#ff0000]
	'MK762959-A/Colorado/8107/2019'[&!color=#ff0000]
	'MK762961-A/Colorado/8112/2019'[&!color=#ff0000]
	'MK762962-A/Colorado/8113/2019'[&!color=#ff0000]
	'MK762972-A/Georgia/8130/2019'[&!color=#ff0000]
	'MK762983-A/Nevada/8154/2019'[&!color=#ff0000]
	'MK762987-A/New_Mexico/8160/2019'[&!color=#ff0000]
	'MK762988-A/New_Mexico/8161/2019'[&!color=#ff0000]
	'MK762989-A/New_Mexico/8162/2019'[&!color=#ff0000]
	'MK762990-A/New_Mexico/8164/2019'[&!color=#ff0000]
	'MK762991-A/New_Mexico/8165/2019'[&!color=#ff0000]
	'MK763017-A/Texas/8215/2019'[&!color=#ff0000]
	'MK763018-A/Texas/8216/2019'[&!color=#ff0000]
	'MK763019-A/Texas/8217/2019'[&!color=#ff0000]
	'MK763020-A/Texas/8219/2019'[&!color=#ff0000]
	'MK763021-A/Texas/8221/2019'[&!color=#ff0000]
	'MK763022-A/Texas/8222/2019'[&!color=#ff0000]
	'MK763024-A/Utah/8224/2019'[&!color=#ff0000]
	'MK763025-A/Utah/8225/2019'[&!color=#ff0000]
	'MK763026-A/Utah/8227/2019'[&!color=#ff0000]
	'MK763031-A/Washington/8235/2019'[&!color=#ff0000]
	'MK763032-A/Washington/8236/2019'[&!color=#ff0000]
	'MK763033-A/Washington/8237/2019'[&!color=#ff0000]
	'MK763034-A/Washington/8238/2019'[&!color=#ff0000]
	'MK763035-A/Washington/8239/2019'[&!color=#ff0000]
	'MK763036-A/Washington/8240/2019'[&!color=#ff0000]
	'MK763037-A/Washington/8243/2019'[&!color=#ff0000]
	'MK763038-A/Washington/8244/2019'[&!color=#ff0000]
	'MK763039-A/Washington/8246/2019'[&!color=#ff0000]
	'MK763040-A/Washington/8247/2019'[&!color=#ff0000]
	'MK763041-A/Washington/8249/2019'[&!color=#ff0000]
	'MK763520-A/Colorado/8108/2019'[&!color=#ff0000]
	'MK763600-A/Georgia/8131/2019'[&!color=#ff0000]
	'MK763616-A/Idaho/8133/2019'[&!color=#ff0000]
	'MK763720-A/New_Mexico/8163/2019'[&!color=#ff0000]
	'MK763728-A/New_Mexico/8166/2019'[&!color=#ff0000]
	'MK763912-A/Texas/8214/2019'[&!color=#ff0000]
	'MK763936-A/Utah/8226/2019'[&!color=#ff0000]
	'MK763968-A/Washington/8241/2019'[&!color=#ff0000]
	'MK763976-A/Washington/8242/2019'[&!color=#ff0000]
	'MK763984-A/Washington/8245/2019'[&!color=#ff0000]
	'MK763992-A/Washington/8248/2019'[&!color=#ff0000]
	'MK764000-A/Wyoming/8250/2019'[&!color=#ff0000]
	'MK772836-A/Vermont/08/2019'[&!color=#ff0000]
	'MK772909-A/Alabama/09/2019'[&!color=#ff0000]
	'MK772917-A/Alabama/12/2019'[&!color=#ff0000]
	'MK772936-A/Arizona/59/2018'[&!color=#ff8000]
	'MK773021-A/Colorado/11/2019'[&!color=#ff0000]
	'MK773029-A/Colorado/14/2019'[&!color=#ff0000]
	'MK773165-A/Louisiana/13/2019'[&!color=#ff0000]
	'MK773173-A/Louisiana/15/2019'[&!color=#ff0000]
	'MK773213-A/Mississippi/08/2019'[&!color=#ff0000]
	'MK773220-A/Mississippi/09/2019'[&!color=#ff0000]
	'MK773248-A/Nevada/09/2018'[&!color=#ff8000]
	'MK773261-A/New_Mexico/11/2019'[&!color=#ff0000]
	'MK773269-A/New_Mexico/12/2019'[&!color=#ff0000]
	'MK773381-A/Texas/37/2019'[&!color=#ff0000]
	'MK773389-A/Texas/38/2019'[&!color=#ff0000]
	'MK773397-A/Texas/42/2019'[&!color=#ff0000]
	'MK773405-A/Texas/44/2019'[&!color=#ff0000]
	'MK773417-A/Texas/46/2019'[&!color=#ff0000]
	'MK773421-A/Texas/47/2019'[&!color=#ff0000]
	'MK773429-A/Utah/12/2019'[&!color=#ff0000]
	'MK773437-A/Utah/15/2019'[&!color=#ff0000]
	'MK773448-A/Utah/46/2018'[&!color=#ff8000]
	'MK773453-A/Vermont/07/2019'[&!color=#ff0000]
	'MK785453-A/Mississippi/8281/2019'[&!color=#ff0000]
	'MK785457-A/Nevada/8294/2019'[&!color=#ff0000]
	'MK785458-A/Nevada/8295/2019'[&!color=#ff0000]
	'MK785460-A/New_Mexico/8300/2019'[&!color=#ff0000]
	'MK785482-A/Texas/8375/2019'[&!color=#ff0000]
	'MK785484-A/Texas/8393/2019'[&!color=#ff0000]
	'MK785485-A/Texas/8394/2019'[&!color=#ff0000]
	'MK785486-A/Texas/8395/2019'[&!color=#ff0000]
	'MK785487-A/Utah/8397/2019'[&!color=#ff0000]
	'MK785488-A/Utah/8398/2019'[&!color=#ff0000]
	'MK785490-A/Washington/8401/2019'[&!color=#ff0000]
	'MK785491-A/Washington/8402/2019'[&!color=#ff0000]
	'MK785492-A/Washington/8403/2019'[&!color=#ff0000]
	'MK785493-A/Washington/8406/2019'[&!color=#ff0000]
	'MK785494-A/Washington/8407/2019'[&!color=#ff0000]
	'MK785783-A/Georgia/8257/2019'[&!color=#ff0000]
	'MK785791-A/Georgia/8258/2019'[&!color=#ff0000]
	'MK785887-A/Mississippi/8274/2019'[&!color=#ff0000]
	'MK785999-A/Nevada/8296/2019'[&!color=#ff0000]
	'MK786447-A/Texas/8376/2019'[&!color=#ff0000]
	'MK786463-A/Texas/8378/2019'[&!color=#ff0000]
	'MK786471-A/Texas/8379/2019'[&!color=#ff0000]
	'MK786503-A/Texas/8384/2019'[&!color=#ff0000]
	'MK786575-A/Texas/8396/2019'[&!color=#ff0000]
	'MK786591-A/Washington/8404/2019'[&!color=#ff0000]
	'MK786599-A/Washington/8405/2019'[&!color=#ff0000]
	'MK799861-A/swine/Texas/A02431019/2019'[&!color=#ff0000]
	'MK839277-A/Colorado/8417/2019'[&!color=#ff0000]
	'MK839278-A/Colorado/8418/2019'[&!color=#ff0000]
	'MK839308-A/Texas/8535/2019'[&!color=#ff0000]
	'MK839309-A/Texas/8536/2019'[&!color=#ff0000]
	'MK839310-A/Texas/8538/2019'[&!color=#ff0000]
	'MK839312-A/Utah/8545/2019'[&!color=#ff0000]
	'MK839313-A/Utah/8546/2019'[&!color=#ff0000]
	'MK839314-A/Utah/8547/2019'[&!color=#ff0000]
	'MK839315-A/Utah/8548/2019'[&!color=#ff0000]
	'MK839317-A/Washington/8555/2019'[&!color=#ff0000]
	'MK839318-A/Washington/8557/2019'[&!color=#ff0000]
	'MK839319-A/Washington/8560/2019'[&!color=#ff0000]
	'MK839320-A/Washington/8562/2019'[&!color=#ff0000]
	'MK839579-A/Colorado/8416/2019'[&!color=#ff0000]
	'MK839587-A/Colorado/8419/2019'[&!color=#ff0000]
	'MK839595-A/Colorado/8420/2019'[&!color=#ff0000]
	'MK839891-A/Mississippi/8468/2019'[&!color=#ff0000]
	'MK839923-A/Nevada/8472/2019'[&!color=#ff0000]
	'MK840259-A/Texas/8532/2019'[&!color=#ff0000]
	'MK840283-A/Texas/8537/2019'[&!color=#ff0000]
	'MK840291-A/Texas/8539/2019'[&!color=#ff0000]
	'MK840355-A/Washington/8553/2019'[&!color=#ff0000]
	'MK840363-A/Washington/8554/2019'[&!color=#ff0000]
	'MK840371-A/Washington/8556/2019'[&!color=#ff0000]
	'MK840379-A/Washington/8558/2019'[&!color=#ff0000]
	'MK840387-A/Washington/8559/2019'[&!color=#ff0000]
	'MK840395-A/Washington/8561/2019'[&!color=#ff0000]
	'MK855525-A/Arizona/13/2019'[&!color=#ff0000]
	'MK855539-A/Arizona/12/2019'[&!color=#ff0000]
	'MK855551-A/Nevada/14/2019'[&!color=#ff0000]
	'MK855562-A/Nevada/18/2019'[&!color=#ff0000]
	'MK855566-A/Washington/128/2019'[&!color=#ff0000]
	'MK855605-A/Alabama/17/2019'[&!color=#ff0000]
	'MK855614-A/Arizona/17/2019'[&!color=#ff0000]
	'MK855620-A/Arizona/19/2019'[&!color=#ff0000]
	'MK855797-A/Colorado/16/2019'[&!color=#ff0000]
	'MK855805-A/Colorado/18/2019'[&!color=#ff0000]
	'MK855861-A/Idaho/09/2019'[&!color=#ff0000]
	'MK855868-A/Idaho/10/2019'[&!color=#ff0000]
	'MK856005-A/Mississippi/15/2019'[&!color=#ff0000]
	'MK856029-A/Montana/13/2019'[&!color=#ff0000]
	'MK856035-A/Montana/16/2019'[&!color=#ff0000]
	'MK856045-A/Montana/17/2019'[&!color=#ff0000]
	'MK856053-A/Montana/20/2019'[&!color=#ff0000]
	'MK856061-A/Nevada/15/2019'[&!color=#ff0000]
	'MK856069-A/Nevada/16/2019'[&!color=#ff0000]
	'MK856077-A/Nevada/17/2019'[&!color=#ff0000]
	'MK856085-A/New_Mexico/13/2019'[&!color=#ff0000]
	'MK856093-A/New_Mexico/14/2019'[&!color=#ff0000]
	'MK856197-A/Texas/109/2019'[&!color=#ff0000]
	'MK856205-A/Texas/110/2019'[&!color=#ff0000]
	'MK856217-A/Texas/52/2019'[&!color=#ff0000]
	'MK856221-A/Texas/53/2019'[&!color=#ff0000]
	'MK856229-A/Texas/54/2019'[&!color=#ff0000]
	'MK856237-A/Texas/56/2019'[&!color=#ff0000]
	'MK856245-A/Utah/16/2019'[&!color=#ff0000]
	'MK856253-A/Utah/19/2019'[&!color=#ff0000]
	'MK856277-A/Washington/129/2019'[&!color=#ff0000]
	'MK856285-A/Washington/34/2019'[&!color=#ff0000]
	'MK856293-A/Washington/35/2019'[&!color=#ff0000]
	'MK856349-A/Wyoming/10/2019'[&!color=#ff0000]
	'MK856357-A/Wyoming/12/2019'[&!color=#ff0000]
	'MK856365-A/Wyoming/13/2019'[&!color=#ff0000]
	'MK856372-A/Wyoming/15/2019'[&!color=#ff0000]
	'MK868685-A/Arizona/8572/2019'[&!color=#ff0000]
	'MK868696-A/Georgia/8595/2019'[&!color=#ff0000]
	'MK868697-A/Georgia/8596/2019'[&!color=#ff0000]
	'MK868701-A/Mississippi/8608/2019'[&!color=#ff0000]
	'MK868703-A/Nevada/8617/2019'[&!color=#ff0000]
	'MK868704-A/New_Mexico/8619/2019'[&!color=#ff0000]
	'MK868735-A/Texas/8694/2019'[&!color=#ff0000]
	'MK868738-A/Texas/8699/2019'[&!color=#ff0000]
	'MK868739-A/Texas/8700/2019'[&!color=#ff0000]
	'MK868741-A/Utah/8703/2019'[&!color=#ff0000]
	'MK868744-A/Washington/8711/2019'[&!color=#ff0000]
	'MK868745-A/Washington/8712/2019'[&!color=#ff0000]
	'MK868746-A/Washington/8713/2019'[&!color=#ff0000]
	'MK869075-A/Arizona/8571/2019'[&!color=#ff0000]
	'MK869155-A/Georgia/8591/2019'[&!color=#ff0000]
	'MK869243-A/Mississippi/8609/2019'[&!color=#ff0000]
	'MK869299-A/New_Mexico/8618/2019'[&!color=#ff0000]
	'MK869683-A/Utah/8704/2019'[&!color=#ff0000]
	'MK898954-A/Arizona/NHRC-OID_FDX110127/2019'[&!color=#ff0000]
	'MK898962-A/Arizona/NHRC-OID_FDX110132/2019'[&!color=#ff0000]
	'MK905266-A/Texas/NHRC-OID_55487/2019'[&!color=#ff0000]
	'MK912280-A/New_Mexico/8788/2019'[&!color=#ff0000]
	'MK912287-A/Washington/8851/2019'[&!color=#ff0000]
	'MK912494-A/Colorado/8730/2019'[&!color=#ff0000]
	'MK912790-A/Mississippi/8773/2019'[&!color=#ff0000]
	'MK912886-A/New_Mexico/8789/2019'[&!color=#ff0000]
	'MK913230-A/Texas/8838/2019'[&!color=#ff0000]
	'MK913246-A/Utah/8840/2019'[&!color=#ff0000]
	'MK913318-A/Washington/8850/2019'[&!color=#ff0000]
	'MK913342-A/Washington/8854/2019'[&!color=#ff0000]
	'MK922317-A/swine/Utah/A02432386/2019'[&!color=#ff0000]
	'MK927165-A/Colorado/8880/2019'[&!color=#ff0000]
	'MK927166-A/Colorado/8881/2019'[&!color=#ff0000]
	'MK927167-A/Colorado/8882/2019'[&!color=#ff0000]
	'MK927229-A/New_Mexico/8971/2019'[&!color=#ff0000]
	'MK927240-A/Texas/9004/2019'[&!color=#ff0000]
	'MK927242-A/Texas/9006/2019'[&!color=#ff0000]
	'MK927243-A/Texas/9008/2019'[&!color=#ff0000]
	'MK927746-A/Georgia/8900/2019'[&!color=#ff0000]
	'MK927754-A/Georgia/8901/2019'[&!color=#ff0000]
	'MK960136-A/Texas/9428/2019'[&!color=#ff0000]
	'MK960142-A/Washington/9444/2019'[&!color=#ff0000]
	'MK960144-A/Washington/9446/2019'[&!color=#ff0000]
	'MK960636-A/Montana/9377/2019'[&!color=#ff0000]
	'MK961028-A/Texas/9436/2019'[&!color=#ff0000]
	'MK999427-A/Texas/114/2019'[&!color=#ff0000]
	'MK999434-A/Louisiana/25/2019'[&!color=#ff0000]
	'MK999442-A/Alabama/19/2019'[&!color=#ff0000]
	'MK999522-A/Colorado/19/2019'[&!color=#ff0000]
	'MK999530-A/Colorado/20/2019'[&!color=#ff0000]
	'MK999554-A/Idaho/13/2019'[&!color=#ff0000]
	'MK999562-A/Idaho/15/2019'[&!color=#ff0000]
	'MK999573-A/Idaho/36/2018'[&!color=#ff8000]
	'MK999650-A/Louisiana/22/2019'[&!color=#ff0000]
	'MK999690-A/Mississippi/18/2019'[&!color=#ff0000]
	'MK999698-A/Mississippi/20/2019'[&!color=#ff0000]
	'MK999725-A/Montana/11/2019'[&!color=#ff0000]
	'MK999733-A/Montana/12/2019'[&!color=#ff0000]
	'MK999738-A/Montana/22/2019'[&!color=#ff0000]
	'MK999746-A/Montana/24/2019'[&!color=#ff0000]
	'MK999754-A/New_Mexico/17/2019'[&!color=#ff0000]
	'MK999762-A/New_Mexico/18/2019'[&!color=#ff0000]
	'MK999818-A/Texas/112/2019'[&!color=#ff0000]
	'MK999826-A/Texas/117/2019'[&!color=#ff0000]
	'MK999834-A/Texas/118/2019'[&!color=#ff0000]
	'MK999842-A/Utah/21/2019'[&!color=#ff0000]
	'MK999850-A/Utah/22/2019'[&!color=#ff0000]
	'MK999874-A/Wyoming/18/2019'[&!color=#ff0000]
	'MN003511-A/Georgia/08/2019'[&!color=#ff0000]
	'MN003538-A/Arizona/20/2019'[&!color=#ff0000]
	'MN003546-A/Arizona/22/2019'[&!color=#ff0000]
	'MN003594-A/Colorado/23/2019'[&!color=#ff0000]
	'MN003602-A/Colorado/24/2019'[&!color=#ff0000]
	'MN003611-A/Colorado/29/2019'[&!color=#ff0000]
	'MN003617-A/Colorado/30/2019'[&!color=#ff0000]
	'MN003762-A/Georgia/11/2019'[&!color=#ff0000]
	'MN003773-A/Georgia/13/2019'[&!color=#ff0000]
	'MN003782-A/Georgia/14/2019'[&!color=#ff0000]
	'MN003786-A/Georgia/17/2019'[&!color=#ff0000]
	'MN003794-A/Georgia/19/2019'[&!color=#ff0000]
	'MN003834-A/Idaho/18/2019'[&!color=#ff0000]
	'MN003843-A/Idaho/21/2019'[&!color=#ff0000]
	'MN003847-A/Idaho/22/2019'[&!color=#ff0000]
	'MN003935-A/Louisiana/28/2019'[&!color=#ff0000]
	'MN003945-A/Louisiana/29/2019'[&!color=#ff0000]
	'MN004090-A/Mississippi/22/2019'[&!color=#ff0000]
	'MN004122-A/Montana/25/2019'[&!color=#ff0000]
	'MN004130-A/Montana/28/2019'[&!color=#ff0000]
	'MN004202-A/New_Mexico/21/2019'[&!color=#ff0000]
	'MN004210-A/New_Mexico/22/2019'[&!color=#ff0000]
	'MN004220-A/New_Mexico/27/2019'[&!color=#ff0000]
	'MN004533-A/Texas/120/2019'[&!color=#ff0000]
	'MN004541-A/Texas/15/2019'[&!color=#ff0000]
	'MN004549-A/Texas/16/2019'[&!color=#ff0000]
	'MN004554-A/Utah/24/2019'[&!color=#ff0000]
	'MN004562-A/Utah/26/2019'[&!color=#ff0000]
	'MN004570-A/Utah/28/2019'[&!color=#ff0000]
	'MN004577-A/Utah/29/2019'[&!color=#ff0000]
	'MN004586-A/Vermont/10/2019'[&!color=#ff0000]
	'MN004594-A/Vermont/12/2019'[&!color=#ff0000]
	'MN004602-A/Vermont/13/2019'[&!color=#ff0000]
	'MN004610-A/Vermont/15/2019'[&!color=#ff0000]
	'MN004618-A/Vermont/16/2019'[&!color=#ff0000]
	'MN004658-A/Washington/164/2019'[&!color=#ff0000]
	'MN004665-A/Washington/168/2019'[&!color=#ff0000]
	'MN004674-A/Washington/172/2019'[&!color=#ff0000]
	'MN004683-A/Washington/173/2019'[&!color=#ff0000]
	'MN004730-A/Wyoming/22/2019'[&!color=#ff0000]
	'MN074012-A/Washington/9591/2019'[&!color=#ff0000]
	'MN074013-A/Washington/9595/2019'[&!color=#ff0000]
	'MN074186-A/Colorado/9465/2019'[&!color=#ff0000]
	'MN074954-A/Utah/9582/2019'[&!color=#ff0000]
	'MN074986-A/Utah/9586/2019'[&!color=#ff0000]
	'MN074994-A/Utah/9587/2019'[&!color=#ff0000]
	'MN075026-A/Washington/9592/2019'[&!color=#ff0000]
	'MN078449-A/Texas/9649/2019'[&!color=#ff0000]
	'MN078555-A/Georgia/9624/2019'[&!color=#ff0000]
	'MN078715-A/Texas/9650/2019'[&!color=#ff0000]
	'MN078731-A/Utah/9653/2019'[&!color=#ff0000]
	'MN081037-A/Texas/9716/2019'[&!color=#ff0000]
	'MN081322-A/Mississippi/9692/2019'[&!color=#ff0000]
	'MN083401-A/Colorado/32/2019'[&!color=#ff0000]
	'MN083411-A/Colorado/34/2019'[&!color=#ff0000]
	'MN083538-A/Georgia/23/2019'[&!color=#ff0000]
	'MN083546-A/Georgia/24/2019'[&!color=#ff0000]
	'MN083658-A/Louisiana/30/2019'[&!color=#ff0000]
	'MN083670-A/Louisiana/31/2019'[&!color=#ff0000]
	'MN083754-A/Montana/31/2019'[&!color=#ff0000]
	'MN083762-A/Nevada/26/2019'[&!color=#ff0000]
	'MN083794-A/New_Mexico/28/2019'[&!color=#ff0000]
	'MN083802-A/New_Mexico/29/2019'[&!color=#ff0000]
	'MN083898-A/Texas/121/2019'[&!color=#ff0000]
	'MN083908-A/Utah/33/2019'[&!color=#ff0000]
	'MN083914-A/Vermont/19/2019'[&!color=#ff0000]
	'MN083922-A/Vermont/20/2019'[&!color=#ff0000]
	'MN083946-A/Washington/169/2019'[&!color=#ff0000]
	'MN154171-A/Nevada/9743/2019'[&!color=#ff0000]
	'MN154172-A/New_Mexico/9744/2019'[&!color=#ff0000]
	'MN154173-A/Washington/9747/2019'[&!color=#ff0000]
	'MN154281-A/Washington/9748/2019'[&!color=#ff0000]
	'MN154297-A/Washington/9751/2019'[&!color=#ff0000]
	'MN154369-A/Washington/9761/2019'[&!color=#ff0000]
	'MN154377-A/Washington/9763/2019'[&!color=#ff0000]
	'MN160749-A/Nevada/28/2019'[&!color=#ff0000]
	'MN160755-A/Montana/30/2019'[&!color=#ff0000]
	'MN160776-A/Arizona/24/2019'[&!color=#ff0000]
	'MN160784-A/Arizona/25/2019'[&!color=#ff0000]
	'MN160832-A/Colorado/35/2019'[&!color=#ff0000]
	'MN160840-A/Colorado/38/2019'[&!color=#ff0000]
	'MN160907-A/Georgia/20/2019'[&!color=#ff0000]
	'MN161040-A/Montana/33/2019'[&!color=#ff0000]
	'MN161048-A/Montana/36/2019'[&!color=#ff0000]
	'MN161064-A/New_Mexico/32/2019'[&!color=#ff0000]
	'MN169143-A/New_Mexico/9088/2019'[&!color=#ff0000]
	'MN169150-A/Texas/9128/2019'[&!color=#ff0000]
	'MN169336-A/Arizona/9017/2019'[&!color=#ff0000]
	'MN169344-A/Arizona/9018/2019'[&!color=#ff0000]
	'MN169664-A/Mississippi/9073/2019'[&!color=#ff0000]
	'MN169768-A/New_Mexico/9089/2019'[&!color=#ff0000]
	'MN229903-A/Georgia/27/2019'[&!color=#ff0000]
	'MN229911-A/Georgia/28/2019'[&!color=#ff0000]
	'MN229919-A/Georgia/31/2019'[&!color=#ff0000]
	'MN229983-A/Nevada/29/2019'[&!color=#ff0000]
	'MN230071-A/Texas/345/2019'[&!color=#ff0000]
	'MN245903-A/Colorado/9816/2019'[&!color=#ff0000]
	'MN371744-A/Arizona/30/2019'[&!color=#ff0000]
	'MN371793-A/Vermont/23/2019'[&!color=#ff0000]
	'MN384852-A/swine/Texas/A01104132/2019'[&!color=#ff0000]
	'MN422966-A/Arizona/24/2019'[&!color=#ff0000]
	'MN422974-A/Arizona/25/2019'[&!color=#ff0000]
	'MN423019-A/Idaho/26/2019'[&!color=#ff0000]
	'MN423075-A/Montana/37/2019'[&!color=#ff0000]
	'MN423091-A/New_Mexico/33/2019'[&!color=#ff0000]
	'MN427376-A/Arizona/24/2019'[&!color=#ff0000]
	'MN427384-A/Arizona/25/2019'[&!color=#ff0000]
	'MN450671-A/swine/Utah/A02478624/2019'[&!color=#ff0000]
	'MN507127-A/Arizona/25/2019'[&!color=#ff0000]
	'MN507211-A/Arizona/24/2019'[&!color=#ff0000]
	'MN507223-A/Idaho/07/2018'[&!color=#ff8000]
	'MN519378-A/Texas/9845/2019'[&!color=#ff0000]
	'MN552766-A/Colorado/38/2019'[&!color=#ff0000]
	'MN552830-A/Georgia/03/2019'[&!color=#ff0000]
	'MN552862-A/Louisiana/02/2019'[&!color=#ff0000]
	'MN552894-A/Mississippi/04/2019'[&!color=#ff0000]
	'MN552902-A/Mississippi/08/2019'[&!color=#ff0000]
	'MN552979-A/Texas/359/2019'[&!color=#ff0000]
	'MN552987-A/Texas/360/2019'[&!color=#ff0000]
	'MN552995-A/Utah/38/2019'[&!color=#ff0000]
	'MN553003-A/Utah/39/2019'[&!color=#ff0000]
	'MN553014-A/Washington/168/2019'[&!color=#ff0000]
	'MN819793-A/Washington/655/2019'[&!color=#ff0000]
	'MN819802-A/Washington/656/2019'[&!color=#ff0000]
	'MN881394-A/Washington/660/2019'[&!color=#ff0000]
	'MN881402-A/Washington/661/2019'[&!color=#ff0000]
	'MN931989-A/swine/Georgia/A02478886/2019'[&!color=#ff0000]
	'MN931991-A/swine/Georgia/A02478899/2019'[&!color=#ff0000]
	'MN948363-A/Washington/663/2019'[&!color=#ff0000]
	'MN977066-A/Washington/661/2019'[&!color=#ff0000]
	'MN977071-A/Washington/665/2019'[&!color=#ff0000]
	'MN977079-A/Washington/666/2019'[&!color=#ff0000]
	'MT034833-A/Georgia/32/2019'[&!color=#ff0000]
	'MT035663-A/Washington/665/2019'[&!color=#ff0000]
	'MT035669-A/Washington/667/2019'[&!color=#ff0000]
	'MT035679-A/Washington/668/2019'[&!color=#ff0000]
	'MT058242-A/Georgia/32/2019'[&!color=#ff0000]
	'MT058247-A/Georgia/33/2019'[&!color=#ff0000]
	'MT058255-A/Georgia/34/2019'[&!color=#ff0000]
	'MT058791-A/Washington/667/2019'[&!color=#ff0000]
	'MT058799-A/Washington/668/2019'[&!color=#ff0000]
	'MT167066-A/Georgia/43/2019'[&!color=#ff0000]
	'MT167094-A/Georgia/47/2019'[&!color=#ff0000]
	'MT167108-A/Georgia/48/2019'[&!color=#ff0000]
	'MT167115-A/Georgia/45/2019'[&!color=#ff0000]
	'MT167136-A/Vermont/31/2019'[&!color=#ff0000]
	'MT167143-A/Vermont/26/2019'[&!color=#ff0000]
	'MT167156-A/Vermont/30/2019'[&!color=#ff0000]
	'MT167545-A/Georgia/33/2019'[&!color=#ff0000]
	'MT167553-A/Georgia/34/2019'[&!color=#ff0000]
	'MT167561-A/Georgia/35/2019'[&!color=#ff0000]
	'MT167569-A/Georgia/38/2019'[&!color=#ff0000]
	'MT167577-A/Georgia/39/2019'[&!color=#ff0000]
	'MT167585-A/Georgia/46/2019'[&!color=#ff0000]
	'MT168512-A/Vermont/32/2019'[&!color=#ff0000]
	'MT168531-A/Washington/670/2019'[&!color=#ff0000]
	'MT168535-A/Washington/670/2019'[&!color=#ff0000]
	'MT168543-A/Washington/697/2019'[&!color=#ff0000]
	'MT245252-A/Washington/697/2019'[&!color=#ff0000]
	'MT331483-A/Vermont/32/2019'[&!color=#ff0000]
;
end;
begin trees;
	tree TREE1 = [&R] ((((((((((((((((((((((((((('CY208125-A/Nevada/4892/2015'[&CAheight_95%_HPD={4.0,4.0000000000873115},CAheight_mean=4.000000000018691,CAheight_median=4.000000000014552,CAheight_range={3.9999999998835847,4.000000001396984},height=4.000000000018691,height_95%_HPD={4.0,4.0000000000873115},height_median=4.000000000014552,height_range={3.9999999998835847,4.000000001396984},length=1377.…
end;
begin figtree;
	set appearance.backgroundColorAttribute="Default";
	set appearance.backgroundColour=#ffffff;
	set appearance.branchColorAttribute="User selection";
	set appearance.branchColorGradient=false;
	set appearance.branchLineWidth=1.0;
	set appearance.branchMinLineWidth=0.0;
	set appearance.branchWidthAttribute="Fixed";
	set appearance.foregroundColour=#000000;
	set appearance.hilightingGradient=false;
	set appearance.selectionColour=#2d3680;
	set branchLabels.colorAttribute="User selection";
	set branchLabels.displayAttribute="Branch times";
	set branchLabels.fontName="sansserif";
	set branchLabels.fontSize=8;
	set branchLabels.fontStyle=0;
	set branchLabels.isShown=false;
	set branchLabels.significantDigits=4;
	set layout.expansion=400;
	set layout.layoutType="RECTILINEAR";
	set layout.zoom=600;
	set legend.attribute="CAheight_mean";
	set legend.fontSize=10.0;
	set legend.isShown=false;
	set legend.significantDigits=4;
	set nodeBars.barWidth=4.0;
	set nodeBars.displayAttribute="CAheight_95%_HPD";
	set nodeBars.isShown=false;
	set nodeLabels.colorAttribute="User selection";
	set nodeLabels.displayAttribute="Node ages";
	set nodeLabels.fontName="sansserif";
	set nodeLabels.fontSize=8;
	set nodeLabels.fontStyle=0;
	set nodeLabels.isShown=false;
	set nodeLabels.significantDigits=4;
	set nodeShapeExternal.colourAttribute="User selection";
	set nodeShapeExternal.isShown=false;
	set nodeShapeExternal.minSize=10.0;
	set nodeShapeExternal.scaleType=Width;
	set nodeShapeExternal.shapeType=Circle;
	set nodeShapeExternal.size=4.0;
	set nodeShapeExternal.sizeAttribute="Fixed";
	set nodeShapeInternal.colourAttribute="User selection";
	set nodeShapeInternal.isShown=false;
	set nodeShapeInternal.minSize=10.0;
	set nodeShapeInternal.scaleType=Width;
	set nodeShapeInternal.shapeType=Circle;
	set nodeShapeInternal.size=4.0;
	set nodeShapeInternal.sizeAttribute="Fixed";
	set polarLayout.alignTipLabels=false;
	set polarLayout.angularRange=0;
	set polarLayout.rootAngle=0;
	set polarLayout.rootLength=100;
	set polarLayout.showRoot=true;
	set radialLayout.spread=0.0;
	set rectilinearLayout.alignTipLabels=false;
	set rectilinearLayout.curvature=0;
	set rectilinearLayout.rootLength=100;
	set scale.offsetAge=0.0;
	set scale.rootAge=1.0;
	set scale.scaleFactor=1.0;
	set scale.scaleRoot=false;
	set scaleAxis.automaticScale=true;
	set scaleAxis.fontSize=8.0;
	set scaleAxis.isShown=false;
	set scaleAxis.lineWidth=1.0;
	set scaleAxis.majorTicks=1.0;
[truncated: 23 more rows]
