# Supplementary material for: Mutation in Hemagglutinin Antigenic Sites in Influenza A pH1N1 Viruses from 2015–2019 in the United States Mountain West, Europe, and the Northern Hemisphere
Source: Genes (Basel). 2022 May 19;13(5):909. doi: 10.3390/genes13050909 (PMC9141826; doi:10.3390/genes13050909)
Supplement: Supplementary file 1 [file genes-13-00909-s001.zip › Figure S5-Euro_RaxML.newick]

(MN061107-A/Grozny/100/2019:0.001583,MN061187-A/Tomsk/9/2019:0.000526,(MN061131-A/Grozny/99/2019:0.001055,((MK495317-A/Moscow/250/2018:0.001053,((((((((MK927197-A/Germany/8923/2019:0.000001,MK927181-A/Germany/8905/2019:0.000001)100:0.003181,(((((MN154169-A/England/9739/2019:0.000001,MN074210-A/England/9468/2019:0.000001)14:0.000001,MN081098-A/England/9660/2019:0.000001)7:0.000001,MN154170-A/England/9740/2019:0.000001)9:0.000001,MN081032-A/England/9661/2019:0.000001)66:0.000529,MN078444-A/England/9618/2019:0.000001)96:0.001586)26:0.000001,MK912694-A/Italy/8760/2019:0.000527)3:0.000001,(MK912710-A/Italy/8762/2019:0.000001,MK927206-A/Italy/8935/2019:0.001056)12:0.000001)18:0.000001,(MN169132-A/England/9035/2019:0.000001,MN169131-A/England/9034/2019:0.000001)90:0.001055)95:0.002115,((MK927164-A/Belgium/8878/2019:0.002112,MK839275-A/Belgium/8414/2019:0.002112)23:0.000001,MK927204-A/Italy/8933/2019:0.001583)14:0.000001)57:0.000526,(((((((MK927207-A/Italy/8936/2019:0.000001,MK868700-A/Italy/8600/2019:0.000001)53:0.000001,MK927211-A/Italy/8940/2019:0.000526)64:0.000526,MK576220-A/England/7822/2019:0.002109)18:0.000001,MK576224-A/Germany/7827/2018:0.000001)12:0.000001,((((MK927212-A/Italy/8942/2019:0.000001,MK927217-A/Italy/8948/2019:0.000001)89:0.001053,MK960125-A/Italy/9365/2019:0.000526)17:0.000001,(MK927220-A/Italy/8951/2019:0.000001,MK576858-A/Italy/7838/2019:0.000001)31:0.000001)14:0.000001,MK927818-A/Italy/8943/2019:0.000526)63:0.000526)70:0.000529,MK913190-A/Spain/8833/2019:0.002113)92:0.001579,(((((((MK381502-A/Spain/6970/2018:0.001055,((MK400720-A/England/7124/2018:0.000001,MK400745-A/Italy/7149/2018:0.000001)29:0.000001,MK400721-A/England/7125/2018:0.000001)60:0.000001)71:0.000526,(MK502608-A/Germany/7408/2018:0.000001,((MN169544-A/Germany/9054/2019:0.001056,(MN169568-A/Germany/9058/2019:0.000527,MK912574-A/England/8740/2019:0.000001)42:0.000001)90:0.001057,MK839635-A/Germany/8428/2019:0.001060)98:0.002124)96:0.001587)92:0.001587,(((((((((((MK927238-A/Spain/9000/2019:0.001055,MK912270-A/Germany/8749/2019:0.001054)11:0.000001,(MK839283-A/Germany/8435/2019:0.001055,MK912662-A/Germany/8754/2019:0.000527)7:0.000001)0:0.000001,((MN169139-A/Italy/9063/2019:0.000527,MK839787-A/Italy/8450/2019:0.000001)3:0.000001,MK576225-A/Germany/7829/2018:0.000001)1:0.000001)0:0.000001,MK912742-A/Italy/8766/2019:0.000001)0:0.000001,MK839763-A/Italy/8447/2019:0.000001)0:0.000001,MK927216-A/Italy/8947/2019:0.000001)0:0.000001,MK839795-A/Italy/8452/2019:0.000001)0:0.000001,MN169135-A/Germany/9045/2019:0.000001)7:0.000001,((((((MK576222-A/England/7824/2019:0.001058,MN169528-A/Germany/9051/2019:0.000529)62:0.000526,(MK576219-A/England/7820/2019:0.000527,MK927183-A/Germany/8907/2019:0.001056)66:0.000527)1:0.000001,(((MK960118-A/Germany/9346/2019:0.001583,(((MK960127-A/Italy/9368/2019:0.000001,MK960122-A/Germany/9351/2019:0.000001)70:0.000527,(MK839675-A/Germany/8434/2019:0.000001,MK912470-A/Belgium/8727/2019:0.000001)37:0.000001)51:0.000001,MN061219-A/Vladivostok/15/2019:0.001586)64:0.000527)4:0.000001,(((MN061091-A/Birobidzhan/65/2019:0.001053,((MK495285-A/Moscow/2/2019:0.000001,MN061179-A/Orenburg/12/2019:0.001054)65:0.000526,MN061099-A/Birobidzhan/97/2019:0.000527)64:0.000528)62:0.000001,(MN061195-A/Veliky_Novgorod/103/2019:0.000001,MN061203-A/Veliky_Novgorod/106/2019:0.000528)62:0.000527)2:0.000001,(MN169616-A/Italy/9066/2019:0.001054,MN073997-A/Germany/9494/2019:0.002116)6:0.000001)0:0.000001)0:0.000001,((MK912272-A/Germany/8751/2019:0.000001,(MN245927-A/England/9819/2019:0.000001,(((MT015482-A/Vladivostok/131/2019:0.002122,(MT015490-A/Yaroslavl/234/2019:0.000531,MT015498-A/Yaroslavl/235/2019:0.001059)100:0.004254)33:0.000001,MK576229-A/Italy/7843/2019:0.000001)52:0.000527,((MK912726-A/Italy/8764/2019:0.000528,MK927170-A/England/8889/2019:0.000526)63:0.000527,(MK927196-A/Germany/8922/2019:0.000001,MK927189-A/Germany/8913/2019:0.000001)85:0.001055)2:0.000001)0:0.000001)0:0.000001)0:0.000001,(((((((MT015450-A/Moscow/237/2019:0.000001,(MT015418-A/Moscow/227/2019:0.000526,MT015474-A/Moscow/244/2019:0.000526)13:0.000001)2:0.000001,(MT015410-A/Moscow/226/2019:0.000001,MT015458-A/Moscow/238/2019:0.000001)16:0.000001)17:0.000001,(MT015466-A/Moscow/239/2019:0.000001,MT015426-A/Moscow/231/2019:0.000001)69:0.000526)72:0.000528,(MT015434-A/Moscow/232/2019:0.001053,MT015442-A/Moscow/236/2019:0.000528)68:0.000525)85:0.001058,(MK927222-A/Italy/8956/2019:0.000527,MK839305-A/Spain/8525/2019:0.001579)89:0.001058)61:0.000527,(MN073994-A/Germany/9487/2019:0.000528,MK762968-A/England/8121/2019:0.000526)95:0.001584)5:0.000001,((((MK839771-A/Italy/8448/2019:0.000001,MK839715-A/Italy/8441/2019:0.000001)70:0.000526,MK635587-A/England/7689/2018:0.001583)14:0.000001,((MK927208-A/Italy/8937/2019:0.001055,((MN169138-A/Germany/9060/2019:0.000001,MK960121-A/Germany/9350/2019:0.000001)80:0.000001,MK960123-A/Germany/9352/2019:0.001054)96:0.001592)14:0.000001,(MK912734-A/Italy/8765/2019:0.000527,MK927205-A/Italy/8934/2019:0.001585)10:0.000001)3:0.000001)64:0.000527,(MK839627-A/Germany/8427/2019:0.000527,((MK927171-A/England/8890/2019:0.000001,MK927169-A/England/8888/2019:0.000526)66:0.000527,MN169600-A/Italy/9064/2019:0.001583)35:0.000001)63:0.000527)2:0.000001)0:0.000001)0:0.000001)0:0.000001)0:0.000001,((MN081226-A/Germany/9678/2019:0.000001,(MN081234-A/Germany/9679/2019:0.000001,MN081034-A/Germany/9680/2019:0.000001)16:0.000001)10:0.000001,MN081202-A/Germany/9675/2019:0.000001)63:0.000527)19:0.000001,(MN074354-A/Germany/9491/2019:0.000001,((((MN074306-A/Germany/9481/2019:0.000001,MN073996-A/Germany/9493/2019:0.000001)18:0.000001,MN074370-A/Germany/9497/2019:0.000001)13:0.000001,MN073998-A/Germany/9495/2019:0.000001)59:0.000001,MN081146-A/Germany/9667/2019:0.001057)86:0.001057)97:0.002117)38:0.000529,(MN081170-A/Germany/9671/2019:0.000001,MN081033-A/Germany/9670/2019:0.000001)99:0.002648)56:0.000526)59:0.000525,((MN169640-A/Italy/9069/2019:0.001058,MK785447-A/Italy/8260/2019:0.000529)87:0.001056,MK743258-A/England/7966/2019:0.000528)95:0.001588)84:0.001057,MN074338-A/Germany/9488/2019:0.000001)61:0.000001)81:0.001591,((((((MK502576-A/Germany/7404/2018:0.001589,MK502664-A/Italy/7367/2018:0.000527)58:0.000528,MK401389-A/Italy/7223/2018:0.002651)8:0.000001,((MK502201-A/Italy/7365/2018:0.001056,MK401392-A/Italy/7226/2018:0.001056)6:0.000001,(((MK502624-A/Germany/7410/2018:0.000001,MK502600-A/Germany/7407/2018:0.000001)66:0.000527,(MK381483-A/Italy/6951/2018:0.000001,MK400749-A/Italy/7153/2018:0.000528)4:0.000001)1:0.000001,(((MK400738-A/Germany/7142/2018:0.001586,MK381476-A/Germany/6944/2018:0.000527)3:0.000001,(MK400736-A/Germany/7140/2018:0.001056,MK400751-A/Italy/7155/2018:0.003185)10:0.000001)0:0.000001,(((MK381503-A/Spain/6971/2018:0.000528,MK400732-A/Germany/7136/2018:0.001587)22:0.000001,((((MK400734-A/Germany/7138/2018:0.000528,MK502392-A/England/7337/2018:0.000527)66:0.000528,MK381473-A/England/6941/2018:0.000001)3:0.000001,MK502281-A/Belgium/7398/2018:0.000001)3:0.000001,MK400716-A/Belgium/7120/2018:0.000001)7:0.000001)70:0.000530,MK400735-A/Germany/7139/2018:0.001591)63:0.000527)0:0.000001)0:0.000001)0:0.000001)0:0.000001,MK382014-A/Germany/7026/2018:0.000001)0:0.000001,((((MK576818-A/Germany/7831/2019:0.002646,((MK839284-A/Germany/8436/2019:0.000001,MK927172-A/England/8891/2019:0.000527)91:0.001055,(MK839619-A/Germany/8425/2019:0.002650,((((((MK839779-A/Italy/8449/2019:0.000001,MK839285-A/Italy/8451/2019:0.000001)58:0.000001,((MK927218-A/Italy/8949/2019:0.000001,MK927213-A/Italy/8944/2019:0.000001)25:0.000001,MK927214-A/Italy/8945/2019:0.000001)65:0.000528)80:0.001057,(MK927221-A/Italy/8954/2019:0.000528,MK576826-A/Germany/7832/2019:0.000001)50:0.000001)56:0.000528,((MK839279-A/England/8423/2019:0.000001,(MK743266-A/England/7967/2019:0.002116,MK576866-A/Italy/7839/2019:0.001587)46:0.000001)62:0.000527,MK576874-A/Italy/7840/2019:0.000001)61:0.000528)10:0.000001,(MK495325-A/Moscow/3/2019:0.001056,MN169137-A/Germany/9057/2019:0.001586)16:0.000001)22:0.000001,MK912566-A/England/8739/2019:0.002120)69:0.001056)14:0.000001)26:0.000001)80:0.002115,MK502528-A/Germany/7355/2018:0.001055)13:0.000001,MK401375-A/England/7209/2018:0.000001)47:0.000527,MK502568-A/Germany/7403/2018:0.002115)4:0.000001)13:0.000001,MK502190-A/Belgium/7329/2018:0.003185)78:0.002124)37:0.000524,(((MK401390-A/Italy/7224/2018:0.000001,MK381481-A/Italy/6949/2018:0.000001)30:0.000001,MK400746-A/Italy/7150/2018:0.000001)70:0.000528,MK502648-A/Italy/7364/2018:0.000001)100:0.003192)29:0.000529,((((((((((KX254947-A/Czech_Republic/88/2016:0.001055,KX254944-A/Czech_Republic/86/2016:0.000001)57:0.000001,(KX254956-A/Czech_Republic/89/2016:0.001585,KX254941-A/Czech_Republic/85/2016:0.000527)2:0.000001)0:0.000001,(((KX237710-A/Czech_Republic/71a/2016:0.001056,KU761525-A/Czech_Republic/9/2016:0.000527)2:0.000001,((((KX237719-A/Czech_Republic/74/2016:0.000527,KX254935-A/Czech_Republic/79/2016:0.001057)3:0.000001,KX237707-A/Czech_Republic/66/2016:0.000001)0:0.000001,((KX014858-A/Czech_Republic/15/2016:0.001056,KX254932-A/Czech_Republic/18/2016:0.000001)28:0.000527,(KX237704-A/Czech_Republic/26/2016:0.001589,(KU761507-A/Czech_Republic/11/2016:0.000001,((KX014855-A/Czech_Republic/14/2016:0.000001,KX237698-A/Czech_Republic/17/2016:0.000527)8:0.000001,KX014864-A/Czech_Republic/21/2016:0.000001)7:0.000001)50:0.000001)38:0.000527)1:0.000001)0:0.000001,KX254959-A/Czech_Republic/90/2016:0.000001)0:0.000001)0:0.000001,(((((KX254962-A/Czech_Republic/91/2016:0.000001,KX237725-A/Czech_Republic/71b/2016:0.000001)3:0.000001,KX237713-A/Czech_Republic/72/2016:0.000001)0:0.000001,KX237701-A/Czech_Republic/19/2016:0.000001)0:0.000001,KX014849-A/Czech_Republic/25/2016:0.000001)0:0.000001,KU761513-A/Czech_Republic/5/2016:0.000001)0:0.000001)0:0.000001)29:0.000527,(KX775351-A/Arkhangelsk/CRIE-109/2016:0.002115,(KX775367-A/Rostov/CRIE-162/2016:0.000527,((KX775359-A/Arkhangelsk/CRIE-111/2016:0.001054,KX775383-A/Krasnodar/CRIE-202/2016:0.001056)11:0.000001,KX775343-A/Krasnodar/108/2015:0.000001)9:0.000001)61:0.000527)9:0.000001)0:0.000001,(KX775391-A/Krasnodar/CRIE-203/2016:0.000001,(((KX237716-A/Czech_Republic/73/2016:0.000001,KX237722-A/Czech_Republic_75/2016:0.000001)87:0.001054,(KX254950-A/Czech_Republic/81/2016:0.001593,((KX014852-A/Czech_Republic/12/2016:0.000001,KX237695-A/Czech_Republic/13/2016:0.000001)77:0.000527,KU761522-A/Czech_Republic/8/2016:0.000529)58:0.000527)19:0.000527)0:0.000001,((((KX775407-A/Moscow/CRIE-287/2016:0.001056,KX775399-A/Moscow/CRIE-282/2016:0.000527)32:0.000001,KX775375-A/Rostov/CRIE-164/2016:0.000001)85:0.001056,((KY364144-A/swine/France/12-160129/2016:0.000526,KX014867-A/Czech_Republic/23/2016:0.003178)7:0.000001,(KU761519-A/Czech_Republic/7/2016:0.001586,(KX254938-A/Czech_Republic/83/2016:0.000528,MH785070-A/swine/France/35-160233/2016:0.003179)60:0.000527)15:0.000001)14:0.000527)1:0.000001,((KX254953-A/Czech_Republic/82/2016:0.001585,(KU761510-A/Czech_Republic/4/2016:0.001070,KX237692-A/Czech_Republic/76/2016:0.000001)51:0.000001)64:0.000527,KY364168-A/swine/France/72-160174/2016:0.001583)5:0.000001)0:0.000001)0:0.000001)0:0.000001)0:0.000001,((KY288902-A/Joshkar-Ola/CRIE-11/2016:0.002660,(((((KY241117-A/swine/France/12-150058/2015:0.015385,((((KY364104-A/swine/France/40-160098/2016:0.001060,KY364088-A/swine/France/65-160089/2016:0.001584)89:0.001064,MH785030-A/swine/France/01-150203/2015:0.001050)82:0.003173,MH785046-A/swine/France/40-160120/2016:0.006510)82:0.010192,MH785062-A/swine/France/64-150052/2015:0.008888)70:0.001333)81:0.005897,KY241119-A/swine/France/64-150091/2015:0.015482)77:0.003201,(((((KU323269-A/swine/Italy/203977/2015:0.006394,KU323189-A/swine/Italy/58197/2015:0.005575)100:0.066165,((((((((KY241112-A/swine/France/35-150447/2015:0.000001,KY364184-A/swine/France/35-160197/2016:0.004817)98:0.004895,KY241095-A/swine/France/22-150368/2015:0.001544)99:0.004168,((KY241101-A/swine/France/56-150252/2015:0.005171,KY364120-A/swine/France/22-160079/2016:0.010645)45:0.001061,KY364160-A/swine/France/72-160154/2016:0.014150)58:0.000352)99:0.032127,((((KY241168-A/swine/France/29-150341_1/2015:0.019837,KY241105-A/swine/France/56-150300/2015:0.021112)99:0.010601,KY241097-A/swine/France/29-150396/2015:0.027475)79:0.001810,(KY364112-A/swine/France/01-160099/2016:0.038111,(KY364136-A/swine/France/35-160126/2016:0.010015,KY241099-A/swine/France/53-150417/2015:0.019712)100:0.015273)41:0.003254)11:0.000001,(KY241102-A/swine/France/56-150317/2015:0.032383,(MK075087-A/swine/Italy/349550/2016:0.008687,KY241103-A/swine/France/62-150308/2015:0.007082)100:0.022105)44:0.000312)88:0.006194)51:0.002601,(((MF872853-A/swine/Spain/40192-1/2016:0.003528,MF872832-A/swine/Spain/40240-1/2017:0.002945)99:0.024172,MF872846-A/swine/Spain/40250-1/2016:0.017200)99:0.027644,MF872844-A/swine/Spain/40250-2/2016:0.043198)42:0.001759)7:0.000001,((KU323141-A/swine/Italy/10915/2015:0.013713,((KY368150-A/Pavia/65/2016:0.000534,KY368158-A/swine/Italy/285959-3/2016:0.000001)100:0.005415,MK075051-A/swine/Italy/89835-7/2016:0.003274)99:0.012717)99:0.027661,KU323229-A/swine/Italy/154890-2/2015:0.044037)35:0.004045)78:0.009684,KU323277-A/swine/Italy/208724/2015:0.049162)56:0.006617,MN410806-A/swine/Denmark/P5U4HA/2016:0.061566)45:0.003466)98:0.137418,MN400375-A/Duck__mallard/Moscow/4970/2018:0.066110)98:0.239557,(MF370343-A/swine/Siberia/1sw/2016:0.083994,MF872818-A/swine/Spain/45690-2/2016:0.121936)98:0.158699)93:0.195208,KU323245-A/swine/Italy/179057/2015:0.021309)11:0.000001)37:0.002372,(((((KT898918-A/Pavia/VR10494/2015:0.000525,(KT898919-A/Pavia/VR10504/2015:0.000001,(KU323237-A/swine/Italy/161692/2015:0.002107,KU321989-A/Milano/277/2015:0.001051)53:0.000001)63:0.000526)4:0.000001,(((KU321992-A/Milano/61/2015:0.000525,KU321991-A/Milano/230/2015:0.000525)6:0.000001,(KU323165-A/swine/Italy/23721/2015:0.001050,MK159108-A/Germany/18909686/2015:0.002111)12:0.000001)1:0.000001,KU322004-A/Milano/157/2015:0.000001)0:0.000001)6:0.000001,KT898917-A/Pavia/VR10515/2015:0.001051)42:0.000311,KU321990-A/Milano/276/2015:0.001267)71:0.003225,KU761528-A/Czech_Republic/10/2016:0.014298)80:0.002834)50:0.005912,(KU558983-A/Czech_Republic/95/2015:0.002673,KX014861-A/Czech_Republic/16/2016:0.003765)55:0.000001)38:0.001567)18:0.000521,KU761516-A/Czech_Republic/6/2016:0.001585)1:0.000001)1:0.000001,KX014870-A/Czech_Republic/24/2016:0.001585)39:0.000530,KX775415-A/Moscow/CRIE-288/2016:0.001053)70:0.006429,MK400753-A/Italy/7157/2018:0.002650)13:0.000001,((MK380019-A/England/7518/2018:0.005344,MK576786-A/England/7819/2018:0.002685)97:0.002690,(((MK502189-A/Belgium/7328/2018:0.001588,MK502200-A/Italy/7363/2018:0.000528)29:0.000001,(((MK302814-A/France/180130-2/2018:0.000001,((MK302145-A/swine/France/53-180028-2/2018:0.000001,MK302806-A/France/180130-1/2018:0.000001)13:0.000001,MK302778-A/swine/France/53-180028-3/2018:0.000001)8:0.000001)9:0.000001,MK303330-A/swine/France/53-180028/2018:0.000001)90:0.001061,MK502584-A/Germany/7405/2018:0.000531)65:0.000527)66:0.000530,MK502384-A/England/7336/2018:0.001060)81:0.001068)57:0.000521)12:0.000001)18:0.000527,(((((MK960119-A/Germany/9347/2019:0.001586,(MK839643-A/Germany/8429/2019:0.000001,MK839282-A/Germany/8431/2019:0.000001)65:0.000001)49:0.000001,MK912269-A/Belgium/8726/2019:0.002116)97:0.002127,(MK839667-A/Germany/8433/2019:0.000001,MK839651-A/Germany/8430/2019:0.000001)100:0.003745)92:0.001059,MK401378-A/England/7212/2018:0.001059)96:0.002657,((MK576882-A/Italy/7841/2019:0.001052,MK839281-A/Germany/8426/2019:0.002131)95:0.002658,(((((MK502194-A/Germany/7347/2018:0.000527,MK381484-A/Italy/6952/2018:0.000001)69:0.000526,MK502592-A/Germany/7406/2018:0.000526)18:0.000001,MK502195-A/Germany/7353/2018:0.000001)73:0.000528,((MK502488-A/Germany/7349/2018:0.000001,MK502199-A/Germany/7361/2018:0.000001)93:0.001054,MK502480-A/Germany/7348/2018:0.000528)69:0.000526)82:0.000521,((MK960117-A/Germany/9345/2019:0.000001,MK912670-A/Germany/8755/2019:0.000001)100:0.004249,MK839699-A/Italy/8439/2019:0.000536)80:0.001064)99:0.003724)55:0.000001)19:0.000001)97:0.005857)32:0.000001)23:0.000001,MK960120-A/Germany/9349/2019:0.003706)94:0.002111)24:0.000001,(MN061139-A/Makhachkala/58/2019:0.000526,MK495309-A/Moscow/249/2018:0.001054)11:0.000001)2:0.000001)14:0.000001):0.0;
