# Supplementary material for: Mutation in Hemagglutinin Antigenic Sites in Influenza A pH1N1 Viruses from 2015–2019 in the United States Mountain West, Europe, and the Northern Hemisphere
Source: Genes (Basel). 2022 May 19;13(5):909. doi: 10.3390/genes13050909 (PMC9141826; doi:10.3390/genes13050909)
Supplement: Supplementary file 1 [file genes-13-00909-s001.zip › Figure S6-Euro_BEAST.nexus]

#NEXUS
begin taxa;
	dimensions ntax=309;
	taxlabels
	'KT898917-A/Pavia/VR10515/2015'[&!color=#00b395]
	'KT898918-A/Pavia/VR10494/2015'[&!color=#00b395]
	'KT898919-A/Pavia/VR10504/2015'[&!color=#00b395]
	'KU321989-A/Milano/277/2015'[&!color=#00b395]
	'KU321990-A/Milano/276/2015'[&!color=#00b395]
	'KU321991-A/Milano/230/2015'[&!color=#00b395]
	'KU321992-A/Milano/61/2015'[&!color=#00b395]
	'KU322004-A/Milano/157/2015'[&!color=#00b395]
	'KU323141-A/swine/Italy/10915/2015'[&!color=#00b395]
	'KU323165-A/swine/Italy/23721/2015'[&!color=#00b395]
	'KU323189-A/swine/Italy/58197/2015'[&!color=#00b395]
	'KU323229-A/swine/Italy/154890-2/2015'[&!color=#00b395]
	'KU323237-A/swine/Italy/161692/2015'[&!color=#00b395]
	'KU323245-A/swine/Italy/179057/2015'[&!color=#00b395]
	'KU323269-A/swine/Italy/203977/2015'[&!color=#00b395]
	'KU323277-A/swine/Italy/208724/2015'[&!color=#00b395]
	'KU558983-A/Czech_Republic/95/2015'[&!color=#00b395]
	'KU761507-A/Czech_Republic/11/2016'[&!color=#4d9900]
	'KU761510-A/Czech_Republic/4/2016'[&!color=#4d9900]
	'KU761513-A/Czech_Republic/5/2016'[&!color=#4d9900]
	'KU761516-A/Czech_Republic/6/2016'[&!color=#4d9900]
	'KU761519-A/Czech_Republic/7/2016'[&!color=#4d9900]
	'KU761522-A/Czech_Republic/8/2016'[&!color=#4d9900]
	'KU761525-A/Czech_Republic/9/2016'[&!color=#4d9900]
	'KU761528-A/Czech_Republic/10/2016'[&!color=#4d9900]
	'KX014849-A/Czech_Republic/25/2016'[&!color=#4d9900]
	'KX014852-A/Czech_Republic/12/2016'[&!color=#4d9900]
	'KX014855-A/Czech_Republic/14/2016'[&!color=#4d9900]
	'KX014858-A/Czech_Republic/15/2016'[&!color=#4d9900]
	'KX014861-A/Czech_Republic/16/2016'[&!color=#4d9900]
	'KX014864-A/Czech_Republic/21/2016'[&!color=#4d9900]
	'KX014867-A/Czech_Republic/23/2016'[&!color=#4d9900]
	'KX014870-A/Czech_Republic/24/2016'[&!color=#4d9900]
	'KX237692-A/Czech_Republic/76/2016'[&!color=#4d9900]
	'KX237695-A/Czech_Republic/13/2016'[&!color=#4d9900]
	'KX237698-A/Czech_Republic/17/2016'[&!color=#4d9900]
	'KX237701-A/Czech_Republic/19/2016'[&!color=#4d9900]
	'KX237704-A/Czech_Republic/26/2016'[&!color=#4d9900]
	'KX237707-A/Czech_Republic/66/2016'[&!color=#4d9900]
	'KX237710-A/Czech_Republic/71a/2016'[&!color=#4d9900]
	'KX237713-A/Czech_Republic/72/2016'[&!color=#4d9900]
	'KX237716-A/Czech_Republic/73/2016'[&!color=#4d9900]
	'KX237719-A/Czech_Republic/74/2016'[&!color=#4d9900]
	'KX237722-A/Czech_Republic_75/2016'[&!color=#4d9900]
	'KX237725-A/Czech_Republic/71b/2016'[&!color=#4d9900]
	'KX254932-A/Czech_Republic/18/2016'[&!color=#4d9900]
	'KX254935-A/Czech_Republic/79/2016'[&!color=#4d9900]
	'KX254938-A/Czech_Republic/83/2016'[&!color=#4d9900]
	'KX254941-A/Czech_Republic/85/2016'[&!color=#4d9900]
	'KX254944-A/Czech_Republic/86/2016'[&!color=#4d9900]
	'KX254947-A/Czech_Republic/88/2016'[&!color=#4d9900]
	'KX254950-A/Czech_Republic/81/2016'[&!color=#4d9900]
	'KX254953-A/Czech_Republic/82/2016'[&!color=#4d9900]
	'KX254956-A/Czech_Republic/89/2016'[&!color=#4d9900]
	'KX254959-A/Czech_Republic/90/2016'[&!color=#4d9900]
	'KX254962-A/Czech_Republic/91/2016'[&!color=#4d9900]
	'KX775343-A/Krasnodar/108/2015'[&!color=#00b395]
	'KX775351-A/Arkhangelsk/CRIE-109/2016'[&!color=#4d9900]
	'KX775359-A/Arkhangelsk/CRIE-111/2016'[&!color=#4d9900]
	'KX775367-A/Rostov/CRIE-162/2016'[&!color=#4d9900]
	'KX775375-A/Rostov/CRIE-164/2016'[&!color=#4d9900]
	'KX775383-A/Krasnodar/CRIE-202/2016'[&!color=#4d9900]
	'KX775391-A/Krasnodar/CRIE-203/2016'[&!color=#4d9900]
	'KX775399-A/Moscow/CRIE-282/2016'[&!color=#4d9900]
	'KX775407-A/Moscow/CRIE-287/2016'[&!color=#4d9900]
	'KX775415-A/Moscow/CRIE-288/2016'[&!color=#4d9900]
	'KY241095-A/swine/France/22-150368/2015'[&!color=#00b395]
	'KY241097-A/swine/France/29-150396/2015'[&!color=#00b395]
	'KY241099-A/swine/France/53-150417/2015'[&!color=#00b395]
	'KY241101-A/swine/France/56-150252/2015'[&!color=#00b395]
	'KY241102-A/swine/France/56-150317/2015'[&!color=#00b395]
	'KY241103-A/swine/France/62-150308/2015'[&!color=#00b395]
	'KY241105-A/swine/France/56-150300/2015'[&!color=#00b395]
	'KY241112-A/swine/France/35-150447/2015'[&!color=#00b395]
	'KY241117-A/swine/France/12-150058/2015'[&!color=#00b395]
	'KY241119-A/swine/France/64-150091/2015'[&!color=#00b395]
	'KY241168-A/swine/France/29-150341_1/2015'[&!color=#00b395]
	'KY288902-A/Joshkar-Ola/CRIE-11/2016'[&!color=#4d9900]
	'KY364088-A/swine/France/65-160089/2016'[&!color=#4d9900]
	'KY364104-A/swine/France/40-160098/2016'[&!color=#4d9900]
	'KY364112-A/swine/France/01-160099/2016'[&!color=#4d9900]
	'KY364120-A/swine/France/22-160079/2016'[&!color=#4d9900]
	'KY364136-A/swine/France/35-160126/2016'[&!color=#4d9900]
	'KY364144-A/swine/France/12-160129/2016'[&!color=#4d9900]
	'KY364160-A/swine/France/72-160154/2016'[&!color=#4d9900]
	'KY364168-A/swine/France/72-160174/2016'[&!color=#4d9900]
	'KY364184-A/swine/France/35-160197/2016'[&!color=#4d9900]
	'KY368150-A/Pavia/65/2016'[&!color=#4d9900]
	'KY368158-A/swine/Italy/285959-3/2016'[&!color=#4d9900]
	'MF370343-A/swine/Siberia/1sw/2016'[&!color=#4d9900]
	'MF872818-A/swine/Spain/45690-2/2016'[&!color=#4d9900]
	'MF872832-A/swine/Spain/40240-1/2017'[&!color=#bfbf00]
	'MF872844-A/swine/Spain/40250-2/2016'[&!color=#4d9900]
	'MF872846-A/swine/Spain/40250-1/2016'[&!color=#4d9900]
	'MF872853-A/swine/Spain/40192-1/2016'[&!color=#4d9900]
	'MH785030-A/swine/France/01-150203/2015'[&!color=#00b395]
	'MH785046-A/swine/France/40-160120/2016'[&!color=#4d9900]
	'MH785062-A/swine/France/64-150052/2015'[&!color=#00b395]
	'MH785070-A/swine/France/35-160233/2016'[&!color=#4d9900]
	'MK075051-A/swine/Italy/89835-7/2016'[&!color=#4d9900]
	'MK075087-A/swine/Italy/349550/2016'[&!color=#4d9900]
	'MK159108-A/Germany/18909686/2015'[&!color=#00b395]
	'MK302145-A/swine/France/53-180028-2/2018'[&!color=#ff8000]
	'MK302778-A/swine/France/53-180028-3/2018'[&!color=#ff8000]
	'MK302806-A/France/180130-1/2018'[&!color=#ff8000]
	'MK302814-A/France/180130-2/2018'[&!color=#ff8000]
	'MK303330-A/swine/France/53-180028/2018'[&!color=#ff8000]
	'MK380019-A/England/7518/2018'[&!color=#ff8000]
	'MK381473-A/England/6941/2018'[&!color=#ff8000]
	'MK381476-A/Germany/6944/2018'[&!color=#ff8000]
	'MK381481-A/Italy/6949/2018'[&!color=#ff8000]
	'MK381483-A/Italy/6951/2018'[&!color=#ff8000]
	'MK381484-A/Italy/6952/2018'[&!color=#ff8000]
	'MK381502-A/Spain/6970/2018'[&!color=#ff8000]
	'MK381503-A/Spain/6971/2018'[&!color=#ff8000]
	'MK382014-A/Germany/7026/2018'[&!color=#ff8000]
	'MK400716-A/Belgium/7120/2018'[&!color=#ff8000]
	'MK400720-A/England/7124/2018'[&!color=#ff8000]
	'MK400721-A/England/7125/2018'[&!color=#ff8000]
	'MK400732-A/Germany/7136/2018'[&!color=#ff8000]
	'MK400734-A/Germany/7138/2018'[&!color=#ff8000]
	'MK400735-A/Germany/7139/2018'[&!color=#ff8000]
	'MK400736-A/Germany/7140/2018'[&!color=#ff8000]
	'MK400738-A/Germany/7142/2018'[&!color=#ff8000]
	'MK400745-A/Italy/7149/2018'[&!color=#ff8000]
	'MK400746-A/Italy/7150/2018'[&!color=#ff8000]
	'MK400749-A/Italy/7153/2018'[&!color=#ff8000]
	'MK400751-A/Italy/7155/2018'[&!color=#ff8000]
	'MK400753-A/Italy/7157/2018'[&!color=#ff8000]
	'MK401375-A/England/7209/2018'[&!color=#ff8000]
	'MK401378-A/England/7212/2018'[&!color=#ff8000]
	'MK401389-A/Italy/7223/2018'[&!color=#ff8000]
	'MK401390-A/Italy/7224/2018'[&!color=#ff8000]
	'MK401392-A/Italy/7226/2018'[&!color=#ff8000]
	'MK495285-A/Moscow/2/2019'[&!color=#ff0000]
	'MK495309-A/Moscow/249/2018'[&!color=#ff8000]
	'MK495317-A/Moscow/250/2018'[&!color=#ff8000]
	'MK495325-A/Moscow/3/2019'[&!color=#ff0000]
	'MK502189-A/Belgium/7328/2018'[&!color=#ff8000]
	'MK502190-A/Belgium/7329/2018'[&!color=#ff8000]
	'MK502194-A/Germany/7347/2018'[&!color=#ff8000]
	'MK502195-A/Germany/7353/2018'[&!color=#ff8000]
	'MK502199-A/Germany/7361/2018'[&!color=#ff8000]
	'MK502200-A/Italy/7363/2018'[&!color=#ff8000]
	'MK502201-A/Italy/7365/2018'[&!color=#ff8000]
	'MK502281-A/Belgium/7398/2018'[&!color=#ff8000]
	'MK502384-A/England/7336/2018'[&!color=#ff8000]
	'MK502392-A/England/7337/2018'[&!color=#ff8000]
	'MK502480-A/Germany/7348/2018'[&!color=#ff8000]
	'MK502488-A/Germany/7349/2018'[&!color=#ff8000]
	'MK502528-A/Germany/7355/2018'[&!color=#ff8000]
	'MK502568-A/Germany/7403/2018'[&!color=#ff8000]
	'MK502576-A/Germany/7404/2018'[&!color=#ff8000]
	'MK502584-A/Germany/7405/2018'[&!color=#ff8000]
	'MK502592-A/Germany/7406/2018'[&!color=#ff8000]
	'MK502600-A/Germany/7407/2018'[&!color=#ff8000]
	'MK502608-A/Germany/7408/2018'[&!color=#ff8000]
	'MK502624-A/Germany/7410/2018'[&!color=#ff8000]
	'MK502648-A/Italy/7364/2018'[&!color=#ff8000]
	'MK502664-A/Italy/7367/2018'[&!color=#ff8000]
	'MK576219-A/England/7820/2019'[&!color=#ff0000]
	'MK576220-A/England/7822/2019'[&!color=#ff0000]
	'MK576222-A/England/7824/2019'[&!color=#ff0000]
	'MK576224-A/Germany/7827/2018'[&!color=#ff8000]
	'MK576225-A/Germany/7829/2018'[&!color=#ff8000]
	'MK576229-A/Italy/7843/2019'[&!color=#ff0000]
	'MK576786-A/England/7819/2018'[&!color=#ff8000]
	'MK576818-A/Germany/7831/2019'[&!color=#ff0000]
	'MK576826-A/Germany/7832/2019'[&!color=#ff0000]
	'MK576858-A/Italy/7838/2019'[&!color=#ff0000]
	'MK576866-A/Italy/7839/2019'[&!color=#ff0000]
	'MK576874-A/Italy/7840/2019'[&!color=#ff0000]
	'MK576882-A/Italy/7841/2019'[&!color=#ff0000]
	'MK635587-A/England/7689/2018'[&!color=#ff8000]
	'MK743258-A/England/7966/2019'[&!color=#ff0000]
	'MK743266-A/England/7967/2019'[&!color=#ff0000]
	'MK762968-A/England/8121/2019'[&!color=#ff0000]
	'MK785447-A/Italy/8260/2019'[&!color=#ff0000]
	'MK839275-A/Belgium/8414/2019'[&!color=#ff0000]
	'MK839279-A/England/8423/2019'[&!color=#ff0000]
	'MK839281-A/Germany/8426/2019'[&!color=#ff0000]
	'MK839282-A/Germany/8431/2019'[&!color=#ff0000]
	'MK839283-A/Germany/8435/2019'[&!color=#ff0000]
	'MK839284-A/Germany/8436/2019'[&!color=#ff0000]
	'MK839285-A/Italy/8451/2019'[&!color=#ff0000]
	'MK839305-A/Spain/8525/2019'[&!color=#ff0000]
	'MK839619-A/Germany/8425/2019'[&!color=#ff0000]
	'MK839627-A/Germany/8427/2019'[&!color=#ff0000]
	'MK839635-A/Germany/8428/2019'[&!color=#ff0000]
	'MK839643-A/Germany/8429/2019'[&!color=#ff0000]
	'MK839651-A/Germany/8430/2019'[&!color=#ff0000]
	'MK839667-A/Germany/8433/2019'[&!color=#ff0000]
	'MK839675-A/Germany/8434/2019'[&!color=#ff0000]
	'MK839699-A/Italy/8439/2019'[&!color=#ff0000]
	'MK839715-A/Italy/8441/2019'[&!color=#ff0000]
	'MK839763-A/Italy/8447/2019'[&!color=#ff0000]
	'MK839771-A/Italy/8448/2019'[&!color=#ff0000]
	'MK839779-A/Italy/8449/2019'[&!color=#ff0000]
	'MK839787-A/Italy/8450/2019'[&!color=#ff0000]
	'MK839795-A/Italy/8452/2019'[&!color=#ff0000]
	'MK868700-A/Italy/8600/2019'[&!color=#ff0000]
	'MK912269-A/Belgium/8726/2019'[&!color=#ff0000]
	'MK912270-A/Germany/8749/2019'[&!color=#ff0000]
	'MK912272-A/Germany/8751/2019'[&!color=#ff0000]
	'MK912470-A/Belgium/8727/2019'[&!color=#ff0000]
	'MK912566-A/England/8739/2019'[&!color=#ff0000]
	'MK912574-A/England/8740/2019'[&!color=#ff0000]
	'MK912662-A/Germany/8754/2019'[&!color=#ff0000]
	'MK912670-A/Germany/8755/2019'[&!color=#ff0000]
	'MK912694-A/Italy/8760/2019'[&!color=#ff0000]
	'MK912710-A/Italy/8762/2019'[&!color=#ff0000]
	'MK912726-A/Italy/8764/2019'[&!color=#ff0000]
	'MK912734-A/Italy/8765/2019'[&!color=#ff0000]
	'MK912742-A/Italy/8766/2019'[&!color=#ff0000]
	'MK913190-A/Spain/8833/2019'[&!color=#ff0000]
	'MK927164-A/Belgium/8878/2019'[&!color=#ff0000]
	'MK927169-A/England/8888/2019'[&!color=#ff0000]
	'MK927170-A/England/8889/2019'[&!color=#ff0000]
	'MK927171-A/England/8890/2019'[&!color=#ff0000]
	'MK927172-A/England/8891/2019'[&!color=#ff0000]
	'MK927181-A/Germany/8905/2019'[&!color=#ff0000]
	'MK927183-A/Germany/8907/2019'[&!color=#ff0000]
	'MK927189-A/Germany/8913/2019'[&!color=#ff0000]
	'MK927196-A/Germany/8922/2019'[&!color=#ff0000]
	'MK927197-A/Germany/8923/2019'[&!color=#ff0000]
	'MK927204-A/Italy/8933/2019'[&!color=#ff0000]
	'MK927205-A/Italy/8934/2019'[&!color=#ff0000]
	'MK927206-A/Italy/8935/2019'[&!color=#ff0000]
	'MK927207-A/Italy/8936/2019'[&!color=#ff0000]
	'MK927208-A/Italy/8937/2019'[&!color=#ff0000]
	'MK927211-A/Italy/8940/2019'[&!color=#ff0000]
	'MK927212-A/Italy/8942/2019'[&!color=#ff0000]
	'MK927213-A/Italy/8944/2019'[&!color=#ff0000]
	'MK927214-A/Italy/8945/2019'[&!color=#ff0000]
	'MK927216-A/Italy/8947/2019'[&!color=#ff0000]
	'MK927217-A/Italy/8948/2019'[&!color=#ff0000]
	'MK927218-A/Italy/8949/2019'[&!color=#ff0000]
	'MK927220-A/Italy/8951/2019'[&!color=#ff0000]
	'MK927221-A/Italy/8954/2019'[&!color=#ff0000]
	'MK927222-A/Italy/8956/2019'[&!color=#ff0000]
	'MK927238-A/Spain/9000/2019'[&!color=#ff0000]
	'MK927818-A/Italy/8943/2019'[&!color=#ff0000]
	'MK960117-A/Germany/9345/2019'[&!color=#ff0000]
	'MK960118-A/Germany/9346/2019'[&!color=#ff0000]
	'MK960119-A/Germany/9347/2019'[&!color=#ff0000]
	'MK960120-A/Germany/9349/2019'[&!color=#ff0000]
	'MK960121-A/Germany/9350/2019'[&!color=#ff0000]
	'MK960122-A/Germany/9351/2019'[&!color=#ff0000]
	'MK960123-A/Germany/9352/2019'[&!color=#ff0000]
	'MK960125-A/Italy/9365/2019'[&!color=#ff0000]
	'MK960127-A/Italy/9368/2019'[&!color=#ff0000]
	'MN061091-A/Birobidzhan/65/2019'[&!color=#ff0000]
	'MN061099-A/Birobidzhan/97/2019'[&!color=#ff0000]
	'MN061107-A/Grozny/100/2019'[&!color=#ff0000]
	'MN061131-A/Grozny/99/2019'[&!color=#ff0000]
	'MN061139-A/Makhachkala/58/2019'[&!color=#ff0000]
	'MN061179-A/Orenburg/12/2019'[&!color=#ff0000]
	'MN061187-A/Tomsk/9/2019'[&!color=#ff0000]
	'MN061195-A/Veliky_Novgorod/103/2019'[&!color=#ff0000]
	'MN061203-A/Veliky_Novgorod/106/2019'[&!color=#ff0000]
	'MN061219-A/Vladivostok/15/2019'[&!color=#ff0000]
	'MN073994-A/Germany/9487/2019'[&!color=#ff0000]
	'MN073996-A/Germany/9493/2019'[&!color=#ff0000]
	'MN073997-A/Germany/9494/2019'[&!color=#ff0000]
	'MN073998-A/Germany/9495/2019'[&!color=#ff0000]
	'MN074210-A/England/9468/2019'[&!color=#ff0000]
	'MN074306-A/Germany/9481/2019'[&!color=#ff0000]
	'MN074338-A/Germany/9488/2019'[&!color=#ff0000]
	'MN074354-A/Germany/9491/2019'[&!color=#ff0000]
	'MN074370-A/Germany/9497/2019'[&!color=#ff0000]
	'MN078444-A/England/9618/2019'[&!color=#ff0000]
	'MN081032-A/England/9661/2019'[&!color=#ff0000]
	'MN081033-A/Germany/9670/2019'[&!color=#ff0000]
	'MN081034-A/Germany/9680/2019'[&!color=#ff0000]
	'MN081098-A/England/9660/2019'[&!color=#ff0000]
	'MN081146-A/Germany/9667/2019'[&!color=#ff0000]
	'MN081170-A/Germany/9671/2019'[&!color=#ff0000]
	'MN081202-A/Germany/9675/2019'[&!color=#ff0000]
	'MN081226-A/Germany/9678/2019'[&!color=#ff0000]
	'MN081234-A/Germany/9679/2019'[&!color=#ff0000]
	'MN154169-A/England/9739/2019'[&!color=#ff0000]
	'MN154170-A/England/9740/2019'[&!color=#ff0000]
	'MN169131-A/England/9034/2019'[&!color=#ff0000]
	'MN169132-A/England/9035/2019'[&!color=#ff0000]
	'MN169135-A/Germany/9045/2019'[&!color=#ff0000]
	'MN169137-A/Germany/9057/2019'[&!color=#ff0000]
	'MN169138-A/Germany/9060/2019'[&!color=#ff0000]
	'MN169139-A/Italy/9063/2019'[&!color=#ff0000]
	'MN169528-A/Germany/9051/2019'[&!color=#ff0000]
	'MN169544-A/Germany/9054/2019'[&!color=#ff0000]
	'MN169568-A/Germany/9058/2019'[&!color=#ff0000]
	'MN169600-A/Italy/9064/2019'[&!color=#ff0000]
	'MN169616-A/Italy/9066/2019'[&!color=#ff0000]
	'MN169640-A/Italy/9069/2019'[&!color=#ff0000]
	'MN245927-A/England/9819/2019'[&!color=#ff0000]
	'MN400375-A/Duck__mallard/Moscow/4970/2018'[&!color=#ff8000]
	'MN410806-A/swine/Denmark/P5U4HA/2016'[&!color=#4d9900]
	'MT015410-A/Moscow/226/2019'[&!color=#ff0000]
	'MT015418-A/Moscow/227/2019'[&!color=#ff0000]
	'MT015426-A/Moscow/231/2019'[&!color=#ff0000]
	'MT015434-A/Moscow/232/2019'[&!color=#ff0000]
	'MT015442-A/Moscow/236/2019'[&!color=#ff0000]
	'MT015450-A/Moscow/237/2019'[&!color=#ff0000]
	'MT015458-A/Moscow/238/2019'[&!color=#ff0000]
	'MT015466-A/Moscow/239/2019'[&!color=#ff0000]
	'MT015474-A/Moscow/244/2019'[&!color=#ff0000]
	'MT015482-A/Vladivostok/131/2019'[&!color=#ff0000]
	'MT015490-A/Yaroslavl/234/2019'[&!color=#ff0000]
	'MT015498-A/Yaroslavl/235/2019'[&!color=#ff0000]
;
end;
begin trees;
	tree TREE1 = [&R] ((((((((('KT898917-A/Pavia/VR10515/2015'[&CAheight_95%_HPD={3.9999999999997726,4.000000000003638},CAheight_mean=4.000000000000332,CAheight_median=4.0000000000009095,CAheight_range={3.9999999999417923,4.000000000232831},height=4.000000000000332,height_95%_HPD={3.9999999999997726,4.000000000003638},height_median=4.0000000000009095,height_range={3.9999999999417923,4.000000000232831…
end;
begin figtree;
	set appearance.backgroundColorAttribute="Default";
	set appearance.backgroundColour=#ffffff;
	set appearance.branchColorAttribute="User selection";
	set appearance.branchColorGradient=false;
	set appearance.branchLineWidth=1.0;
	set appearance.branchMinLineWidth=0.0;
	set appearance.branchWidthAttribute="Fixed";
	set appearance.foregroundColour=#000000;
	set appearance.hilightingGradient=false;
	set appearance.selectionColour=#2d3680;
	set branchLabels.colorAttribute="User selection";
	set branchLabels.displayAttribute="Branch times";
	set branchLabels.fontName="sansserif";
	set branchLabels.fontSize=8;
	set branchLabels.fontStyle=0;
	set branchLabels.isShown=false;
	set branchLabels.significantDigits=4;
	set layout.expansion=400;
	set layout.layoutType="RECTILINEAR";
	set layout.zoom=600;
	set legend.attribute="CAheight_mean";
	set legend.fontSize=10.0;
	set legend.isShown=false;
	set legend.significantDigits=4;
	set nodeBars.barWidth=4.0;
	set nodeBars.displayAttribute="CAheight_95%_HPD";
	set nodeBars.isShown=false;
	set nodeLabels.colorAttribute="User selection";
	set nodeLabels.displayAttribute="Node ages";
	set nodeLabels.fontName="sansserif";
	set nodeLabels.fontSize=8;
	set nodeLabels.fontStyle=0;
	set nodeLabels.isShown=false;
	set nodeLabels.significantDigits=4;
	set nodeShapeExternal.colourAttribute="User selection";
	set nodeShapeExternal.isShown=false;
	set nodeShapeExternal.minSize=10.0;
	set nodeShapeExternal.scaleType=Width;
	set nodeShapeExternal.shapeType=Circle;
	set nodeShapeExternal.size=4.0;
	set nodeShapeExternal.sizeAttribute="Fixed";
	set nodeShapeInternal.colourAttribute="User selection";
	set nodeShapeInternal.isShown=false;
	set nodeShapeInternal.minSize=10.0;
	set nodeShapeInternal.scaleType=Width;
	set nodeShapeInternal.shapeType=Circle;
	set nodeShapeInternal.size=4.0;
	set nodeShapeInternal.sizeAttribute="Fixed";
	set polarLayout.alignTipLabels=false;
	set polarLayout.angularRange=0;
	set polarLayout.rootAngle=0;
	set polarLayout.rootLength=100;
	set polarLayout.showRoot=true;
	set radialLayout.spread=0.0;
	set rectilinearLayout.alignTipLabels=false;
	set rectilinearLayout.curvature=0;
	set rectilinearLayout.rootLength=100;
	set scale.offsetAge=0.0;
	set scale.rootAge=1.0;
	set scale.scaleFactor=1.0;
	set scale.scaleRoot=false;
	set scaleAxis.automaticScale=true;
	set scaleAxis.fontSize=8.0;
	set scaleAxis.isShown=false;
	set scaleAxis.lineWidth=1.0;
	set scaleAxis.majorTicks=1.0;
	set scaleAxis.minorTicks=0.5;
	set scaleAxis.origin=0.0;
	set scaleAxis.reverseAxis=false;
	set scaleAxis.showGrid=true;
	set scaleBar.automaticScale=true;
	set scaleBar.fontSize=10.0;
	set scaleBar.isShown=true;
	set scaleBar.lineWidth=1.0;
	set scaleBar.scaleRange=0.0;
	set tipLabels.colorAttribute="User selection";
	set tipLabels.displayAttribute="Names";
	set tipLabels.fontName="sansserif";
	set tipLabels.fontSize=8;
	set tipLabels.fontStyle=0;
	set tipLabels.isShown=true;
	set tipLabels.significantDigits=4;
	set trees.order=false;
	set trees.orderType="increasing";
	set trees.rooting=false;
	set trees.rootingType="User Selection";
	set trees.transform=false;
	set trees.transformType="cladogram";
end;
