# Supplementary material for: Mutation in Hemagglutinin Antigenic Sites in Influenza A pH1N1 Viruses from 2015–2019 in the United States Mountain West, Europe, and the Northern Hemisphere
Source: Genes (Basel). 2022 May 19;13(5):909. doi: 10.3390/genes13050909 (PMC9141826; doi:10.3390/genes13050909)
Supplement: Supplementary file 1 [file genes-13-00909-s001.zip › Figure S7-NH_RaxML.newick]

((((MN538809-A/Ontario/040/2018:0.000487,((MK502528-A/Germany/7355/2018:0.000975,((((MN538808-A/Ontario/037/2018:0.000001,(MN538807-A/Quebec/173/2018:0.000001,((((MH601179-A/Alabama/24/2018:0.000001,MK381473-A/England/6941/2018:0.000001)4:0.000001,(CY263247-A/Alabama/28/2017:0.000001,((MN538806-A/Quebec/195/2018:0.000976,MK381503-A/Spain/6971/2018:0.000488)6:0.000001,(MN538783-A/British_Columbia/076/2018:0.000001,MK502281-A/Belgium/7398/2018:0.000001)4:0.000001)0:0.000001)0:0.000001)0:0.000001,(MH125650-A/Alabama/15/2018:0.000001,(((MK400734-A/Germany/7138/2018:0.000488,MK502392-A/England/7337/2018:0.000486)63:0.000489,((MH126234-A/Utah/07/2018:0.001465,MK400732-A/Germany/7136/2018:0.001466)19:0.000001,(((MN538784-A/British_Columbia/074/2018:0.000001,MN538782-A/British_Columbia/075/2018:0.000001)31:0.000001,MN538781-A/British_Columbia/073/2018:0.000001)86:0.000977,(MH125768-A/Colorado/07/2018:0.000001,((MN538826-A/Ontario/182/2018:0.000001,MN538805-A/Ontario/076/2018:0.000001)31:0.000001,MN538804-A/Ontario/074/2018:0.000001)86:0.000978)46:0.000001)81:0.000977)1:0.000001)0:0.000001,MN538785-A/British_Columbia/078/2018:0.000001)0:0.000001)0:0.000001)0:0.000001,(MK400716-A/Belgium/7120/2018:0.000001,MG978459-A/Alabama/28/2017:0.000001)4:0.000001)0:0.000001)0:0.000001)3:0.000001,MG978568-A/Georgia/31/2017:0.000487)58:0.000488,(MK502936-A/Texas/7389/2018:0.000488,MK400735-A/Germany/7139/2018:0.000979)69:0.000489)55:0.000488,((((((MK502664-A/Italy/7367/2018:0.000487,MK502576-A/Germany/7404/2018:0.001467)41:0.000488,MK623653-A/Montana/49/2018:0.004475)10:0.000001,(MN538810-A/Quebec/024/2018:0.002472,(((((((MK623917-A/Wyoming/21/2018:0.000001,MK631762-A/Wyoming/02/2019:0.000001)99:0.003914,((((MN538822-A/Alberta/047/2018:0.001460,MH183573-A/Georgia/11/2018:0.000486)7:0.000001,MN538823-A/Ontario/066/2018:0.000001)1:0.000001,((((MK557697-A/Utah/40/2018:0.000001,MK557713-A/Utah/43/2018:0.000001)18:0.000001,MK399176-A/Utah/43/2018:0.000001)18:0.000001,MK292587-A/Utah/40/2018:0.000001)64:0.000486,(MH246125-A/Texas/85/2018:0.000001,MH125794-A/Georgia/06/2018:0.000001)23:0.000001)3:0.000001)8:0.000001,(MK576786-A/England/7819/2018:0.002465,MK380019-A/England/7518/2018:0.004902)21:0.000001)18:0.000001)91:0.002455,(MN538827-A/Quebec/202/2018:0.002950,((MN538825-A/Quebec/034/2018:0.000488,(CY258476-A/Utah/32/2017:0.000001,CY256453-A/Utah/32/2017:0.000001)72:0.000488)10:0.000001,((MH184005-A/Washington/50/2018:0.001960,(((MN538770-A/British_Columbia/032/2018:0.000001,MH079655-A/Colorado/06/2018:0.000001)29:0.000001,(((MH079650-A/Colorado/04/2018:0.000001,MH183446-A/Colorado/13/2018:0.000001)32:0.000001,MH125777-A/Colorado/10/2018:0.000001)85:0.000976,MN538824-A/Ontario/073/2018:0.000487)18:0.000001)12:0.000001,MK502384-A/England/7336/2018:0.000488)62:0.000488)8:0.000001,((MH183777-A/Montana/08/2018:0.000482,((MH306052-A/Washington/70/2018:0.000001,MH360174-A/Washington/72/2018:0.000001)35:0.000001,MK400793-A/Washington/7197/2018:0.000001)98:0.001965)92:0.001967,(((((MK303330-A/swine/France/53-180028/2018:0.000001,MK302145-A/swine/France/53-180028-2/2018:0.000001)15:0.000001,(MK302814-A/France/180130-2/2018:0.000001,(MK302778-A/swine/France/53-180028-3/2018:0.000001,MK302806-A/France/180130-1/2018:0.000001)13:0.000001)7:0.000001)88:0.000980,MK502584-A/Germany/7405/2018:0.000491)64:0.000487,(MH126050-A/Montana/06/2018:0.000001,MH083813-A/Montana/47/2017:0.000001)96:0.001468)9:0.000001,(MK502200-A/Italy/7363/2018:0.000488,MK502189-A/Belgium/7328/2018:0.001466)16:0.000001)58:0.000488)4:0.000001)1:0.000001)12:0.000001)55:0.000985)41:0.000482,(((((MH083805-A/Montana/03/2018:0.000488,MN538786-A/British_Columbia/025/2018:0.000001)49:0.000001,(CY258572-A/Washington/305/2017:0.000001,CY261711-A/Washington/305/2017:0.000001)88:0.000978)96:0.002451,((((MN538788-A/British_Columbia/309/2017:0.000001,MN538787-A/British_Columbia/034/2018:0.000488)72:0.000482,MN538789-A/British_Columbia/307/2017:0.000499)98:0.003944,(MH701660-A/Japan/FDX70371/2018:0.000486,MN538836-A/Alberta/051/2018:0.000980)85:0.000982)9:0.000001,((((CY236146-A/Washington/39/2017:0.000001,CY236138-A/Washington/39/2017:0.000001)98:0.002451,(CY223557-A/New_Mexico/08/2017:0.001466,(KX775415-A/Moscow/CRIE-288/2016:0.000976,((KX919404-A/Texas/157/2016:0.000975,(KX919524-A/Arizona/50/2015:0.000001,KX406107-A/Arizona/50/2015:0.000001)52:0.000001)61:0.000975,(KX918596-A/Arizona/36/2016:0.000487,((((((KX408531-A/Georgia/06/2016:0.000001,((CY208179-A/Utah/4946/2016:0.000001,((((CY209762-A/Alabama/5277/2016:0.000001,KX410243-A/Arizona/46/2016:0.000001)1:0.000001,MH045502-A/Quebec/22578/2016:0.000001)0:0.000001,(((KX407707-A/Montana/29/2016:0.000001,KX410275-A/Montana/30/2016:0.000001)60:0.000487,(((((KX410995-A/Washington/48/2016:0.000001,KY115694-A/Georgia/09/2016:0.000001)37:0.000001,KY044813-A/Georgia/24/2016:0.000488)30:0.000001,KX408579-A/Georgia/10/2016:0.000488)89:0.001954,KX914964-A/Texas/47/2016:0.000487)7:0.000001,((((KX005314-A/Wyoming/02/2016:0.000001,KX408019-A/Nevada/19/2016:0.000001)29:0.000001,KX407251-A/Nevada/16/2016:0.000001)82:0.000974,((KX406795-A/Montana/21/2016:0.000487,(CY210054-A/Texas/5483/2016:0.000975,CY210055-A/Texas/5484/2016:0.000001)61:0.000487)43:0.000487,CY209872-A/Utah/5387/2016:0.000487)17:0.000001)33:0.000486,((((((KX775407-A/Moscow/CRIE-287/2016:0.000488,CY208393-A/Washington/5160/2016:0.000488)25:0.000001,KX915004-A/Utah/25/2016:0.000488)64:0.000488,KX775375-A/Rostov/CRIE-164/2016:0.000001)15:0.000001,KX775399-A/Moscow/CRIE-282/2016:0.000488)59:0.000488,KX005694-A/Vermont/10/2015:0.000001)35:0.000487,CY209776-A/Georgia/5291/2016:0.000001)43:0.000487)1:0.000001)2:0.000487)0:0.000001,(((((CY210004-A/Arizona/5433/2016:0.000001,KX005542-A/Louisiana/10/2015:0.000001)0:0.000001,((CY208242-A/Georgia/5009/2016:0.000001,(((KX407131-A/Texas/32/2016:0.000001,(((((KX409187-A/Mississippi/03/2016:0.000487,KX914948-A/Vermont/08/2016:0.000975)1:0.000001,((KX914940-A/Montana/24/2016:0.000001,CY208470-A/Utah/5237/2016:0.000001)12:0.000001,(KX410315-A/Montana/34/2016:0.000001,((CY208308-A/Mississippi/5075/2016:0.000001,CY208305-A/Mississippi/5072/2016:0.000001)62:0.000487,KY364168-A/swine/France/72-160174/2016:0.000974)14:0.000001)3:0.000001)53:0.000487)0:0.000001,KX005394-A/Washington/71/2015:0.000487)0:0.000001,((((((KX919060-A/Texas/111/2016:0.000001,((KX915252-A/Idaho/22/2016:0.000001,KX915260-A/Idaho/23/2016:0.000001)73:0.000975,CY209860-A/Mississippi/5375/2016:0.000001)20:0.000487)25:0.000487,((LC270878-A/Tokyo/NCCHD2/2016:0.001464,KX918956-A/Texas/99/2016:0.000973)14:0.000001,(((KX775343-A/Krasnodar/108/2015:0.000001,KX775383-A/Krasnodar/CRIE-202/2016:0.000976)5:0.000001,(LC270877-A/Tokyo/NCCHD4/2016:0.001463,KX775359-A/Arkhangelsk/CRIE-111/2016:0.000975)8:0.000001)1:0.000001,KX775367-A/Rostov/CRIE-162/2016:0.000487)2:0.000001)46:0.000487)0:0.000001,((KX408115-A/Washington/63/2015:0.000001,KU589316-A/Washington/63/2015:0.000001)59:0.000487,CY209878-A/Washington/5393/2016:0.000487)0:0.000001)0:0.000001,CY208473-A/Washington/5240/2016:0.000001)0:0.000001,KX004202-A/Montana/37/2015:0.000001)0:0.000001,KX410323-A/Montana/35/2016:0.000001)0:0.000001)0:0.000001,KX004265-A/Washington/67/2015:0.000001)0:0.000001)0:0.000001,(KX916068-A/Utah/40/2016:0.000975,((((((((CY236090-A/Texas/63/2017:0.000001,CY225622-A/Texas/63/2017:0.000001)65:0.000488,(CY211106-A/Georgia/60/2016:0.000001,CY238417-A/Texas/83/2017:0.000001)26:0.000001)22:0.000001,CY218873-A/Texas/21/2017:0.000488)58:0.000487,((((CY211114-A/Montana/61/2016:0.000001,CY211122-A/Montana/60/2016:0.000487)63:0.000487,((CY210899-A/Montana/50/2016:0.000001,CY217874-A/Montana/50/2016:0.000486)60:0.000486,((KY289695-A/Montana/50/2016:0.000001,((((KY289688-A/Montana/54/2016:0.000001,CY210939-A/Montana/54/2016:0.000001)8:0.000001,(CY211034-A/Montana/57/2016:0.000001,(CY213410-A/Montana/65/2016:0.000974,(CY218857-A/Montana/04/2017:0.000001,((CY216921-A/Montana/71/2016:0.000001,(CY213418-A/Montana/63/2016:0.000001,CY216929-A/Montana/02/2017:0.000001)10:0.000001)4:0.000001,CY239553-A/Montana/71/2016:0.000001)6:0.000001)35:0.000001)59:0.000487)1:0.000001)0:0.000001,(CY210947-A/Montana/55/2016:0.000001,(CY209544-A/Montana/59/2016:0.000001,KY289708-A/Montana/55/2016:0.000001)7:0.000001)2:0.000001)60:0.000487,(KY289778-A/Montana/47/2016:0.000001,KY289736-A/Montana/48/2016:0.000001)2:0.000001)0:0.000001)0:0.000001,((CY210838-A/Montana/47/2016:0.000001,CY210907-A/Montana/50/2016:0.000001)2:0.000001,CY210923-A/Montana/49/2016:0.000486)0:0.000001)0:0.000001)0:0.000001)0:0.000001,(((KY289717-A/Montana/51/2016:0.000001,CY210915-A/Montana/51/2016:0.000001)63:0.000486,CY210846-A/Montana/48/2016:0.000486)4:0.000001,((KY289669-A/Montana/47/2016:0.000001,(KY289672-A/Montana/48/2016:0.000001,(KY289683-A/Montana/49/2016:0.000001,CY210931-A/Montana/49/2016:0.000001)4:0.000001)1:0.000001)0:0.000001,((KY289788-A/Wyoming/31/2016:0.000001,KY289771-A/Wyoming/31/2016:0.000001)82:0.000974,((CY223445-A/Mississippi/07/2017:0.000001,(CY223493-A/Washington/26/2017:0.000001,(((CY216913-A/Texas/06/2017:0.000001,CY223437-A/Mississippi/05/2017:0.000001)15:0.000001,(CY225830-A/New_Mexico/13/2017:0.000974,(CY216945-A/Idaho/01/2017:0.000001,CY233808-A/Idaho/01/2017:0.000001)85:0.000973)11:0.000001)0:0.000001,((CY231246-A/Utah/07/2017:0.000001,CY222101-A/Washington/22/2017:0.000486)22:0.000001,(CY223517-A/Texas/58/2017:0.000001,CY223413-A/Texas/56/2017:0.000001)65:0.000486)59:0.000486)0:0.000001)2:0.000001)20:0.000001,(CY213490-A/Texas/199/2016:0.000001,CY216825-A/Texas/199/2016:0.000001)96:0.001953)63:0.000973)12:0.000001)0:0.000001)0:0.000001)0:0.000001,CY230401-A/Montana/50/2016:0.000001)51:0.000487)10:0.000001,(CY213362-A/New_Mexico/53/2016:0.000001,CY239497-A/New_Mexico/53/2016:0.000001)71:0.000487)37:0.000487,(((CY218825-A/Washington/10/2017:0.000001,((CY218070-A/Washington/109/2016:0.000001,((CY218230-A/Washington/06/2017:0.000487,CY222093-A/Washington/21/2017:0.000976)13:0.000001,CY224238-A/Idaho/11/2017:0.000001)63:0.000975)44:0.000487,CY231186-A/Louisiana/24/2017:0.000487)6:0.000001)1:0.000001,(CY225726-A/Louisiana/18/2017:0.000976,CY218897-A/Idaho/08/2017:0.000487)12:0.000001)2:0.000001,CY218833-A/Arizona/82/2016:0.000001)41:0.000488)17:0.000487,LC270875-A/Tokyo/NCCHD6/2016:0.001464)5:0.000001,(((((KY045111-A/Colorado/14/2016:0.000001,KU509671-A/Colorado/22/2015:0.000001)24:0.000001,KY045104-A/Colorado/14/2016:0.000001)62:0.000487,(KU589308-A/Colorado/17/2015:0.000001,(KU509599-A/Colorado/20/2015:0.000001,((KU509582-A/Colorado/20/2015:0.000001,KU509727-A/Colorado/18/2015:0.000001)10:0.000001,KY044550-A/Colorado/17/2015:0.000001)5:0.000001)6:0.000001)29:0.000001)84:0.000981,CY208228-A/Alabama/4995/2016:0.001468)15:0.000484,CY208247-A/Japan/5014/2016:0.000001)21:0.000487)1:0.000487)0:0.000001)0:0.000001,((KX005058-A/Colorado/36/2015:0.000001,KX410035-A/Utah/24/2016:0.000001)1:0.000001,((KX408371-A/Texas/04/2016:0.000001,KX409347-A/Texas/69/2016:0.000001)86:0.000976,KX004906-A/Montana/41/2015:0.000001)39:0.000487)0:0.000001)0:0.000001)0:0.000001,((((KX006139-A/Montana/08/2016:0.000001,(KX006297-A/Montana/11/2016:0.000001,KX005785-A/Montana/05/2016:0.000001)8:0.000001)4:0.000001,(KY044950-A/Montana/05/2016:0.000001,KX004914-A/Montana/01/2016:0.000001)8:0.000001)41:0.000487,(KX005298-A/Idaho/43/2015:0.000001,KX004611-A/Idaho/43/2015:0.000001)92:0.001464)1:0.000001,(((((KX410291-A/Montana/32/2016:0.000487,KX411515-A/Washington/53/2016:0.000001)56:0.000001,KX410355-A/Washington/45/2016:0.000488)81:0.001465,CY209773-A/Georgia/5288/2016:0.000487)1:0.000001,((((KX237692-A/Czech_Republic/76/2016:0.000001,((KU761510-A/Czech_Republic/4/2016:0.000988,(KY115718-A/Georgia/51/2016:0.000487,KY115726-A/Georgia/51/2016:0.000001)67:0.000487)2:0.000001,(KY003295-A/Washington/76/2016:0.000487,KX254953-A/Czech_Republic/82/2016:0.001465)7:0.000001)1:0.000001)1:0.000001,(KX004938-A/Montana/03/2016:0.000001,(KX004922-A/Montana/02/2016:0.000001,KX004954-A/Montana/06/2016:0.000001)33:0.000001)62:0.000487)6:0.000001,KX005602-A/Georgia/02/2016:0.000975)21:0.000487,(((KX005442-A/Washington/70/2015:0.000001,(((KU761519-A/Czech_Republic/7/2016:0.001466,(KX410411-A/Louisiana/08/2016:0.000487,(KX408259-A/Georgia/05/2016:0.000001,KX915532-A/Wyoming/21/2016:0.000001)36:0.000001)37:0.000487)5:0.000001,(KY364144-A/swine/France/12-160129/2016:0.000486,KX014867-A/Czech_Republic/23/2016:0.002937)5:0.000001)0:0.000001,((KX254938-A/Czech_Republic/83/2016:0.000489,MH785070-A/swine/France/35-160233/2016:0.002938)46:0.000488,(KX410307-A/Montana/33/2016:0.000001,KX410299-A/Montana/33/2016:0.000001)59:0.000487)2:0.000001)0:0.000001)0:0.000001,(KX411531-A/Nevada/33/2016:0.000001,(KX915268-A/Washington/64/2016:0.001467,CY208197-A/Alabama/4964/2016:0.000489)42:0.000486)1:0.000001)0:0.000001,(((KX004073-A/Colorado/25/2015:0.000001,KX410691-A/Utah/26/2016:0.001462)2:0.000001,KX406899-A/Utah/16/2016:0.000001)1:0.000001,(((CY210065-A/Wyoming/5494/2016:0.000001,KX004530-A/Colorado/26/2015:0.000001)10:0.000001,CY209800-A/Wyoming/5315/2016:0.000001)3:0.000001,CY208266-A/Wyoming/5033/2016:0.000001)4:0.000001)30:0.000487)2:0.000487)0:0.000001)0:0.000001,(((((KX411491-A/Texas/128/2016:0.001956,(((((KX410459-A/Texas/117/2016:0.000488,((KX407643-A/Idaho/09/2016:0.000489,(KX915172-A/Colorado/29/2016:0.000489,((MG870266-A/swine/Utah/A02139205/2018:0.000001,((MK922317-A/swine/Utah/A02432386/2019:0.001471,MN450671-A/swine/Utah/A02478624/2019:0.003465)93:0.001471,MK129522-A/swine/Utah/A02267566/2018:0.002963)55:0.000495)91:0.005440,(KX915684-A/Wyoming/24/2016:0.000001,KX915420-A/Montana/41/2016:0.001467)65:0.000488)16:0.000001)2:0.000001)7:0.000001,(KX406779-A/Montana/19/2016:0.000489,CY216873-A/Texas/04/2017:0.000977)62:0.000488)47:0.000489)48:0.000489,KX409707-A/Alabama/07/2016:0.000977)8:0.000001,(KX408875-A/Louisiana/01/2016:0.000001,KX406579-A/Washington/24/2016:0.000001)45:0.000001)55:0.000977,(CY208284-A/Alabama/5051/2016:0.000487,CY209777-A/Japan/5292/2016:0.000001)57:0.000487)9:0.000001,(((((KX919084-A/Texas/114/2016:0.000001,KY045001-A/Utah/08/2016:0.000001)12:0.000001,KX406115-A/Utah/04/2016:0.000001)4:0.000001,((KX410027-A/New_Mexico/19/2016:0.000001,KX411427-A/Louisiana/14/2016:0.000001)31:0.000001,KX409883-A/Texas/61/2016:0.000001)92:0.001955)0:0.000001,(KX410611-A/Texas/125/2016:0.000001,KX919076-A/Texas/113/2016:0.000001)11:0.000001)2:0.000001,KX406339-A/Utah/08/2016:0.000001)69:0.001465)3:0.000487)0:0.000001,((KY115702-A/Georgia/50/2016:0.000001,KY115710-A/Georgia/50/2016:0.000001)80:0.000975,KX915692-A/Washington/61/2016:0.000487)0:0.000001)0:0.000001,(KX004225-A/Nevada/42/2015:0.000975,KX918852-A/Georgia/33/2016:0.000487)1:0.000001)0:0.000001,((KX407851-A/Texas/46/2016:0.001464,(KX915196-A/Louisiana/16/2016:0.000001,KY045276-A/Louisiana/16/2016:0.000001)53:0.000001)62:0.000487,(CY209775-A/Georgia/5290/2016:0.000001,KX410131-A/Vermont/10/2016:0.000001)84:0.000977)0:0.000001)0:0.000001,((KX918844-A/Georgia/32/2016:0.001463,(KX915068-A/Colorado/24/2016:0.000001,KY045251-A/Colorado/24/2016:0.000001)63:0.000487)0:0.000001,(((((CY209774-A/Georgia/5289/2016:0.000001,CY208352-A/Georgia/5119/2016:0.000001)26:0.000001,CY209857-A/Georgia/5372/2016:0.000001)59:0.000487,(KX915700-A/Washington/73/2016:0.000001,KX411299-A/Alabama/10/2016:0.000001)32:0.000001)28:0.000001,MF195588-A/Quebec/05/2016:0.000487)56:0.000975,(KX915828-A/Utah/37/2016:0.002944,(KX919364-A/Texas/140/2016:0.000001,(KX919156-A/Georgia/42/2016:0.000487,KX409523-A/Georgia/39/2016:0.000001)86:0.000974)69:0.000484)45:0.000490)0:0.000001)0:0.000001)0:0.000001)0:0.000001)0:0.000001)0:0.000001)0:0.000001,((((KX775391-A/Krasnodar/CRIE-203/2016:0.000001,(((KY044875-A/Texas/160/2016:0.000487,KX919380-A/Texas/144/2016:0.000001)52:0.000001,CY208353-A/Georgia/5120/2016:0.003923)37:0.000488,(KY044820-A/Georgia/25/2016:0.000001,KX409427-A/Georgia/25/2016:0.000001)72:0.000488)18:0.000486)0:0.000001,(MH045501-A/Quebec/148124/2016:0.000977,KX407819-A/Louisiana/05/2016:0.000975)0:0.000001)0:0.000001,((((((KX408603-A/Georgia/13/2016:0.000001,KX408483-A/Texas/13/2016:0.000001)21:0.000001,KY044643-A/Texas/13/2016:0.000001)61:0.000487,((KX919012-A/Texas/105/2016:0.000001,KX409379-A/Texas/75/2016:0.000001)1:0.000001,(((((((KX006058-A/Texas/02/2016:0.000001,(((((CY208207-A/Mississippi/4974/2016:0.003431,((((MF195590-A/Quebec/07/2016:0.000982,(KY044584-A/Georgia/15/2015:0.000001,KX005154-A/Georgia/15/2015:0.000001)94:0.000976)87:0.001474,(CY233888-A/Washington/38/2017:0.003957,KT836759-A/Washington/23/2015:0.001473)47:0.000481)42:0.000001,((CY208261-A/Texas/5028/2016:0.002469,KT836615-A/Montana/05/2015:0.001966)80:0.001466,(((((KT836626-A/Louisiana/04/2015:0.000001,KT836592-A/Louisiana/03/2015:0.000001)94:0.002452,KT836815-A/Washington/19/2015:0.000981)77:0.000947,((((CY208147-A/Japan/4914/2016:0.000001,LC270874-A/Tokyo/NCCHD3/2016:0.000489)68:0.000489,(KX409363-A/Texas/72/2016:0.000980,KU821083-A/British_Columbia/15/2016:0.000001)86:0.000980)31:0.000001,CY208148-A/Japan/4915/2016:0.000489)49:0.000489,(KU761528-A/Czech_Republic/10/2016:0.003518,KX004469-A/Utah/18/2015:0.002489)68:0.000459)88:0.007007)82:0.001491,((KU589419-A/Colorado/14/2015:0.001461,((((CY208199-A/Arizona/4966/2016:0.000486,KX918452-A/Arizona/03/2016:0.000975)83:0.000973,((KX004930-A/Montana/07/2016:0.000486,KU589378-A/Montana/35/2015:0.000001)53:0.000001,KX005306-A/Montana/38/2015:0.000486)93:0.002437)18:0.000001,(((KX005050-A/Colorado/35/2015:0.000001,(((KX409219-A/Mississippi/08/2016:0.000001,(KX005034-A/Colorado/33/2015:0.000485,KX407195-A/Colorado/13/2016:0.000973)10:0.000001)0:0.000001,((KX005283-A/Colorado/01/2016:0.000001,KX409435-A/Georgia/26/2016:0.000485)3:0.000001,KX006136-A/Colorado/05/2016:0.000001)0:0.000001)0:0.000001,(KX918972-A/Texas/100/2016:0.000001,(KX918964-A/Texas/100/2016:0.000001,KX005426-A/Colorado/31/2015:0.000001)8:0.000001)2:0.000001)0:0.000001)1:0.000001,(KX918932-A/Texas/93/2016:0.000486,(KY045022-A/Colorado/10/2016:0.000001,KX406603-A/Colorado/10/2016:0.000001)91:0.001460)11:0.000001)54:0.000486,(KX918924-A/Texas/79/2015:0.000486,(KX006147-A/Montana/12/2016:0.001460,((KX005753-A/Idaho/35/2015:0.000001,(KX004691-A/Idaho/42/2015:0.000001,(KX004667-A/Idaho/36/2015:0.000001,(KX004538-A/Idaho/34/2015:0.000001,KX004257-A/Idaho/33/2015:0.000001)14:0.000001)9:0.000001)12:0.000001)86:0.001462,(KX005518-A/Louisiana/09/2015:0.000972,(KX408611-A/Georgia/14/2016:0.000978,KX408587-A/Georgia/11/2016:0.000485)85:0.000977)37:0.000001)45:0.000486)27:0.000001)78:0.000972)13:0.000001)47:0.000001,KY045340-A/Louisiana/22/2016:0.001461)82:0.001956)77:0.000994,(((((((KU321989-A/Milano/277/2015:0.000971,KU323237-A/swine/Italy/161692/2015:0.001946)48:0.000001,KT898919-A/Pavia/VR10504/2015:0.000001)60:0.000486,(KU322004-A/Milano/157/2015:0.000001,KT898918-A/Pavia/VR10494/2015:0.000485)8:0.000001)1:0.000001,KU321992-A/Milano/61/2015:0.000485)0:0.000001,(((KT836771-A/Montana/08/2015:0.001952,KT836762-A/Washington/20/2015:0.001458)8:0.000001,(KU321990-A/Milano/276/2015:0.001457,KT898917-A/Pavia/VR10515/2015:0.000971)8:0.000001)0:0.000001,KU323165-A/swine/Italy/23721/2015:0.000970)0:0.000001)1:0.000001,(KU321991-A/Milano/230/2015:0.000485,MK159108-A/Germany/18909686/2015:0.001950)12:0.000001)21:0.000001,(KT836837-A/New_Mexico/17/2015:0.000001,KT836625-A/New_Mexico/17/2015:0.000001)91:0.001459)45:0.000478)79:0.002501)77:0.002880,((KY241119-A/swine/France/64-150091/2015:0.014068,(((((MF092751-A/swine/Texas/A02214607/2017:0.015872,(MK243686-A/swine/Texas/A01785737/2018:0.007227,MG870367-A/swine/Texas/A01785406/2018:0.004007)79:0.014869)68:0.057351,(((MF370343-A/swine/Siberia/1sw/2016:0.074121,MF872818-A/swine/Spain/45690-2/2016:0.111948)56:0.137857,(((CY235323-A/mallard/Idaho/UGAI16-1971/2016:0.007100,(MG280340-A/green-winged_teal/Mississippi/16OS6075/2016:0.005417,MH546979-A/swan/Wyoming/16-026450-2/2016:0.005898)53:0.000556)44:0.011041,MH546747-A/mallard/Utah/15-037258-1/2015:0.010337)36:0.056690,((MN400375-A/Duck__mallard/Moscow/4970/2018:0.040437,LC148833-A/duck/Hokkaido/W9/2015:0.025717)58:0.050742,((KU323189-A/swine/Italy/58197/2015:0.005415,KU323269-A/swine/Italy/203977/2015:0.005617)59:0.058973,(MN410806-A/swine/Denmark/P5U4HA/2016:0.056715,(KU323277-A/swine/Italy/208724/2015:0.044959,(((MF872844-A/swine/Spain/40250-2/2016:0.039267,((MF872832-A/swine/Spain/40240-1/2017:0.002705,MF872853-A/swine/Spain/40192-1/2016:0.003270)59:0.022074,MF872846-A/swine/Spain/40250-1/2016:0.015813)42:0.025050)13:0.002062,((((KY241103-A/swine/France/62-150308/2015:0.006532,MK075087-A/swine/Italy/349550/2016:0.008002)59:0.020559,KY241102-A/swine/France/56-150317/2015:0.030143)12:0.000001,(((KY241168-A/swine/France/29-150341_1/2015:0.018135,KY241105-A/swine/France/56-150300/2015:0.019440)58:0.009870,KY241097-A/swine/France/29-150396/2015:0.025349)31:0.001676,(KY364112-A/swine/France/01-160099/2016:0.034920,(KY241099-A/swine/France/53-150417/2015:0.018123,KY364136-A/swine/France/35-160126/2016:0.009280)60:0.013817)21:0.003109)3:0.000001)18:0.005709,((KY364160-A/swine/France/72-160154/2016:0.013043,(KY364120-A/swine/France/22-160079/2016:0.009840,KY241101-A/swine/France/56-150252/2015:0.004751)32:0.000980)26:0.000365,(KY241095-A/swine/France/22-150368/2015:0.001425,(KY241112-A/swine/France/35-150447/2015:0.000001,KY364184-A/swine/France/35-160197/2016:0.004447)56:0.004523)40:0.003825)25:0.029515)7:0.002357)1:0.000001,(KU323229-A/swine/Italy/154890-2/2015:0.040197,(KU323141-A/swine/Italy/10915/2015:0.012565,((KY368158-A/swine/Italy/285959-3/2016:0.000001,KY368150-A/Pavia/65/2016:0.000494)58:0.004990,MK075051-A/swine/Italy/89835-7/2016:0.003038)42:0.011826)33:0.025059)11:0.004000)9:0.009144)7:0.005722)6:0.004537)10:0.101155)4:0.017876)9:0.220026)7:0.110662,(MK512723-A/swine/Texas/A01785906/2019:0.000684,MN384852-A/swine/Texas/A01104132/2019:0.002274)81:0.023241)3:0.004034)5:0.021186,((MH350900-A/swine/Colorado/A02157972/2018:0.035906,((MK577669-A/swine/Texas/A01785919/2019:0.003458,MK799861-A/swine/Texas/A02431019/2019:0.004925)81:0.005687,((MK208439-A/swine/Utah/A02267939/2018:0.006005,((MH445462-A/swine/Texas/A01785528/2018:0.001472,MH843159-A/swine/Texas/A01785599/2018:0.004927)59:0.000001,MG706995-A/swine/Texas/A01785377/2017:0.000001)67:0.000998)64:0.001459,MG241359-A/swine/Texas/A02221802/2017:0.002964)63:0.002789)57:0.020548)40:0.002721,MK156666-A/swine/Utah/A02267942/2018:0.041266)51:0.021094)5:0.032228,MK071674-A/swine/Arizona/A02257613/2018:0.041530)4:0.003717,(KY241117-A/swine/France/12-150058/2015:0.014116,((MH785046-A/swine/France/40-160120/2016:0.005994,(MH785030-A/swine/France/01-150203/2015:0.000968,(KY364088-A/swine/France/65-160089/2016:0.001463,KY364104-A/swine/France/40-160098/2016:0.000980)82:0.000986)87:0.002952)82:0.009416,MH785062-A/swine/France/64-150052/2015:0.008128)71:0.001347)79:0.003682)4:0.001614)5:0.002955,KU323245-A/swine/Italy/179057/2015:0.019726)4:0.002263)4:0.003525)2:0.000001)1:0.000001,KU509625-A/Arizona/26/2015:0.002450)3:0.001954)1:0.000001,((KX410203-A/Washington/42/2016:0.000487,(KX005849-A/Alabama/01/2016:0.000001,KY044687-A/Alabama/01/2016:0.000001)68:0.000001)85:0.000977,(CY208386-A/Utah/5153/2016:0.000487,KX410907-A/Idaho/19/2016:0.000001)73:0.000489)54:0.000486)0:0.000001,(KX004554-A/Colorado/30/2015:0.000001,(KU558983-A/Czech_Republic/95/2015:0.002443,(((KX409387-A/Texas/37/2016:0.000001,KX409419-A/Texas/38/2016:0.000001)96:0.001952,(KX014861-A/Czech_Republic/16/2016:0.001966,(CY218078-A/Washington/01/2017:0.000487,(CY218889-A/Idaho/03/2017:0.000001,CY223405-A/Texas/44/2017:0.000001)67:0.000001)95:0.002948)60:0.000475)50:0.000490,((KU821081-A/British_Columbia/11/2016:0.001463,((CY208206-A/Japan/4973/2016:0.000001,(CY210019-A/Japan/5448/2016:0.000485,CY208246-A/Japan/5013/2016:0.000001)67:0.000485)65:0.000485,(LC270876-A/Tokyo/NCCHD1/2016:0.000486,CY208149-A/Japan/4916/2016:0.000486)57:0.000001)94:0.001951)59:0.000489,((KU821082-A/British_Columbia/12/2016:0.000001,KX406691-A/Vermont/04/2016:0.000487)60:0.000486,(KX410763-A/Vermont/13/2016:0.000485,(KX005458-A/Georgia/16/2015:0.000001,KU589370-A/Alabama/13/2015:0.000001)51:0.000001)65:0.000486)5:0.000001)5:0.000001)38:0.000486)6:0.000001)0:0.000001)0:0.000001,KX949236-A/Colorado/30/2015:0.000001)0:0.000001,KX004619-A/Arizona/40/2015:0.002941)3:0.001954)0:0.000001,KX918580-A/Arizona/60/2015:0.000001)0:0.000001,KX408267-A/Texas/02/2016:0.000001)1:0.000487,((((KX919516-A/Arizona/49/2015:0.000001,KX004754-A/Arizona/39/2015:0.000001)22:0.000001,KX406099-A/Arizona/49/2015:0.000001)61:0.000486,(KY044699-A/Idaho/40/2015:0.000001,KX005290-A/Idaho/40/2015:0.000001)63:0.000486)3:0.000001,(((((KX406803-A/New_Mexico/03/2016:0.000001,CY210056-A/Texas/5485/2016:0.000001)3:0.000001,KX004731-A/Arizona/36/2015:0.000001)0:0.000001,CY208234-A/Arizona/5001/2016:0.000001)0:0.000001,(KX406451-A/Arizona/19/2016:0.000001,KX005558-A/Nevada/06/2016:0.000001)3:0.000001)0:0.000001,(CY208196-A/Alabama/4963/2016:0.000486,((KX005986-A/Arizona/55/2015:0.000001,(KX406459-A/Arizona/20/2016:0.000001,(KX918604-A/Arizona/38/2016:0.000001,KX406083-A/Arizona/47/2015:0.000001)3:0.000001)0:0.000001)0:0.000001,KX006002-A/Arizona/07/2016:0.000001)0:0.000001)0:0.000001)1:0.000001)4:0.000001)0:0.000001,((((CY208396-A/Wyoming/5163/2016:0.000973,(KX410283-A/Montana/31/2016:0.000486,KX919188-A/Vermont/31/2016:0.000973)18:0.000001)47:0.000486,(KX237722-A/Czech_Republic_75/2016:0.000001,KX237716-A/Czech_Republic/73/2016:0.000001)73:0.000486)10:0.000001,KX406883-A/Arizona/31/2016:0.000974)15:0.000486,(KX407843-A/Colorado/17/2016:0.000001,KY045186-A/Colorado/17/2016:0.000001)76:0.000487)16:0.000486)0:0.000486,KU761516-A/Czech_Republic/6/2016:0.001463)0:0.000001,((((KX915516-A/Wyoming/18/2016:0.000001,KX408851-A/Nevada/44/2015:0.000001)1:0.000001,CY209763-A/Alabama/5278/2016:0.000001)0:0.000001,KU509633-A/Arizona/28/2015:0.000001)0:0.000001,((KX410067-A/Nevada/26/2016:0.000973,(KX915412-A/Montana/39/2016:0.000001,KY045283-A/Montana/39/2016:0.000001)63:0.000486)0:0.000001,KY044861-A/Georgia/41/2016:0.000001)0:0.000001)0:0.000001)0:0.000001)0:0.000001)0:0.000001,(((((KX407235-A/Washington/28/2016:0.000001,KX407227-A/Washington/27/2016:0.000001)18:0.000001,KX407219-A/Washington/27/2016:0.000001)64:0.000487,(KX407691-A/Montana/27/2016:0.000488,(KX915164-A/Washington/59/2016:0.000487,(KY045008-A/Washington/20/2016:0.000001,KX406539-A/Washington/20/2016:0.000001)70:0.000487)11:0.000001)12:0.000001)55:0.000488,KX410555-A/Nevada/27/2016:0.001465)28:0.000486,KY003249-A/Utah/38/2016:0.001954)7:0.000001)0:0.000001,(KX918940-A/Texas/94/2016:0.000486,CY208333-A/Alabama/5100/2016:0.000487)0:0.000001)0:0.000001,((KX406731-A/Louisiana/02/2016:0.000001,KX919092-A/Texas/115/2016:0.000973)48:0.000486,(KX409507-A/Georgia/36/2016:0.000487,((KX408539-A/Georgia/07/2016:0.000488,CY208262-A/Utah/5029/2016:0.000486)36:0.000488,((CY208389-A/Utah/5156/2016:0.000975,((((KX410019-A/New_Mexico/18/2016:0.001956,(KX919412-A/Arizona/64/2016:0.001472,(CY221574-A/Texas/43/2017:0.001467,((CY221566-A/Louisiana/06/2017:0.000001,((CY236166-A/Utah/25/2017:0.000001,CY236174-A/Utah/25/2017:0.000001)66:0.000487,(CY238306-A/Texas/79/2017:0.000977,(CY231276-A/New_Mexico/10/2017:0.000001,CY225686-A/Texas/69/2017:0.000001)64:0.000001)77:0.000976)10:0.000001)4:0.000001,(CY238314-A/Texas/81/2017:0.000001,((CY239489-A/Texas/89/2017:0.000976,CY220855-A/Texas/31/2017:0.000001)21:0.000001,CY221542-A/Texas/31/2017:0.000001)58:0.000488)53:0.000487)14:0.000001)74:0.001962)26:0.000482)0:0.000001,(((KX410043-A/Idaho/13/2016:0.000001,KX410899-A/Idaho/18/2016:0.000001)58:0.000487,((CY210097-A/Japan/5526/2016:0.000487,(CY208454-A/New_Mexico/5221/2016:0.000001,(CY210039-A/New_Mexico/5468/2016:0.000975,KX915140-A/Texas/127/2016:0.001466)12:0.000001)3:0.000001)9:0.000001,KX409035-A/Nevada/09/2016:0.000487)26:0.000487)0:0.000001,(((KX914932-A/Idaho/12/2016:0.000001,(KX004739-A/Arizona/37/2015:0.000001,((((((((((KX408379-A/Arizona/02/2016:0.000001,((KX004715-A/Arizona/32/2015:0.000001,KX005761-A/Nevada/04/2016:0.000001)6:0.000001,((KX005865-A/Utah/02/2016:0.000001,CY208263-A/Utah/5030/2016:0.000001)7:0.000001,(KX004723-A/Arizona/35/2015:0.000487,(CY208418-A/Alabama/5185/2016:0.000001,CY208422-A/Arizona/5189/2016:0.000978)41:0.000488)5:0.000001)0:0.000001)1:0.000001)17:0.000487,((KX006277-A/Texas/78/2015:0.000001,(KX918988-A/Texas/102/2016:0.000001,KX407587-A/Texas/40/2016:0.000001)63:0.000488)5:0.000001,((KX005202-A/Texas/09/2016:0.000001,(KX409395-A/Texas/81/2016:0.001465,CY208471-A/Utah/5238/2016:0.000487)13:0.000001)1:0.000001,KX406059-A/Texas/10/2016:0.000001)1:0.000001)66:0.000975)0:0.000001,(KX004217-A/Nevada/41/2015:0.000001,(KX411579-A/Vermont/15/2016:0.000488,KY045310-A/Arizona/62/2016:0.000487)46:0.000488)0:0.000001)0:0.000001,(((KX918588-A/Arizona/33/2016:0.000001,KX410931-A/Wyoming/16/2016:0.000001)0:0.000001,KY044748-A/Arizona/33/2016:0.000001)0:0.000001,(KX407715-A/New_Mexico/07/2016:0.000001,CY208166-A/Nevada/4933/2016:0.000001)0:0.000001)0:0.000001)0:0.000001,CY208294-A/Georgia/5061/2016:0.000001)0:0.000001,((((((KX006026-A/Texas/03/2016:0.000001,KX408275-A/Texas/03/2016:0.000001)79:0.000975,(CY209793-A/Washington/5308/2016:0.001468,KX004651-A/Arizona/31/2015:0.000489)58:0.000486)0:0.000001,(KX406403-A/Arizona/14/2016:0.000001,CY208340-A/Arizona/5107/2016:0.000001)0:0.000001)0:0.000001,(KX407003-A/Wyoming/04/2016:0.000489,KX409875-A/New_Mexico/11/2016:0.000488)56:0.000487)0:0.000001,((KX406811-A/New_Mexico/04/2016:0.000001,(KX408387-A/Arizona/05/2016:0.000001,(((CY208132-A/Nevada/4899/2015:0.000001,((((KX410011-A/New_Mexico/17/2016:0.000001,CY208154-A/Washington/4921/2016:0.000001)0:0.000001,CY208133-A/Nevada/4900/2015:0.000001)0:0.000001,KX005978-A/Arizona/46/2015:0.000001)0:0.000001,KX005891-A/Texas/21/2016:0.000001)0:0.000001)0:0.000001,KX406747-A/Montana/15/2016:0.000487)0:0.000001,(((((KX005362-A/Washington/09/2016:0.000001,(KX406787-A/Montana/20/2016:0.000001,(KX406875-A/Arizona/30/2016:0.000001,(KX004946-A/Montana/04/2016:0.000001,(((KX918948-A/Texas/98/2016:0.000001,((KX409371-A/Texas/73/2016:0.000001,CY208152-A/Utah/4919/2016:0.000001)1:0.000001,KX410235-A/Arizona/45/2016:0.000001)0:0.000001)0:0.000001,KX409515-A/Georgia/38/2016:0.000487)0:0.000001,((KX918836-A/Georgia/30/2016:0.000001,KX409139-A/Texas/18/2016:0.000487)0:0.000001,KX005610-A/Texas/05/2016:0.000001)0:0.000001)0:0.000001)0:0.000001)0:0.000001)0:0.000001)0:0.000001,(KU821087-A/British_Columbia/28/2016:0.000001,KX406739-A/Louisiana/03/2016:0.000001)1:0.000001)0:0.000001,CY208232-A/Arizona/4999/2016:0.000001)0:0.000001,(KX919052-A/Texas/110/2016:0.001958,KX406515-A/Nevada/10/2016:0.000487)1:0.000001)0:0.000001,(((KX005994-A/Arizona/56/2015:0.000001,(((KX408699-A/Washington/22/2016:0.001465,KX915388-A/New_Mexico/43/2016:0.001466)0:0.000001,(KX406003-A/Washington/06/2016:0.000001,((KX919068-A/Texas/112/2016:0.000487,(KX411587-A/Vermont/14/2016:0.000487,((((CY208229-A/Alabama/4996/2016:0.000487,KX410755-A/Vermont/12/2016:0.001464)2:0.000001,(KX915572-A/Utah/35/2016:0.001956,(CY208306-A/Mississippi/5073/2016:0.000001,CY208307-A/Mississippi/5074/2016:0.000001)41:0.000487)1:0.000001)0:0.000001,KX005026-A/Colorado/32/2015:0.000488)0:0.000001,((CY208304-A/Mississippi/5071/2016:0.000487,((CY210064-A/Wyoming/5493/2016:0.000487,(KX915156-A/Washington/58/2016:0.000001,KX919036-A/Texas/108/2016:0.000001)18:0.000001)6:0.000001,(((KX407243-A/Nevada/15/2016:0.000001,KX406531-A/Nevada/12/2016:0.000976)50:0.000487,(KX408411-A/Nevada/08/2016:0.000001,KY044624-A/Nevada/08/2016:0.000001)69:0.000487)10:0.000001,KX005330-A/Wyoming/01/2016:0.000001)51:0.000487)10:0.000001)38:0.000488,((CY208448-A/Nevada/5215/2016:0.000487,KX915724-A/Vermont/18/2016:0.000487)0:0.000001,(CY208265-A/Washington/5032/2016:0.000488,KX914996-A/New_Mexico/20/2016:0.000487)1:0.000001)0:0.000001)0:0.000001)0:0.000001)0:0.000001)0:0.000001,CY208155-A/Washington/4922/2016:0.000001)0:0.000001)0:0.000001)0:0.000001,KX006010-A/Utah/06/2016:0.000001)0:0.000001)0:0.000001,(KX004746-A/Arizona/38/2015:0.000001,((((KY045074-A/Texas/28/2016:0.000001,KX406867-A/Texas/28/2016:0.000001)63:0.000488,(KU821086-A/British_Columbia/25/2016:0.000001,(KX919508-A/Arizona/45/2015:0.000001,KX406075-A/Arizona/45/2015:0.000001)22:0.000001)35:0.000001)60:0.000489,KX915772-A/New_Mexico/46/2016:0.000488)35:0.000490,(KX407699-A/Montana/28/2016:0.000001,KX407675-A/Montana/22/2016:0.000001)84:0.000978)11:0.000487)0:0.000001)0:0.000001,((((KX004437-A/New_Mexico/29/2015:0.000001,KX406435-A/Arizona/17/2016:0.000001)1:0.000001,CY208151-A/Nevada/4918/2016:0.000001)0:0.000001,((KX406587-A/Washington/25/2016:0.000487,(KX409195-A/Mississippi/05/2016:0.000001,KX409203-A/Mississippi/06/2016:0.000001)17:0.000001)7:0.000001,KX409211-A/Mississippi/07/2016:0.000001)46:0.000487)0:0.000001,(KX408403-A/New_Mexico/02/2016:0.000001,KU821079-A/British_Columbia/53/2015:0.000001)1:0.000001)0:0.000001)0:0.000001)0:0.000001)0:0.000001)0:0.000001)0:0.000001,KX408675-A/Arizona/09/2016:0.000001)0:0.000001)0:0.000001,(((KX408011-A/Washington/38/2016:0.000487,(KX915212-A/Arizona/55/2016:0.000001,((KX915204-A/Arizona/58/2016:0.000487,(CY208336-A/Arizona/5103/2016:0.000975,KX918444-A/Arizona/01/2016:0.000487)3:0.000001)0:0.000001,((KX006034-A/Arizona/08/2016:0.000001,((CY210040-A/New_Mexico/5469/2016:0.000001,KX411547-A/Utah/31/2016:0.000001)4:0.000001,CY208235-A/Arizona/5002/2016:0.000001)1:0.000001)0:0.000001,((((CY208474-A/Washington/5241/2016:0.000487,(KX914980-A/New_Mexico/12/2016:0.000001,KX915780-A/New_Mexico/47/2016:0.001461)43:0.000486)12:0.000001,KX915380-A/New_Mexico/42/2016:0.000486)45:0.000487,KX410211-A/Washington/43/2016:0.001462)5:0.000001,(((KX406851-A/Texas/27/2016:0.000001,KX406859-A/Texas/27/2016:0.000001)64:0.000487,KX919372-A/Texas/143/2016:0.000487)9:0.000001,KX406843-A/Texas/25/2016:0.000001)46:0.000487)0:0.000001)0:0.000001)0:0.000001)0:0.000001)0:0.000001,(KX408395-A/Arizona/06/2016:0.000974,KX406411-A/Arizona/15/2016:0.000487)3:0.000001)2:0.000001,((KX409747-A/Texas/53/2016:0.000001,KX409755-A/Texas/55/2016:0.000001)12:0.000001,((KX409763-A/Texas/55/2016:0.000001,KX409723-A/Texas/50/2016:0.000001)10:0.000001,KX919396-A/Texas/150/2016:0.000001)5:0.000001)43:0.000487)16:0.000487)0:0.000001)0:0.000001,KX407355-A/Washington/34/2016:0.000487)0:0.000001,((KX409131-A/Texas/16/2016:0.000001,(KX410699-A/Utah/27/2016:0.000487,(KX410331-A/Montana/36/2016:0.000001,KX408795-A/Arizona/29/2016:0.000001)40:0.000001)36:0.000487)0:0.000001,(CY208135-A/Nevada/4902/2015:0.000001,(KX004587-A/Nevada/40/2015:0.000001,((CY208134-A/Nevada/4901/2015:0.000001,KX406211-A/Washington/09/2016:0.000001)0:0.000001,((((CY210057-A/Utah/5486/2016:0.000001,CY208322-A/Utah/5089/2016:0.000001)21:0.000001,KX411715-A/Washington/70/2016:0.000001)59:0.000487,((((((KX005378-A/Washington/01/2016:0.000001,KX407347-A/Washington/33/2016:0.000001)0:0.000001,KX004818-A/Washington/03/2016:0.000001)0:0.000001,KX408147-A/Washington/01/2016:0.000001)0:0.000001,(CY208334-A/Alabama/5101/2016:0.000976,CY208287-A/Arizona/5054/2016:0.000487)1:0.000001)0:0.000001,(((KY044655-A/Arizona/09/2016:0.000001,KX405995-A/Washington/03/2016:0.000001)0:0.000001,(KY044578-A/Wyoming/20/2015:0.000001,KX408283-A/New_Mexico/01/2016:0.000001)1:0.000001)0:0.000001,(KX406523-A/Nevada/11/2016:0.000001,KX004579-A/Utah/17/2015:0.000001)1:0.000001)0:0.000001)0:0.000001,(KX004675-A/Idaho/38/2015:0.000001,KX949289-A/Wyoming/16/2016:0.000001)1:0.000001)0:0.000001)0:0.000001,KX004683-A/Idaho/39/2015:0.000001)0:0.000001)0:0.000001)0:0.000001)0:0.000001)0:0.000001)0:0.000001,(KX005506-A/Georgia/04/2016:0.000001,(KX919324-A/Georgia/55/2016:0.000487,CY208227-A/Alabama/4994/2016:0.000001)36:0.000487)0:0.000001)0:0.000001,KX406011-A/Washington/07/2016:0.000001)0:0.000001)0:0.000001)0:0.000001,(((((CY208214-A/Utah/4981/2016:0.000001,((((KX406091-A/Arizona/48/2015:0.000001,KX407811-A/Arizona/43/2016:0.000001)1:0.000001,KX919044-A/Texas/109/2016:0.000001)0:0.000001,KX004430-A/Nevada/43/2015:0.000001)0:0.000001,(KX406443-A/Arizona/18/2016:0.000487,(((KX409331-A/Nevada/23/2016:0.000001,((((CY208181-A/Washington/4948/2016:0.000001,CY208182-A/Washington/4949/2016:0.000001)20:0.000001,CY208183-A/Washington/4950/2016:0.000001)54:0.000487,KX407339-A/Washington/32/2016:0.000487)0:0.000001,((((KX406595-A/Colorado/09/2016:0.000487,((CY210098-A/Japan/5527/2016:0.000001,CY210100-A/Japan/5529/2016:0.000001)31:0.000001,CY210099-A/Japan/5528/2016:0.000001)87:0.001485)42:0.000488,((KX407683-A/Montana/23/2016:0.001462,CY209844-A/Alabama/5359/2016:0.002447)1:0.000001,(KX005434-A/Nevada/02/2016:0.000487,KX409243-A/Utah/13/2016:0.001957)0:0.000001)0:0.000001)0:0.000001,(KX411307-A/Alabama/11/2016:0.000487,KX408123-A/New_Mexico/29/2015:0.000487)0:0.000001)0:0.000001,(((CY208341-A/Arizona/5108/2016:0.001465,CY208156-A/Washington/4923/2016:0.000487)1:0.000001,((KX411435-A/Louisiana/15/2016:0.001466,(CY220783-A/Texas/34/2017:0.001965,CY234946-A/Washington/5664/2016:0.000984)37:0.000483)0:0.000001,KX005586-A/Nevada/05/2016:0.000487)0:0.000001)0:0.000001,(((CY208392-A/Washington/5159/2016:0.000001,CY209794-A/Washington/5309/2016:0.000001)80:0.000490,KX410123-A/Vermont/09/2016:0.000488)71:0.000983,KX409771-A/Washington/39/2016:0.001470)38:0.000483)0:0.000001)0:0.000001)0:0.000001)0:0.000001,(((((KX410915-A/Wyoming/09/2016:0.000489,KX410139-A/Wyoming/06/2016:0.000488)66:0.000977,KX915076-A/Arizona/51/2016:0.000487)30:0.000001,KX407723-A/New_Mexico/08/2016:0.000975)1:0.000001,((KX407019-A/Nevada/14/2016:0.000001,KX408171-A/Nevada/07/2016:0.000001)20:0.000001,KX408163-A/Nevada/07/2016:0.000001)57:0.000487)0:0.000001,KX409411-A/Texas/87/2016:0.000487)0:0.000001)0:0.000001,CY208285-A/Alabama/5052/2016:0.000001)0:0.000001)0:0.000001)0:0.000001)0:0.000001,KY044530-A/Utah/17/2015:0.000001)0:0.000001,KX919500-A/Washington/07/2016:0.000001)0:0.000001,CY208293-A/Georgia/5060/2016:0.000001)0:0.000001,KX005042-A/Colorado/34/2015:0.000001)0:0.000001)0:0.000001,(((KX919532-A/Washington/11/2016:0.000001,KX406147-A/Washington/11/2016:0.000001)48:0.000487,((((KX919172-A/Georgia/43/2016:0.000001,KX919164-A/Georgia/43/2016:0.000001)88:0.001958,(CY208237-A/Arizona/5004/2016:0.000001,(KX408627-A/Georgia/17/2016:0.000001,(CY210027-A/Mississippi/5456/2016:0.000001,CY208295-A/Georgia/5062/2016:0.000001)13:0.000001)10:0.000001)43:0.000001)44:0.000487,(KX410059-A/Nevada/25/2016:0.000488,((KX410939-A/Colorado/25/2016:0.000977,((KX006066-A/Montana/10/2016:0.000001,(((KX407539-A/Nevada/17/2016:0.000488,(KX410187-A/Colorado/21/2016:0.000001,KX410195-A/Colorado/21/2016:0.000001)48:0.000001)18:0.000001,KX915428-A/Montana/42/2016:0.000488)28:0.000488,KX004898-A/Utah/01/2016:0.000977)3:0.000001)0:0.000001,CY209797-A/Washington/5312/2016:0.000001)0:0.000001)0:0.000001,KX406763-A/Montana/17/2016:0.000487)0:0.000001)0:0.000001)0:0.000001,((KX407011-A/Nevada/13/2016:0.000001,CY208137-A/Nevada/4904/2015:0.000001)4:0.000001,((KX005594-A/Texas/07/2016:0.000001,CY208204-A/Georgia/4971/2016:0.000001)4:0.000001,CY208136-A/Nevada/4903/2015:0.000001)0:0.000001)0:0.000001)3:0.000001)8:0.000487,CY210066-A/Wyoming/5495/2016:0.000487)0:0.000001)0:0.000001)0:0.000001)0:0.000001,(KX411539-A/Utah/30/2016:0.000487,((((CY208428-A/Colorado/5195/2016:0.000974,CY209852-A/Colorado/5367/2016:0.000486)20:0.000001,((CY210038-A/New_Mexico/5467/2016:0.000001,CY210010-A/Colorado/5439/2016:0.000001)27:0.000001,CY209784-A/New_Mexico/5299/2016:0.000001)62:0.000486)46:0.000486,(((KX409499-A/Georgia/34/2016:0.000001,CY208395-A/Washington/5162/2016:0.000001)3:0.000001,((((KX406291-A/Vermont/03/2016:0.000001,KX406347-A/Utah/09/2016:0.000001)3:0.000001,(KX410451-A/Texas/116/2016:0.000001,(KY045219-A/Washington/40/2016:0.000001,CY208195-A/Alabama/4962/2016:0.000001)3:0.000001)0:0.000001)0:0.000001,(((((KX409915-A/Mississippi/13/2016:0.000001,KX915180-A/Colorado/34/2016:0.000001)3:0.000001,KX407827-A/Louisiana/06/2016:0.000001)0:0.000001,(KX410419-A/Louisiana/10/2016:0.000487,KX409779-A/Washington/40/2016:0.000001)2:0.000001)0:0.000001,CY208472-A/Utah/5239/2016:0.000001)0:0.000001,KX409907-A/Mississippi/12/2016:0.000001)0:0.000001)0:0.000001,KX406699-A/Vermont/05/2016:0.000486)0:0.000001)0:0.000001,(((KX006018-A/Colorado/02/2016:0.000001,KX406891-A/Utah/15/2016:0.000001)73:0.000975,((CY234889-A/Mississippi/5607/2016:0.001948,CY209848-A/Arizona/5363/2016:0.000001)50:0.000486,CY208351-A/Georgia/5118/2016:0.001952)20:0.000001)1:0.000001,(CY208302-A/Mississippi/5069/2016:0.000486,((KX407531-A/Mississippi/10/2016:0.000487,KX407523-A/Mississippi/09/2016:0.000001)75:0.000488,KX411859-A/Alabama/12/2016:0.000487)79:0.000974)6:0.000001)0:0.000001)2:0.000001)20:0.000487,((((KY044975-A/Utah/05/2016:0.000001,((CY208388-A/Utah/5155/2016:0.000001,CY208387-A/Utah/5154/2016:0.000001)23:0.000001,KX406979-A/Idaho/06/2016:0.000001)56:0.000487)1:0.000001,((KX406131-A/Idaho/01/2016:0.000487,KX407659-A/Utah/20/2016:0.000487)4:0.000001,KX004209-A/Utah/16/2015:0.000487)1:0.000001)0:0.000001,(KY044826-A/Georgia/31/2016:0.000001,KX409451-A/Georgia/31/2016:0.000001)60:0.000488)0:0.000001,KX406123-A/Utah/05/2016:0.000001)6:0.000001)7:0.000487)0:0.000001)0:0.000001,(KX409731-A/Texas/51/2016:0.000001,KX409739-A/Texas/51/2016:0.000001)60:0.000487)0:0.000487)0:0.000001,(KX919180-A/Georgia/44/2016:0.000001,((KX408131-A/New_Mexico/31/2015:0.000001,KX408139-A/New_Mexico/31/2015:0.000001)69:0.000489,KX407171-A/Vermont/06/2016:0.000976)19:0.000486)0:0.000001)0:0.000001)0:0.000001)0:0.000487)0:0.000001)0:0.000001)0:0.000001,(KX919148-A/Georgia/41/2016:0.000001,CY208125-A/Nevada/4892/2015:0.000001)1:0.000001)0:0.000001)0:0.000001,KX915612-A/Arizona/61/2016:0.000001)0:0.000001,KX409355-A/Texas/70/2016:0.000001)0:0.000001)0:0.000001)0:0.000001,((CY221614-A/Texas/49/2017:0.002441,(KX409027-A/Washington/23/2016:0.000001,(CY234924-A/Mississippi/5642/2016:0.001950,(((KX410563-A/Nevada/28/2016:0.000487,((KX006072-A/Washington/14/2016:0.000001,KX409715-A/Alabama/08/2016:0.000001)7:0.000001,(KX409443-A/Georgia/28/2016:0.000001,KX410339-A/Montana/37/2016:0.000974)3:0.000001)0:0.000001)1:0.000001,KX408619-A/Georgia/15/2016:0.000001)9:0.000001,(KX915508-A/Wyoming/17/2016:0.000001,KX410923-A/Wyoming/11/2016:0.000001)84:0.000974)27:0.000486)6:0.000001)12:0.000001)24:0.000486,((KX406387-A/Arizona/12/2016:0.000486,(CY209796-A/Washington/5311/2016:0.000975,(KX406395-A/Arizona/13/2016:0.000001,(KX406419-A/Arizona/16/2016:0.000001,KX406427-A/Arizona/16/2016:0.000001)21:0.000001)36:0.000001)43:0.000486)26:0.000001,(CY208338-A/Arizona/5105/2016:0.001461,(KX409403-A/Texas/84/2016:0.000001,(CY208230-A/Arizona/4997/2016:0.000486,(((KX406915-A/Texas/31/2016:0.000975,(KX407579-A/Texas/39/2016:0.000972,(CY210021-A/Japan/5450/2016:0.000001,(KX919020-A/Texas/106/2016:0.000486,(CY210020-A/Japan/5449/2016:0.000001,KX408571-A/Georgia/08/2016:0.000001)21:0.000001)6:0.000001)27:0.000001)74:0.000973)4:0.000001,((KY288902-A/Joshkar-Ola/CRIE-11/2016:0.002442,(((((((CY223541-A/Wyoming/09/2017:0.000001,CY233832-A/Wyoming/09/2017:0.000001)92:0.001460,KX919420-A/Arizona/63/2016:0.001461)7:0.000001,(CY210003-A/Alabama/5432/2016:0.000001,(KY044736-A/Mississippi/01/2016:0.000001,(((CY208298-A/Japan/5065/2016:0.000001,((((KX410051-A/Idaho/15/2016:0.000001,(CY208244-A/Japan/5011/2016:0.000001,KX406995-A/Wyoming/03/2016:0.000001)5:0.000001)0:0.000001,((CY244288-A/Texas/6176/2017:0.000001,(((CY218238-A/Washington/08/2017:0.000486,(CY238322-A/Texas/86/2017:0.000974,(CY214338-A/Texas/03/2017:0.000486,((CY223605-A/Louisiana/11/2017:0.000001,CY233848-A/Louisiana/11/2017:0.000001)31:0.000001,CY244287-A/Texas/6175/2017:0.000974)9:0.000001)35:0.000486)2:0.000001)0:0.000001,(CY244292-A/Texas/6180/2017:0.000974,CY220879-A/Arizona/03/2017:0.000486)3:0.000001)0:0.000001,(((CY231178-A/Louisiana/21/2017:0.000001,(CY233792-A/New_Mexico/52/2016:0.000001,CY216881-A/Texas/08/2017:0.000001)3:0.000001)0:0.000001,((((CY215194-A/Georgia/63/2016:0.000001,CY220887-A/Arizona/02/2017:0.000001)3:0.000001,CY221558-A/Louisiana/07/2017:0.000001)0:0.000001,((CY217073-A/Texas/18/2017:0.000001,CY213354-A/New_Mexico/52/2016:0.000001)2:0.000001,CY220775-A/Georgia/63/2016:0.000001)0:0.000001)0:0.000001,((((CY220911-A/Alabama/05/2017:0.000974,CY217009-A/Louisiana/01/2017:0.000486)4:0.000001,(CY223597-A/Louisiana/12/2017:0.000486,(((((MG279286-A/Japan/NHRC_20-1903/2017:0.000975,CY225718-A/Louisiana/16/2017:0.000487)15:0.000001,CY220967-A/Texas/37/2017:0.000486)15:0.000001,CY231218-A/Idaho/22/2017:0.000487)58:0.000487,CY225798-A/Utah/16/2017:0.000001)67:0.000487,(CY231210-A/Utah/22/2017:0.000001,CY224246-A/Idaho/13/2017:0.001459)83:0.000974)56:0.000487)2:0.000001)0:0.000001,(CY220959-A/Texas/39/2017:0.000486,(CY238198-A/Texas/41/2017:0.000001,(CY222077-A/Texas/42/2017:0.000001,CY222069-A/Texas/41/2017:0.000001)16:0.000001)32:0.000001)60:0.000486)0:0.000001,(((CY216833-A/Texas/200/2016:0.000001,CY213498-A/Texas/200/2016:0.000001)48:0.000001,(CY244282-A/Texas/6170/2017:0.000001,CY221622-A/Texas/51/2017:0.000001)2:0.000001)0:0.000001,CY218796-A/Texas/08/2017:0.000001)0:0.000001)0:0.000001)0:0.000001)0:0.000001,((CY244290-A/Texas/6178/2017:0.001462,CY242462-A/Washington/293/2017:0.000486)10:0.000001,((CY236122-A/Arizona/23/2017:0.000001,CY236130-A/Arizona/23/2017:0.000001)65:0.000487,(CY238553-A/Texas/101/2017:0.000001,CY238378-A/Texas/103/2017:0.000001)36:0.000001)59:0.000486)0:0.000001)0:0.000001)37:0.000486)69:0.001465,KX915732-A/Vermont/19/2016:0.000486)23:0.000486)0:0.000001,(CY208245-A/Japan/5012/2016:0.000001,(CY209879-A/Washington/5394/2016:0.000486,CY208434-A/Japan/5201/2016:0.000001)2:0.000001)0:0.000001)0:0.000001,CY208299-A/Japan/5066/2016:0.000001)0:0.000001)0:0.000001,KY044741-A/Mississippi/01/2016:0.000001)0:0.000001,CY208297-A/Japan/5064/2016:0.000001)0:0.000001)0:0.000001)0:0.000001)0:0.000001,KX915220-A/Washington/62/2016:0.000486)0:0.000001,((KX411003-A/Washington/49/2016:0.001461,CY210002-A/Alabama/5431/2016:0.001462)5:0.000001,(KX254950-A/Czech_Republic/81/2016:0.000486,(CY210005-A/Arizona/5434/2016:0.001463,(CY208205-A/Georgia/4972/2016:0.000001,(KX918996-A/Texas/103/2016:0.000486,KX411899-A/Texas/137/2016:0.001951)18:0.000001)24:0.000001)75:0.000974)3:0.000001)0:0.000001)0:0.000001,((KX915620-A/Texas/135/2016:0.000486,LC270879-A/Tokyo/NCCHD5/2016:0.000973)3:0.000001,(KX410179-A/Colorado/20/2016:0.000486,(((CY210995-A/Nevada/48/2016:0.000001,((CY213338-A/Nevada/42/2016:0.000001,(CY209504-A/Nevada/42/2016:0.000001,CY209520-A/Nevada/48/2016:0.000001)13:0.000001)7:0.000001,(CY210987-A/Nevada/47/2016:0.000001,CY209512-A/Nevada/47/2016:0.000001)64:0.000486)2:0.000001)7:0.000001,CY209496-A/Arizona/72/2016:0.000486)41:0.000001,(CY216969-A/New_Mexico/03/2017:0.000974,(CY217025-A/Utah/04/2017:0.000486,(CY216809-A/Colorado/46/2016:0.000001,CY214258-A/Colorado/46/2016:0.000001)56:0.000001)65:0.000486)45:0.000487)82:0.001949)5:0.000001)0:0.000001)30:0.000484,CY209843-A/Alabama/5358/2016:0.001953)25:0.000490)7:0.000001,(((KX915580-A/Colorado/35/2016:0.000489,CY208153-A/Utah/4920/2016:0.000487)46:0.000486,((KX406363-A/Idaho/04/2016:0.000486,KX406355-A/Idaho/03/2016:0.000488)64:0.000487,(KX408883-A/Idaho/37/2015:0.000001,KX406139-A/Idaho/02/2016:0.000001)61:0.000001)82:0.001463)3:0.000001,(KX406835-A/Texas/24/2016:0.000486,((KX406987-A/Idaho/07/2016:0.000487,KY044916-A/Montana/40/2015:0.000001)29:0.000001,KX005579-A/Montana/40/2015:0.000487)61:0.000486)1:0.000001)0:0.000001)0:0.000001)0:0.000001,(KX411739-A/Texas/132/2016:0.000974,(KX919388-A/Texas/146/2016:0.000001,KX919004-A/Texas/104/2016:0.000001)69:0.000001)88:0.001462)1:0.000486)0:0.000001)0:0.000001)3:0.000486)1:0.000486)0:0.000001)0:0.000001)0:0.000001,KX006189-A/Washington/15/2016:0.000001)0:0.000001)0:0.000001,(KY003277-A/Colorado/30/2016:0.000001,KX915524-A/Wyoming/20/2016:0.000487)45:0.000487)0:0.000001,((((CY239585-A/Arizona/40/2017:0.002453,(CY223549-A/Arizona/10/2017:0.000486,((CY220975-A/Arizona/07/2017:0.000001,CY236214-A/Arizona/26/2017:0.000486)7:0.000001,((CY231154-A/Arizona/15/2017:0.000001,CY229013-A/Arizona/15/2017:0.000001)16:0.000001,(CY231170-A/Arizona/22/2017:0.000001,CY231320-A/Arizona/21/2017:0.000001)66:0.000485)2:0.000001)15:0.000001)66:0.000478)82:0.001472,(CY223421-A/Texas/57/2017:0.000975,(CY218881-A/Texas/22/2017:0.000001,(CY213450-A/Texas/194/2016:0.000001,CY239529-A/Texas/194/2016:0.000001)52:0.000001)57:0.000001)89:0.001953)11:0.000001,(KX411419-A/New_Mexico/32/2016:0.000977,KX407835-A/Colorado/16/2016:0.000490)62:0.000485)10:0.000001,((KX406259-A/Texas/20/2016:0.000486,(CY208394-A/Washington/5161/2016:0.000001,CY210062-A/Washington/5491/2016:0.000488)92:0.001464)12:0.000001,((KX915372-A/New_Mexico/40/2016:0.001467,KX915940-A/Louisiana/20/2016:0.001467)16:0.000485,((KX411523-A/Washington/54/2016:0.000001,KX915668-A/Idaho/26/2016:0.000487)38:0.000001,(KX915676-A/Idaho/28/2016:0.000001,KX919428-A/Idaho/30/2016:0.000001)70:0.000487)78:0.000974)3:0.000001)11:0.000487)3:0.000486)0:0.000001,(CY208303-A/Mississippi/5070/2016:0.000974,(KX915948-A/Colorado/39/2016:0.000488,CY208250-A/Nevada/5017/2016:0.000487)36:0.000487)0:0.000001)0:0.000001,((CY210059-A/Utah/5488/2016:0.001950,(KX409339-A/Texas/68/2016:0.000974,(KY045180-A/Arizona/42/2016:0.000001,KX407803-A/Arizona/42/2016:0.000001)43:0.000001)50:0.000486)1:0.000001,(((KX005817-A/Washington/10/2016:0.000001,KX406219-A/Washington/10/2016:0.000001)76:0.000487,KX406755-A/Montana/16/2016:0.000978)45:0.000487,(KX411283-A/Nevada/29/2016:0.000001,KX411291-A/Nevada/31/2016:0.000001)85:0.000975)1:0.000001)0:0.000001)0:0.000001,((((((KX407651-A/Utah/19/2016:0.000001,CY210058-A/Utah/5487/2016:0.000001)68:0.000487,CY208421-A/Arizona/5188/2016:0.000001)23:0.000001,KX406771-A/Montana/18/2016:0.000487)57:0.000486,((KX254932-A/Czech_Republic/18/2016:0.000001,KX014858-A/Czech_Republic/15/2016:0.000975)24:0.000487,((KX254962-A/Czech_Republic/91/2016:0.000001,KU761513-A/Czech_Republic/5/2016:0.000001)4:0.000001,((KX237725-A/Czech_Republic/71b/2016:0.000001,KX237713-A/Czech_Republic/72/2016:0.000001)2:0.000001,(((KX254947-A/Czech_Republic/88/2016:0.000974,KX254944-A/Czech_Republic/86/2016:0.000001)55:0.000001,KX254935-A/Czech_Republic/79/2016:0.000977)3:0.000001,(KX254959-A/Czech_Republic/90/2016:0.000001,(KU761525-A/Czech_Republic/9/2016:0.000487,(((KX237719-A/Czech_Republic/74/2016:0.000487,((KU761507-A/Czech_Republic/11/2016:0.000001,(KX014864-A/Czech_Republic/21/2016:0.000001,(KX014855-A/Czech_Republic/14/2016:0.000001,KX237698-A/Czech_Republic/17/2016:0.000487)9:0.000001)6:0.000001)43:0.000001,KX237704-A/Czech_Republic/26/2016:0.001468)37:0.000487)1:0.000001,(KX237710-A/Czech_Republic/71a/2016:0.000975,(KX254941-A/Czech_Republic/85/2016:0.000487,KX254956-A/Czech_Republic/89/2016:0.001464)4:0.000001)0:0.000001)0:0.000001,(KX014849-A/Czech_Republic/25/2016:0.000001,(KX237701-A/Czech_Republic/19/2016:0.000001,KX237707-A/Czech_Republic/66/2016:0.000001)3:0.000001)0:0.000001)0:0.000001)0:0.000001)0:0.000001)0:0.000001)0:0.000001)1:0.000001)11:0.000487)0:0.000001,(((KX408219-A/Georgia/01/2016:0.000001,KX915044-A/Texas/122/2016:0.000001)23:0.000001,KY044595-A/Georgia/01/2016:0.000001)64:0.000486,KX408595-A/Georgia/12/2016:0.000975)0:0.000001)0:0.000001,(((((KX949284-A/Washington/31/2016:0.000001,(KX410347-A/Washington/44/2016:0.000486,(KX919028-A/Texas/107/2016:0.000486,(KX408003-A/Washington/37/2016:0.000001,KX915228-A/Washington/67/2016:0.000001)47:0.000001)57:0.000486)5:0.000001)11:0.000001,KX918980-A/Texas/101/2016:0.000486)29:0.000486,KX775351-A/Arkhangelsk/CRIE-109/2016:0.001952)0:0.000001,CY209761-A/Alabama/5276/2016:0.000486)0:0.000001,(KX014870-A/Czech_Republic/24/2016:0.001463,(KU761522-A/Czech_Republic/8/2016:0.000488,(KX014852-A/Czech_Republic/12/2016:0.000001,KX237695-A/Czech_Republic/13/2016:0.000001)70:0.000486)47:0.000974)3:0.000001)0:0.000001)0:0.000001)0:0.000001)0:0.000001)3:0.000488)15:0.002461)11:0.000484)11:0.000491,(CY236230-A/Washington/290/2017:0.002445,CY238955-A/Arizona/33/2017:0.001461)37:0.000001)17:0.001468,(CY233880-A/Washington/35/2017:0.000487,((MH125850-A/Idaho/04/2018:0.003934,MG978552-A/Georgia/17/2017:0.002455)54:0.000490,((CY261821-A/Washington/310/2017:0.000001,MG978966-A/Washington/310/2017:0.000001)98:0.003928,(MN538767-A/British_Columbia/028/2018:0.000975,((MH701652-A/Japan/FDX70360/2018:0.000487,(MH701612-A/Japan/FDX70303/2017:0.000001,MH701604-A/Japan/FDX70298/2017:0.000001)88:0.000976)15:0.000001,(MH701620-A/Japan/FDX70322/2018:0.000001,MN538768-A/British_Columbia/322/2017:0.000487)21:0.000001)35:0.000001)95:0.002451)5:0.000001)1:0.000001)0:0.000001)0:0.000001)2:0.000001)6:0.000975,MN538769-A/British_Columbia/001/2018:0.000001)3:0.000001,(((((MN538830-A/Quebec/197/2018:0.000485,((MH305892-A/Montana/19/2018:0.002437,MN538841-A/Quebec/091/2018:0.000485)31:0.000001,MN538842-A/Quebec/172/2018:0.000001)16:0.000001)63:0.000485,(MH083413-A/Colorado/27/2017:0.000486,(MH126290-A/Wyoming/04/2018:0.000971,MH084093-A/Texas/08/2018:0.002441)22:0.000001)11:0.000001)70:0.000973,MH183597-A/Idaho/05/2018:0.000487)2:0.000001,((CY256421-A/Washington/301/2017:0.000972,((CY238962-A/Nevada/13/2017:0.000001,(CY243766-A/Arizona/41/2017:0.000486,CY239593-A/Arizona/41/2017:0.000001)70:0.000486)65:0.000486,((MH183965-A/Utah/11/2018:0.002440,(((((MN538792-A/British_Columbia/062/2018:0.000487,MN538818-A/Ontario/041/2018:0.000001)65:0.000486,(MN538819-A/Quebec/096/2018:0.000001,MN538820-A/Quebec/199/2018:0.000001)39:0.000001)60:0.000486,(((((((MH083301-A/Alabama/01/2018:0.000486,((MK401399-A/Montana/7233/2018:0.000485,MH359838-A/Arizona/19/2018:0.000486)2:0.000001,((MH183489-A/Arizona/07/2018:0.000001,(((((((MH359846-A/Arizona/22/2018:0.001459,MH079791-A/Texas/65/2018:0.000973)11:0.000001,(((MH446474-A/Montana/28/2018:0.000490,MH600350-A/Montana/31/2018:0.000001)18:0.000001,MH600342-A/Montana/30/2018:0.000001)61:0.000485,MH084120-A/Texas/314/2017:0.000001)1:0.000001)1:0.000001,MG978928-A/Texas/323/2017:0.000001)0:0.000001,CY265323-A/Texas/314/2017:0.000001)2:0.000001,MH183997-A/Washington/49/2018:0.000486)17:0.000001,MH125486-A/Texas/69/2018:0.000973)51:0.000485,((MH245901-A/Alabama/22/2018:0.000001,MH183453-A/Alabama/17/2018:0.000001)25:0.000001,MH359814-A/Alabama/21/2018:0.000001)90:0.001458)1:0.000001)0:0.000001,((CY262057-A/Louisiana/64/2017:0.000001,MG830775-A/Louisiana/64/2017:0.000001)15:0.000001,(MG978675-A/Louisiana/64/2017:0.000001,(MH183661-A/Louisiana/08/2018:0.000001,(MH183789-A/Montana/12/2018:0.000001,MH183797-A/Montana/15/2018:0.000486)61:0.000485)0:0.000001)0:0.000001)0:0.000001)0:0.000001)0:0.000001)0:0.000001,((MH126073-A/New_Mexico/09/2018:0.000972,(MK502285-A/Montana/7422/2018:0.000973,((((MH294844-A/Mississippi/6478/2017:0.000001,MH083317-A/Alabama/34/2017:0.000485)1:0.000001,(((((MH294912-A/Mississippi/6546/2017:0.000001,MH294910-A/Mississippi/6544/2017:0.000001)1:0.000001,(MK400717-A/Colorado/7121/2018:0.000971,MN538811-A/Ontario/077/2018:0.000970)3:0.000001)0:0.000001,MK381516-A/Texas/6984/2018:0.000485)0:0.000001,((((((MG978451-A/Alabama/26/2017:0.000001,MH294908-A/Mississippi/6542/2017:0.000001)1:0.000001,MH294913-A/Mississippi/6547/2017:0.000001)0:0.000001,MH360086-A/Montana/20/2018:0.000001)0:0.000001,(((((MH083757-A/Mississippi/02/2018:0.000971,MH601218-A/Alabama/32/2018:0.000485)1:0.000001,(((MH125492-A/Mississippi/07/2018:0.000485,MN538773-A/British_Columbia/065/2018:0.002930)2:0.000001,MH183533-A/Colorado/11/2018:0.000485)0:0.000001,MH359923-A/Georgia/20/2018:0.000486)0:0.000001)0:0.000001,(MN538814-A/Alberta/050/2018:0.000001,MN538813-A/Alberta/038/2018:0.000001)64:0.000485)0:0.000001,((CY261766-A/Mississippi/26/2017:0.000001,MH700996-A/Arizona/MAP6094A/2017:0.000001)2:0.000001,(MH125810-A/Georgia/09/2018:0.000001,((MG978731-A/Mississippi/28/2017:0.000001,(MH125470-A/Georgia/05/2018:0.000485,MH183949-A/Texas/84/2018:0.001458)2:0.000001)0:0.000001,(((((((MH125658-A/Alabama/16/2018:0.000001,MH443420-A/Alabama/16/2018:0.000001)87:0.000970,MH294914-A/Mississippi/6548/2017:0.000485)1:0.000001,MH125634-A/Alabama/11/2018:0.000485)0:0.000001,((MH125642-A/Alabama/12/2018:0.001945,(MN538812-A/Quebec/086/2018:0.000484,((MH294847-A/Mississippi/6481/2017:0.000001,(MG978560-A/Georgia/28/2017:0.000485,((MK856005-A/Mississippi/15/2019:0.000484,(MK475166-A/Georgia/27/2018:0.000001,MK576273-A/Texas/7924/2019:0.000001)41:0.000001)50:0.000001,MK715914-A/Idaho/04/2019:0.000484)96:0.004395)10:0.000001)2:0.000001,(MH359935-A/Georgia/21/2018:0.000485,MH079823-A/Washington/343/2017:0.000485)7:0.000001)7:0.000001)53:0.000485)5:0.000001,(MH294907-A/Mississippi/6541/2017:0.001947,MH601202-A/Alabama/29/2018:0.000970)58:0.000001)0:0.000001)0:0.000001,((((CY258612-A/Mississippi/26/2017:0.000001,MH126026-A/Mississippi/05/2018:0.000001)1:0.000001,MH126223-A/Texas/75/2018:0.000001)0:0.000001,((MH294841-A/Mississippi/6475/2017:0.000001,(MK631066-A/Georgia/34/2018:0.000485,(((MK635622-A/Texas/7770/2018:0.000486,MK577218-A/Texas/7939/2019:0.000001)86:0.000973,(((MK623909-A/Wyoming/20/2018:0.000487,MK576283-A/Texas/7938/2019:0.000486)62:0.000486,MK245806-A/Montana/32/2018:0.000486)14:0.000001,MK633585-A/Georgia/NHRC-OID_68948/2018:0.000001)26:0.000001)81:0.001460,MH359886-A/Colorado/21/2018:0.000971)7:0.000001)2:0.000001)6:0.000001,MH446508-A/Arizona/27/2018:0.001949)37:0.000485)0:0.000001,(MH294843-A/Mississippi/6477/2017:0.000001,((MH446940-A/Washington/84/2018:0.000001,MG978576-A/Georgia/32/2017:0.000001)1:0.000001,MH183265-A/Georgia/09/2018:0.000001)0:0.000001)0:0.000001)0:0.000001)0:0.000001,MH083309-A/Alabama/02/2018:0.000001)0:0.000001,CY260178-A/Mississippi/28/2017:0.000001)0:0.000001)0:0.000001)0:0.000001)0:0.000001)0:0.000001,MK382033-A/Texas/7045/2018:0.000001)0:0.000001)0:0.000001,(MH125618-A/Alabama/08/2018:0.000486,MH669907-A/Alabama/32/2017:0.000001)85:0.000973)0:0.000001,MN538775-A/British_Columbia/090/2018:0.000001)0:0.000001)0:0.000001,MH294852-A/Mississippi/6486/2017:0.000001)0:0.000001)0:0.000001,(((MH359998-A/Louisiana/12/2018:0.000001,MH359990-A/Louisiana/11/2018:0.000001)63:0.000485,((MH183578-A/Georgia/14/2018:0.000485,MH125802-A/Georgia/07/2018:0.000972)62:0.000484,(((MG830783-A/Mississippi/33/2017:0.000001,(((CY262041-A/Mississippi/33/2017:0.000001,MH083766-A/Mississippi/38/2017:0.000001)3:0.000001,(MH183418-A/Texas/81/2018:0.000001,(MH125954-A/Louisiana/03/2018:0.000001,(MH360166-A/Utah/24/2018:0.000001,MG978747-A/Mississippi/33/2017:0.000001)3:0.000001)0:0.000001)0:0.000001)0:0.000001,((MH359982-A/Louisiana/09/2018:0.000971,((MK381535-A/Texas/7003/2017:0.000001,MH294915-A/Mississippi/6549/2017:0.000001)22:0.000001,MH294916-A/Mississippi/6550/2017:0.000001)62:0.000484)6:0.000001,MH183741-A/Mississippi/09/2018:0.000485)0:0.000001)0:0.000001)0:0.000001,MH183461-A/Alabama/19/2018:0.000485)0:0.000001,(((CY265284-A/Louisiana/68/2017:0.000001,((CY265276-A/Louisiana/67/2017:0.000001,(CY265260-A/Louisiana/65/2017:0.000001,MH083632-A/Louisiana/65/2017:0.000001)5:0.000001)1:0.000001,(MH083640-A/Louisiana/66/2017:0.000001,MH083648-A/Louisiana/68/2017:0.000001)7:0.000001)1:0.000001)4:0.000001,CY265268-A/Louisiana/66/2017:0.000001)61:0.000484,((((MK502744-A/Mississippi/7371/2018:0.000001,(MK381995-A/Alabama/7007/2018:0.000001,(MK475334-A/Washington/191/2018:0.002948,(MK856221-A/Texas/53/2019:0.000001,(MK636027-A/Louisiana/7701/2018:0.000484,(MK773165-A/Louisiana/13/2019:0.000001,(MN003935-A/Louisiana/28/2019:0.000969,(MK927746-A/Georgia/8900/2019:0.000001,MK868697-A/Georgia/8596/2019:0.000969)85:0.000968)26:0.000001)20:0.000001)85:0.000968)94:0.001952)53:0.000477)0:0.000001)0:0.000001,(MH125610-A/Alabama/07/2018:0.000001,((MH246133-A/Texas/88/2018:0.000484,MH360094-A/Montana/22/2018:0.001462)85:0.000973,(((MH360158-A/Utah/23/2018:0.000001,MH600439-A/Utah/32/2018:0.000001)26:0.000001,MH600447-A/Utah/33/2018:0.000001)65:0.000485,MH600431-A/Utah/29/2018:0.000001)62:0.000485)4:0.000001)0:0.000001)0:0.000001,(MH669931-A/Arizona/29/2018:0.000484,MH600151-A/Colorado/25/2018:0.001946)12:0.000001)0:0.000001,((MH359761-A/Louisiana/10/2018:0.000001,MH885170-A/Alabama/6756/2018:0.000001)5:0.000001,MH885169-A/Alabama/6755/2018:0.000001)1:0.000001)48:0.000484)3:0.000001)0:0.000001)2:0.000001)37:0.000485,MH294842-A/Mississippi/6476/2017:0.000001)0:0.000001)0:0.000001,CY263255-A/Alabama/26/2017:0.000001)0:0.000001)15:0.000485)0:0.000001,((MH083656-A/Louisiana/71/2017:0.000001,CY265292-A/Louisiana/71/2017:0.000001)65:0.000485,((MH125626-A/Alabama/10/2018:0.000001,CY260170-A/Mississippi/29/2017:0.000001)2:0.000001,(MH125674-A/Arizona/03/2018:0.000001,(MH183781-A/Montana/11/2018:0.000001,(((MH126042-A/Montana/05/2018:0.000485,MK502282-A/Idaho/7412/2018:0.000972)1:0.000001,MH125681-A/Arizona/04/2018:0.000001)0:0.000001,MG978667-A/Louisiana/62/2017:0.000001)0:0.000001)0:0.000001)0:0.000001)0:0.000001)0:0.000001)0:0.000001)0:0.000001,((MG978739-A/Mississippi/29/2017:0.000001,MH601194-A/Alabama/27/2018:0.000485)1:0.000001,((CY263208-A/Louisiana/62/2017:0.000001,MH079580-A/Louisiana/62/2017:0.000001)1:0.000001,(MH305716-A/Colorado/18/2018:0.000485,(MH305676-A/Arizona/14/2018:0.001461,MH083773-A/Mississippi/39/2017:0.000485)3:0.000001)0:0.000001)0:0.000001)0:0.000001)1:0.000001,MH305884-A/Montana/18/2018:0.000972)38:0.000485,((MH083749-A/Mississippi/01/2018:0.001459,((MH184029-A/Wyoming/07/2018:0.000001,MH125595-A/Utah/08/2018:0.000001)32:0.000001,MH126299-A/Wyoming/05/2018:0.000001)85:0.000972)31:0.000001,(MH083877-A/New_Mexico/02/2018:0.000001,(MH125962-A/Louisiana/72/2017:0.000485,(MH294909-A/Mississippi/6543/2017:0.000001,MH294848-A/Mississippi/6482/2017:0.000001)17:0.000001)4:0.000001)9:0.000001)60:0.000486)58:0.000487,CY249787-A/Mississippi/22/2017:0.000001)9:0.000001,CY257509-A/Mississippi/22/2017:0.000001)24:0.000486)1:0.000001,((MH084149-A/Vermont/03/2018:0.001948,MN538776-A/British_Columbia/054/2018:0.002438)6:0.000001,(((((CY258492-A/Mississippi/24/2017:0.000001,(CY261774-A/Mississippi/27/2017:0.000001,CY258620-A/Mississippi/27/2017:0.000001)79:0.000486)2:0.000001,(MH294851-A/Mississippi/6485/2017:0.000001,(((MG830791-A/Mississippi/35/2017:0.000001,CY262049-A/Mississippi/35/2017:0.000001)22:0.000001,MG978755-A/Mississippi/35/2017:0.000001)61:0.000485,(CY250739-A/Mississippi/25/2017:0.000001,CY250731-A/Mississippi/24/2017:0.000001)9:0.000001)1:0.000001)0:0.000001)1:0.000001,CY256501-A/Mississippi/25/2017:0.000001)16:0.000001,MH294911-A/Mississippi/6545/2017:0.000485)68:0.000972,(((((MK577130-A/Texas/7916/2019:0.000001,MK576268-A/Texas/7903/2019:0.000001)32:0.000001,MK577058-A/Texas/7904/2019:0.000001)93:0.001464,((((((MK763728-A/New_Mexico/8166/2019:0.000001,(MK773269-A/New_Mexico/12/2019:0.000975,(MK631401-A/New_Mexico/02/2019:0.000978,(((MK961028-A/Texas/9436/2019:0.000001,MK380739-A/New_Mexico/7568/2018:0.000487)12:0.000001,MK839312-A/Utah/8545/2019:0.000001)10:0.000001,MK716018-A/Montana/10/2019:0.000001)76:0.000487)76:0.000975)7:0.000001)0:0.000001,((MK927229-A/New_Mexico/8971/2019:0.001461,MK868704-A/New_Mexico/8619/2019:0.000001)59:0.000486,MK636075-A/Nevada/7714/2019:0.000486)3:0.000001)0:0.000001,MK630802-A/Arizona/01/2019:0.000973)0:0.000001,(MK676357-A/Arizona/04/2019:0.000001,MK475446-A/Montana/39/2018:0.000001)9:0.000001)0:0.000001,MK636371-A/Texas/7775/2018:0.000001)0:0.000001,(((MK626317-A/Montana/47/2018:0.000001,(MK626309-A/Montana/46/2018:0.000001,MK626301-A/Montana/45/2018:0.000001)36:0.000001)73:0.000487,((MK716154-A/Washington/32/2019:0.000001,MK623845-A/Washington/196/2018:0.000001)92:0.000976,MK999554-A/Idaho/13/2019:0.000487)69:0.000486)61:0.000487,MK577034-A/Texas/7898/2019:0.000486)4:0.000001)7:0.000001)88:0.002438,(MH359773-A/Nevada/01/2018:0.001458,((MN538816-A/Ontario/068/2018:0.000001,MN538815-A/Ontario/064/2018:0.000001)69:0.000485,((MN538817-A/Ontario/178/2018:0.000001,(MH446620-A/Idaho/11/2018:0.000972,(((MK502488-A/Germany/7349/2018:0.000001,MK502199-A/Germany/7361/2018:0.000001)92:0.000971,MK502480-A/Germany/7348/2018:0.000486)64:0.000484,((MK502195-A/Germany/7353/2018:0.000001,(MK502194-A/Germany/7347/2018:0.000485,MK381484-A/Italy/6952/2018:0.000001)70:0.000485)16:0.000001,MK502592-A/Germany/7406/2018:0.000485)69:0.000486)55:0.000485)8:0.000001)1:0.000001,(MH245957-A/Georgia/15/2018:0.000001,(((MH600093-A/Vermont/18/2018:0.000488,MH600463-A/Vermont/21/2018:0.000486)87:0.000971,MH446908-A/Vermont/14/2018:0.000001)89:0.001459,(((MK577050-A/Texas/7902/2019:0.000486,MK773261-A/New_Mexico/11/2019:0.001950)5:0.000001,(((MK913318-A/Washington/8850/2019:0.000971,MK635604-A/New_Mexico/7730/2018:0.000972)4:0.000001,(MK743642-A/New_Mexico/8035/2019:0.001460,(MK623709-A/New_Mexico/32/2018:0.000001,MK475430-A/New_Mexico/27/2018:0.000001)94:0.001460)3:0.000001)0:0.000001,((MK556833-A/Alabama/35/2018:0.000001,MK635584-A/Colorado/7686/2018:0.000001)6:0.000001,(((((MK576286-A/Texas/7947/2019:0.000486,MK380786-A/Texas/7662/2018:0.000486)63:0.000488,((MK364033-A/Alabama/33/2018:0.000001,MK245926-A/Alabama/33/2018:0.000001)82:0.000487,((((MK855605-A/Alabama/17/2019:0.000487,(MK763600-A/Georgia/8131/2019:0.000001,MK762955-A/Arizona/8103/2019:0.000487)15:0.000001)14:0.000001,MK869155-A/Georgia/8591/2019:0.000001)67:0.000487,MK475342-A/Colorado/33/2018:0.000001)75:0.000001,(MK960117-A/Germany/9345/2019:0.000001,MK912670-A/Germany/8755/2019:0.000001)95:0.001464)94:0.001957)42:0.000485)3:0.000001,((MN083754-A/Montana/31/2019:0.001459,((((MK999850-A/Utah/22/2019:0.000001,(((MK716114-A/Texas/15/2019:0.000001,MK773421-A/Texas/47/2019:0.000001)26:0.000001,MN004541-A/Texas/15/2019:0.000001)65:0.000485,(MK630770-A/Alabama/03/2019:0.000001,MK556846-A/Alabama/45/2018:0.000486)66:0.000485)10:0.000001)61:0.000485,((MN004610-A/Vermont/15/2019:0.000486,MN004586-A/Vermont/10/2019:0.000972)10:0.000001,(MN083914-A/Vermont/19/2019:0.000485,MN004602-A/Vermont/13/2019:0.000001)10:0.000001)9:0.000001)53:0.000484,MK623299-A/Vermont/01/2019:0.000001)50:0.000001,((((MN154297-A/Washington/9751/2019:0.000486,MK912287-A/Washington/8851/2019:0.000970)97:0.001950,MK676740-A/Texas/12/2019:0.000971)2:0.000001,((((MK785783-A/Georgia/8257/2019:0.000001,MK785791-A/Georgia/8258/2019:0.000001)33:0.000001,MN003794-A/Georgia/19/2019:0.000485)24:0.000001,(MK635595-A/Nevada/7707/2018:0.000971,(MK636067-A/Nevada/7713/2018:0.000001,MK635597-A/Nevada/7709/2018:0.000001)48:0.000001)58:0.000485)80:0.000971,MK716202-A/Wyoming/07/2019:0.000485)1:0.000001)0:0.000001,(MK576946-A/New_Mexico/7858/2019:0.000001,(((((MK636443-A/Texas/7790/2018:0.000485,MK868739-A/Texas/8700/2019:0.002437)5:0.000001,(MK630687-A/Mississippi/02/2019:0.000485,(((MK898962-A/Arizona/NHRC-OID_FDX110132/2019:0.000970,MK898954-A/Arizona/NHRC-OID_FDX110127/2019:0.000001)60:0.000485,MN004570-A/Utah/28/2019:0.001955)3:0.000001,((MK715499-A/Nevada/08/2018:0.000001,(((((MK762989-A/New_Mexico/8162/2019:0.000001,((MK999826-A/Texas/117/2019:0.000001,MK380788-A/Texas/7666/2018:0.000001)2:0.000001,MK676612-A/Nevada/07/2019:0.000001)0:0.000001)0:0.000001,(MK364260-A/New_Mexico/24/2018:0.001458,MK623805-A/Texas/156/2018:0.001457)5:0.000001)0:0.000001,MK626333-A/Nevada/08/2018:0.000001)0:0.000001,(((((((MK364491-A/Vermont/24/2018:0.000001,MK363975-A/Vermont/24/2018:0.000001)24:0.000001,MK999762-A/New_Mexico/18/2019:0.000001)67:0.000486,((MK855797-A/Colorado/16/2019:0.000001,((((MK635620-A/Texas/7768/2018:0.000001,MK716194-A/Wyoming/05/2019:0.000001)1:0.000001,MK840363-A/Washington/8554/2019:0.000486)0:0.000001,((MK576218-A/Colorado/7818/2019:0.000972,(MK576217-A/Colorado/7817/2019:0.000001,MK635963-A/Colorado/7684/2018:0.000001)85:0.000972)4:0.000001,MK576271-A/Texas/7912/2019:0.000001)0:0.000001)0:0.000001,((((((MN552902-A/Mississippi/08/2019:0.000001,MK855805-A/Colorado/18/2019:0.000485)1:0.000001,(MK576274-A/Texas/7925/2019:0.000973,((((MK623645-A/Montana/02/2019:0.001459,(MK839579-A/Colorado/8416/2019:0.000972,MK999842-A/Utah/21/2019:0.000001)62:0.000486)3:0.000001,(((((MK635585-A/Colorado/7687/2018:0.000001,MK763912-A/Texas/8214/2019:0.000972)4:0.000001,(MK635971-A/Colorado/7685/2018:0.000001,MK630922-A/Colorado/04/2019:0.000001)9:0.000001)1:0.000001,(MK635579-A/Colorado/7678/2018:0.000001,MK576216-A/Colorado/7815/2019:0.000001)9:0.000001)58:0.000485,(MK630915-A/Colorado/01/2019:0.001462,((((MK840291-A/Texas/8539/2019:0.000001,MK786575-A/Texas/8396/2019:0.000001)85:0.000972,MK785484-A/Texas/8393/2019:0.000486)9:0.000001,(MK763021-A/Texas/8221/2019:0.000001,(MK743826-A/Texas/8068/2019:0.000001,MK785485-A/Texas/8394/2019:0.000486)5:0.000001)1:0.000001)0:0.000001,(MK785486-A/Texas/8395/2019:0.000001,MK763017-A/Texas/8215/2019:0.000001)9:0.000001)12:0.000001)57:0.000486)1:0.000001,MK762961-A/Colorado/8112/2019:0.000001)0:0.000001)0:0.000001,(MK623485-A/Colorado/39/2018:0.001460,(MK763520-A/Colorado/8108/2019:0.000001,MK839277-A/Colorado/8417/2019:0.000001)87:0.000972)4:0.000001)0:0.000001,(MK762962-A/Colorado/8113/2019:0.000001,(((MK626173-A/Colorado/35/2018:0.000487,MK742957-A/Nevada/8013/2019:0.000485)65:0.000486,(MK577162-A/Texas/7920/2018:0.000001,MK626045-A/Arizona/56/2018:0.000001)2:0.000001)0:0.000001,((MK999530-A/Colorado/20/2019:0.000486,MK762958-A/Colorado/8106/2019:0.000001)17:0.000001,MK676548-A/Louisiana/08/2019:0.000001)62:0.000486)0:0.000001)0:0.000001)0:0.000001)0:0.000001)0:0.000001,((MK577074-A/Texas/7908/2019:0.000001,MK763038-A/Washington/8244/2019:0.000001)2:0.000001,(MK577090-A/Texas/7910/2019:0.000972,(MK715691-A/Nevada/09/2019:0.000001,MK676753-A/Wyoming/04/2019:0.000971)94:0.001459)7:0.000001)0:0.000001)0:0.000001,MK576278-A/Texas/7930/2019:0.000001)0:0.000001,((((MK635580-A/Colorado/7679/2018:0.000973,(MK635578-A/Colorado/7677/2018:0.000001,((MK635576-A/Colorado/7675/2018:0.000001,MK635577-A/Colorado/7676/2018:0.000001)11:0.000001,MK475310-A/Colorado/34/2018:0.000001)10:0.000001)35:0.000001)62:0.000486,(MK868701-A/Mississippi/8608/2019:0.000001,MK785453-A/Mississippi/8281/2019:0.000001)64:0.000485)2:0.000001,MK856349-A/Wyoming/10/2019:0.000001)0:0.000001,(MK927166-A/Colorado/8881/2019:0.000001,MK626181-A/Colorado/37/2018:0.000001)2:0.000001)0:0.000001)0:0.000001,((MK577138-A/Texas/7917/2018:0.000001,MK636179-A/New_Mexico/7733/2019:0.000001)2:0.000001,MK715890-A/Colorado/07/2019:0.000486)0:0.000001)0:0.000001)0:0.000001)0:0.000001,MK773213-A/Mississippi/08/2019:0.000001)36:0.000487)31:0.000485,MK623613-A/Louisiana/29/2018:0.000001)0:0.000001,MK631394-A/New_Mexico/01/2019:0.000001)0:0.000001,(MK856237-A/Texas/56/2019:0.000001,MK743618-A/New_Mexico/8032/2019:0.000001)2:0.000001)0:0.000001,MK380790-A/Texas/7670/2018:0.000485)0:0.000001)0:0.000001,(MK743578-A/New_Mexico/8027/2019:0.000001,MK576237-A/New_Mexico/7859/2019:0.000001)63:0.000485)0:0.000001)0:0.000001,(((((MK743650-A/New_Mexico/8036/2019:0.000001,(MK743594-A/New_Mexico/8029/2019:0.000001,MK785887-A/Mississippi/8274/2019:0.000485)1:0.000001)0:0.000001,(MK742963-A/New_Mexico/8037/2019:0.000001,(MN931991-A/swine/Georgia/A02478899/2019:0.001951,(MK626445-A/Texas/148/2018:0.000001,MK626437-A/Texas/147/2018:0.000001)58:0.000001)65:0.000973)0:0.000001)0:0.000001,MK676724-A/Texas/06/2019:0.000001)0:0.000001,MK380787-A/Texas/7664/2018:0.000001)0:0.000001,MK855562-A/Nevada/18/2019:0.000001)0:0.000001)0:0.000001)0:0.000001)0:0.000001)0:0.000001,((MK577274-A/Washington/7953/2019:0.000485,(MK785999-A/Nevada/8296/2019:0.000485,MK786503-A/Texas/8384/2019:0.000001)99:0.002434)5:0.000001,(MN160907-A/Georgia/20/2019:0.000971,MK913230-A/Texas/8838/2019:0.001946)85:0.000976)0:0.000001)0:0.000001,MK839310-A/Texas/8538/2019:0.000485)0:0.000001,MK676601-A/Nevada/06/2019:0.000487)0:0.000001)0:0.000001)0:0.000001)21:0.000485)2:0.000001,((MK636171-A/New_Mexico/7731/2018:0.000001,MK839699-A/Italy/8439/2019:0.000001)22:0.000001,MK635605-A/New_Mexico/7732/2018:0.000001)64:0.000486)0:0.000001)0:0.000001,MK635581-A/Colorado/7680/2018:0.000001)0:0.000001,MK364067-A/Alabama/35/2018:0.000001)0:0.000001)0:0.000001)0:0.000001)3:0.000001,(MK577106-A/Texas/7913/2018:0.000974,MN161040-A/Montana/33/2019:0.000486)76:0.000974)48:0.000972)6:0.000001)1:0.000001)1:0.000001)8:0.000001)59:0.001459)14:0.000001,(((((MK636363-A/Texas/7774/2018:0.000001,((MK999818-A/Texas/112/2019:0.000486,MK557686-A/Texas/152/2018:0.000001)15:0.000001,MK927243-A/Texas/9008/2019:0.000001)58:0.000486)5:0.000001,MK577114-A/Texas/7914/2018:0.000001)5:0.000001,MK576279-A/Texas/7931/2019:0.000001)90:0.001461,MH446932-A/Washington/82/2018:0.000485)16:0.000001,((MK577042-A/Texas/7901/2019:0.001462,((MK743882-A/Utah/8081/2019:0.000001,((((MK475295-A/Louisiana/24/2018:0.000001,(MK445871-A/Louisiana/21/2018:0.000001,MK623605-A/Louisiana/28/2018:0.000001)90:0.000972)84:0.000972,((MN552894-A/Mississippi/04/2019:0.000001,MK631282-A/Mississippi/04/2019:0.000001)31:0.000001,MK576262-A/Texas/7893/2019:0.000001)85:0.000973)6:0.000001,(((((MK786599-A/Washington/8405/2019:0.000001,MK742976-A/Texas/8075/2019:0.000001)6:0.000001,MK960142-A/Washington/9444/2019:0.000486)0:0.000001,((((MK840379-A/Washington/8558/2019:0.000001,(MN003594-A/Colorado/23/2019:0.000001,MK839318-A/Washington/8557/2019:0.000001)17:0.000001)11:0.000001,MK840395-A/Washington/8561/2019:0.000001)62:0.000486,MK868744-A/Washington/8711/2019:0.000974)5:0.000001,((MK839319-A/Washington/8560/2019:0.000001,MK913342-A/Washington/8854/2019:0.000001)6:0.000001,(MK763968-A/Washington/8241/2019:0.000001,(MK715922-A/Idaho/07/2019:0.000973,(MK763040-A/Washington/8247/2019:0.000001,MK763032-A/Washington/8236/2019:0.000001)86:0.000973)10:0.000001)0:0.000001)0:0.000001)0:0.000001)1:0.000001,MK635601-A/Nevada/7716/2019:0.000486)13:0.000001,MK763033-A/Washington/8237/2019:0.001463)60:0.000486)0:0.000001,(((MK716130-A/Utah/08/2019:0.001463,MK631410-A/New_Mexico/03/2019:0.001462)8:0.000001,(MK763026-A/Utah/8227/2019:0.000973,MK868685-A/Arizona/8572/2019:0.000974)5:0.000001)0:0.000001,(MK763936-A/Utah/8226/2019:0.000001,MK743874-A/Utah/8080/2019:0.000001)7:0.000001)0:0.000001)0:0.000001)0:0.000001,(MK576288-A/Utah/7950/2019:0.000001,(MK762959-A/Colorado/8107/2019:0.000973,MN154173-A/Washington/9747/2019:0.000486)3:0.000001)0:0.000001)20:0.000001)91:0.003422,(MK576267-A/Texas/7900/2019:0.000001,MK576266-A/Texas/7899/2019:0.000001)98:0.002442)33:0.000001)53:0.000487)10:0.000001)17:0.000486)0:0.000001)0:0.000001,((((MH306044-A/Washington/69/2018:0.000001,MN538821-A/Alberta/418/2017:0.000001)63:0.000486,(MH079735-A/New_Mexico/04/2018:0.000976,MH184036-A/Wyoming/08/2018:0.000976)43:0.000484)0:0.000001,(((MH126202-A/Texas/70/2018:0.002442,(CY265467-A/Colorado/26/2017:0.000001,MH540514-A/Colorado/19/2018:0.001462)95:0.001460)10:0.000001,(MH294764-A/Texas/6417/2017:0.000486,(CY261842-A/Arizona/60/2017:0.000001,CY262001-A/Arizona/65/2017:0.000001)64:0.000486)2:0.000001)0:0.000001,((MH885180-A/Colorado/6766/2018:0.000001,(MH602082-A/Texas/401/2017:0.000001,MG978921-A/Texas/322/2017:0.000001)4:0.000001)0:0.000001,(((MH126192-A/Texas/01/2018:0.000975,MH183837-A/New_Mexico/13/2018:0.000486)3:0.000001,((((MK382038-A/Texas/7050/2018:0.001461,MH602090-A/Texas/402/2017:0.000486)3:0.000001,CY261858-A/Texas/300/2017:0.000001)0:0.000001,MH602098-A/Texas/403/2017:0.000001)0:0.000001,(((MH305668-A/Arizona/11/2018:0.000001,(MH126218-A/Texas/74/2018:0.000486,MH083405-A/Colorado/01/2018:0.000973)3:0.000001)0:0.000001,CY261742-A/Texas/294/2017:0.000001)0:0.000001,CY258588-A/Texas/294/2017:0.000001)0:0.000001)0:0.000001)0:0.000001,(MN538774-A/British_Columbia/089/2018:0.000486,((MG978904-A/Texas/318/2017:0.000001,CY258628-A/Texas/295/2017:0.000001)22:0.000001,CY261782-A/Texas/295/2017:0.000001)60:0.000486)2:0.000001)0:0.000001)0:0.000001)0:0.000001)1:0.000001,(MH305708-A/Colorado/16/2018:0.001954,(MH305807-A/Idaho/45/2017:0.000979,(MK381506-A/Texas/6974/2018:0.000974,((MH084141-A/Utah/46/2017:0.000486,(MH126207-A/Texas/72/2018:0.000487,(MK381511-A/Texas/6979/2018:0.000001,MK381520-A/Texas/6988/2018:0.000487)8:0.000001)2:0.000001)1:0.000001,(MK502952-A/Texas/7430/2018:0.000001,(MK381524-A/Texas/6992/2018:0.001463,MH245831-A/Georgia/16/2018:0.000975)16:0.000001)1:0.000001)11:0.000001)75:0.000978)43:0.000483)27:0.000001)33:0.000486)1:0.000001)6:0.000486,(CY261758-A/Wyoming/23/2017:0.000001,CY258604-A/Wyoming/23/2017:0.000001)74:0.000486)1:0.000001)2:0.000001)29:0.000975,(((CY258652-A/Louisiana/59/2017:0.000001,CY261797-A/Louisiana/60/2017:0.000001)15:0.000001,(CY258644-A/Louisiana/60/2017:0.000001,CY261805-A/Louisiana/59/2017:0.000001)16:0.000001)60:0.000487,(CY256517-A/Alabama/22/2017:0.000001,((CY256509-A/Alabama/23/2017:0.000001,CY258508-A/Alabama/22/2017:0.000001)14:0.000001,CY258500-A/Alabama/23/2017:0.000001)8:0.000001)29:0.000001)72:0.000488)20:0.000487)0:0.000001,(((CY242533-A/Texas/281/2017:0.000001,((MN538833-A/Ontario/067/2018:0.000001,(MH125602-A/Alabama/05/2018:0.000001,MN538834-A/Ontario/069/2018:0.000001)21:0.000001)18:0.000001,MN538835-A/Ontario/072/2018:0.000001)87:0.000976)96:0.001951,((MN538838-A/Ontario/179/2018:0.000977,MK400753-A/Italy/7157/2018:0.000487)46:0.000001,MH083357-A/Arizona/75/2017:0.000976)96:0.001952)8:0.000001,((CY250452-A/Georgia/16/2017:0.000488,(MH246165-A/Washington/56/2018:0.001461,(((((MN538778-A/British_Columbia/320/2017:0.000001,MN538780-A/British_Columbia/314/2017:0.000001)95:0.001462,MH359831-A/Arizona/18/2018:0.000974)9:0.000001,((CY258468-A/Washington/299/2017:0.000001,CY256429-A/Washington/299/2017:0.000001)95:0.001461,(MH084104-A/Texas/310/2017:0.000001,CY263406-A/Texas/310/2017:0.000001)95:0.001462)11:0.000001)1:0.000001,((MN538837-A/Quebec/079/2018:0.003431,MN538790-A/British_Columbia/088/2018:0.001460)19:0.000001,MN538779-A/British_Columbia/321/2017:0.000486)1:0.000001)1:0.000001,MN538791-A/British_Columbia/311/2017:0.000001)4:0.000001)55:0.000486)73:0.000975,(MK381487-A/Japan/6955/2018:0.001462,(((LC376820-A/Saga/307/2017:0.001964,(((((MK364719-A/New_Mexico/23/2018:0.000001,MK623837-A/Washington/195/2018:0.000486)22:0.000001,(MK635633-A/Washington/7795/2018:0.000001,MK635634-A/Washington/7796/2018:0.000001)71:0.000488)85:0.000490,MK380784-A/Texas/7658/2018:0.000972)97:0.002935,MK381489-A/Japan/6957/2018:0.000486)58:0.000001,MK401393-A/Japan/7227/2018:0.001461)60:0.000969)82:0.001960,(((((MK576232-A/Japan/7849/2019:0.003923,MK502283-A/Japan/7416/2018:0.003442)30:0.000001,(MK401378-A/England/7212/2018:0.000975,(MK025755-A/Washington/179/2018:0.001467,(((MN074013-A/Washington/9595/2019:0.003472,(MK839651-A/Germany/8430/2019:0.000001,MK839667-A/Germany/8433/2019:0.000001)97:0.000949)97:0.002486,((((MK364151-A/Washington/182/2018:0.000001,(MK626037-A/Alabama/42/2018:0.000001,MK475542-A/Alabama/40/2018:0.000001)68:0.000487)6:0.000001,MK475438-A/Nevada/05/2018:0.000487)5:0.000001,MK245846-A/Washington/182/2018:0.000001)29:0.000001,MK475239-A/Mississippi/14/2018:0.000487)87:0.000975)5:0.000001,(MK401394-A/Japan/7228/2018:0.000001,((MK475366-A/Montana/41/2018:0.001466,(((((MK868696-A/Georgia/8595/2019:0.001467,MK960119-A/Germany/9347/2019:0.000978)68:0.000485,MK912269-A/Belgium/8726/2019:0.001951)18:0.000001,((((MK839282-A/Germany/8431/2019:0.000001,MK839643-A/Germany/8429/2019:0.000001)10:0.000001,MK742978-A/Texas/8079/2019:0.000487)1:0.000001,(((MK576265-A/Texas/7897/2018:0.000001,MK576269-A/Texas/7905/2018:0.000486)65:0.000486,MN004090-A/Mississippi/22/2019:0.000487)5:0.000001,(MK398822-A/Alabama/36/2018:0.000487,MK380018-A/Arizona/7517/2018:0.000001)5:0.000001)0:0.000001)0:0.000001,MK636379-A/Texas/7777/2018:0.000001)3:0.000001)61:0.000488,(MK557361-A/Montana/36/2018:0.000001,MK292555-A/Montana/36/2018:0.000001)78:0.000487)84:0.000975,(((MK399146-A/New_Mexico/26/2018:0.000001,MK475454-A/New_Mexico/28/2018:0.000001)67:0.000488,(MK577026-A/Texas/7895/2018:0.000487,MK576281-A/Texas/7936/2019:0.000975)86:0.000976)14:0.000001,(MK557761-A/Wyoming/19/2018:0.000001,MK399248-A/Wyoming/19/2018:0.000001)34:0.000001)60:0.000487)19:0.000001)58:0.000487,((MK399271-A/Colorado/31/2018:0.000001,(MK556969-A/Colorado/32/2018:0.000001,MK399287-A/Colorado/32/2018:0.000001)57:0.000001)66:0.000488,(MK181927-A/New_Mexico/22/2018:0.000001,MK181919-A/New_Mexico/21/2018:0.000001)47:0.000001)63:0.000487)5:0.000001)3:0.000001)12:0.000001)79:0.000975)9:0.000001)3:0.000001,MN538831-A/Alberta/049/2018:0.000487)0:0.000001,(MN538832-A/Alberta/062/2018:0.000001,MN538772-A/British_Columbia/072/2018:0.000001)36:0.000001)5:0.000001,MN538771-A/British_Columbia/063/2018:0.001463)89:0.002444)11:0.000001,CY244798-A/New_Mexico/19/2017:0.000001)9:0.000001)25:0.000486)1:0.000001)0:0.000001)0:0.000001)0:0.000001)0:0.000001,((MH446916-A/Vermont/16/2018:0.003420,(((((MH602073-A/Texas/400/2017:0.000001,(MH084087-A/Texas/03/2018:0.000001,(MH600271-A/Idaho/22/2018:0.000487,MH600079-A/Idaho/15/2018:0.000001)65:0.000486)4:0.000001)3:0.000001,MK400766-A/New_Mexico/7170/2018:0.000486)14:0.000001,(((MH360222-A/Wyoming/17/2018:0.000001,(MH446892-A/Utah/26/2018:0.000001,MH306076-A/Wyoming/13/2018:0.000001)9:0.000001)2:0.000001,(MH360214-A/Wyoming/16/2018:0.000001,(MK400795-A/Wyoming/7199/2018:0.000001,(MH446804-A/Montana/25/2018:0.000001,MH306084-A/Wyoming/15/2018:0.000001)8:0.000001)3:0.000001)1:0.000001)60:0.000487,(MH305796-A/Idaho/09/2018:0.000001,MH600255-A/Idaho/19/2018:0.000001)39:0.000001)62:0.000486)73:0.000488,((MK495309-A/Moscow/249/2018:0.000971,((MK495317-A/Moscow/250/2018:0.000970,MN061139-A/Makhachkala/58/2019:0.000485)11:0.000001,((MN061107-A/Grozny/100/2019:0.001458,MN061187-A/Tomsk/9/2019:0.000485)11:0.000001,MN061131-A/Grozny/99/2019:0.000971)3:0.000001)16:0.000001)94:0.001464,((MK913190-A/Spain/8833/2019:0.001945,((MK786463-A/Texas/8378/2019:0.000484,(((((MK576220-A/England/7822/2019:0.001943,MN083762-A/Nevada/26/2019:0.000970)13:0.000001,(MN078715-A/Texas/9650/2019:0.000970,MK742940-A/Colorado/7960/2019:0.000971)6:0.000001)1:0.000001,(((MK927212-A/Italy/8942/2019:0.000001,MK927217-A/Italy/8948/2019:0.000001)87:0.000971,((MK927220-A/Italy/8951/2019:0.000001,MK576858-A/Italy/7838/2019:0.000001)25:0.000001,(MK960125-A/Italy/9365/2019:0.000484,MK927818-A/Italy/8943/2019:0.000484)12:0.000001)19:0.000001)61:0.000484,(MK927211-A/Italy/8940/2019:0.000484,(MK927207-A/Italy/8936/2019:0.000001,MK868700-A/Italy/8600/2019:0.000001)45:0.000001)62:0.000484)5:0.000001)0:0.000001,MK635583-A/Colorado/7682/2018:0.000485)0:0.000001,MK576224-A/Germany/7827/2018:0.000001)4:0.000001)60:0.000484,(((MK475486-A/Utah/47/2018:0.000001,MK773429-A/Utah/12/2019:0.000001)11:0.000001,((MK399208-A/Utah/44/2018:0.000001,(MK785487-A/Utah/8397/2019:0.000001,MK631650-A/Utah/06/2019:0.000001)65:0.000484)3:0.000001,(MK623813-A/Utah/03/2019:0.000001,(MK626453-A/Utah/48/2018:0.000969,(MK763025-A/Utah/8225/2019:0.000483,MK839314-A/Utah/8547/2019:0.000001)64:0.000483)21:0.000001)2:0.000001)1:0.000001)64:0.000484,MK631642-A/Utah/04/2019:0.000485)66:0.000485)24:0.000001)89:0.001456,((MK380789-A/Texas/7668/2018:0.001948,((((((MK999738-A/Montana/22/2019:0.000971,(MK869683-A/Utah/8704/2019:0.000486,MK856245-A/Utah/16/2019:0.000486)87:0.000972)11:0.000001,(MN004594-A/Vermont/12/2019:0.000485,MK635630-A/Utah/7792/2018:0.000486)7:0.000001)0:0.000001,(MK623853-A/Washington/198/2018:0.000485,MK855620-A/Arizona/19/2019:0.000972)9:0.000001)0:0.000001,((MK623669-A/Nevada/11/2018:0.000001,MK839315-A/Utah/8548/2019:0.000001)70:0.000485,MK855551-A/Nevada/14/2019:0.000486)5:0.000001)8:0.000001,MK773417-A/Texas/46/2019:0.000485)84:0.000971,(MK773397-A/Texas/42/2019:0.002929,(MK960120-A/Germany/9349/2019:0.000972,MK623829-A/Vermont/28/2018:0.000488)95:0.001460)16:0.000001)17:0.000001)83:0.000971,((((MK773437-A/Utah/15/2019:0.000970,MK839275-A/Belgium/8414/2019:0.000487)95:0.001458,MK927164-A/Belgium/8878/2019:0.001945)24:0.000001,((MK927206-A/Italy/8935/2019:0.000973,((((MK839891-A/Mississippi/8468/2019:0.000486,(MN169132-A/England/9035/2019:0.000001,MN169131-A/England/9034/2019:0.000001)59:0.000001)85:0.000973,MK912694-A/Italy/8760/2019:0.000486)8:0.000001,MK912710-A/Italy/8762/2019:0.000001)2:0.000001,((MK927197-A/Germany/8923/2019:0.000001,MK927181-A/Germany/8905/2019:0.000001)99:0.002931,(MN003602-A/Colorado/24/2019:0.000975,((((MN078444-A/England/9618/2019:0.000001,((MN074210-A/England/9468/2019:0.000001,((MN154169-A/England/9739/2019:0.000001,MN154170-A/England/9740/2019:0.000001)13:0.000001,MN081032-A/England/9661/2019:0.000001)8:0.000001)8:0.000001,MN081098-A/England/9660/2019:0.000001)65:0.000488)65:0.000487,MN229911-A/Georgia/28/2019:0.000974)8:0.000001,MN154281-A/Washington/9748/2019:0.000486)3:0.000001,((MK785460-A/New_Mexico/8300/2019:0.000001,MK763720-A/New_Mexico/8163/2019:0.000001)89:0.000974,((((MT167108-A/Georgia/48/2019:0.000486,(MT167569-A/Georgia/38/2019:0.000973,MT167577-A/Georgia/39/2019:0.000001)97:0.001949)15:0.000001,(MN552987-A/Texas/360/2019:0.000486,(MN553003-A/Utah/39/2019:0.000001,MN552995-A/Utah/38/2019:0.000001)74:0.000486)17:0.000001)93:0.001461,MN931989-A/swine/Georgia/A02478886/2019:0.002942)48:0.000001,MN083670-A/Louisiana/31/2019:0.000487)62:0.000486)9:0.000001)9:0.000001)82:0.000973)23:0.000001)8:0.000001)84:0.000979,MK576778-A/Colorado/7816/2019:0.000975)83:0.000971)15:0.000001,MK927204-A/Italy/8933/2019:0.001459)59:0.000485)17:0.000001)59:0.000480)86:0.001467)78:0.000970,MH600503-A/Washington/91/2018:0.001468)89:0.002449)26:0.000491,((((MH079831-A/Washington/344/2017:0.000974,(MH084112-A/Texas/311/2017:0.000001,CY263398-A/Texas/311/2017:0.000001)59:0.000486)3:0.000001,CY265459-A/Nevada/32/2017:0.000486)0:0.000001,(((MG978947-A/Utah/40/2017:0.000001,MK400765-A/New_Mexico/7169/2018:0.000001)3:0.000001,MK401405-A/New_Mexico/7239/2018:0.000486)0:0.000001,(((((MG978771-A/Nevada/27/2017:0.000001,(((MH083349-A/Arizona/74/2017:0.000001,CY263231-A/Nevada/27/2017:0.000001)8:0.000001,((MH726796-A/Washington/96/2018:0.003920,(MH446900-A/Utah/28/2018:0.000001,MH446972-A/Wyoming/18/2018:0.000001)60:0.000001)38:0.000486,CY265507-A/Washington/320/2017:0.000486)3:0.000001)0:0.000001,(MH084133-A/Utah/45/2017:0.000001,(MH079807-A/Utah/50/2017:0.000486,CY261977-A/Utah/37/2017:0.000487)7:0.000001)1:0.000001)0:0.000001)4:0.000001,MH079799-A/Utah/04/2018:0.000974)17:0.000486,((MH246141-A/Utah/14/2018:0.000001,((((MH305927-A/New_Mexico/11/2018:0.000001,MH083869-A/New_Mexico/01/2018:0.000001)64:0.000486,MK502944-A/Texas/7429/2018:0.000487)8:0.000001,(MH885257-A/Texas/6843/2017:0.000001,(MG978912-A/Texas/320/2017:0.000001,MK400788-A/Texas/7192/2018:0.000001)12:0.000001)16:0.000001)16:0.000001,MK381512-A/Texas/6980/2018:0.000975)58:0.000486)1:0.000001,((MK382022-A/New_Mexico/7034/2018:0.000001,CY263342-A/Utah/40/2017:0.000001)3:0.000001,((((((MH183957-A/Utah/10/2018:0.000486,(MH183990-A/Washington/45/2018:0.000487,MH726788-A/Washington/95/2018:0.001462)56:0.000486)1:0.000001,((MK577098-A/Texas/7911/2019:0.001461,MH600263-A/Idaho/21/2018:0.000973)5:0.000001,(MH079672-A/Idaho/01/2018:0.000486,MH360182-A/Washington/73/2018:0.000972)3:0.000001)0:0.000001)0:0.000001,(((MH084237-A/Wyoming/01/2018:0.000001,MH079679-A/Idaho/46/2017:0.000001)5:0.000001,MH446500-A/Arizona/26/2018:0.000001)1:0.000001,MH791471-A/Utah/34/2018:0.000973)0:0.000001)0:0.000001,(MH306028-A/Utah/19/2018:0.000001,MH600160-A/Colorado/26/2018:0.000001)5:0.000001)0:0.000001,(((MN538777-A/British_Columbia/066/2018:0.000001,MH246173-A/Washington/58/2018:0.000001)86:0.000973,(MH894730-A/Vermont/23/2018:0.000001,MH894573-A/Vermont/23/2018:0.000001)86:0.000972)5:0.000001,((MH126259-A/Washington/36/2018:0.000001,MH126250-A/Washington/35/2018:0.000001)63:0.000486,(((MK399200-A/Arizona/50/2018:0.002436,MH669939-A/Arizona/35/2018:0.000485)24:0.000001,((((MK364135-A/Arizona/42/2018:0.000001,MK292595-A/Arizona/42/2018:0.000001)9:0.000001,(MK364040-A/Texas/134/2018:0.000001,MK364263-A/Texas/134/2018:0.000001)65:0.000485)2:0.000001,(MK181959-A/Arizona/38/2018:0.000001,MK271167-A/Arizona/7497/2018:0.000972)3:0.000001)1:0.000001,(MK181983-A/Arizona/39/2018:0.000001,MK364079-A/Texas/135/2018:0.000001)12:0.000001)93:0.001458)59:0.000477,MK364095-A/Arizona/41/2018:0.002939)77:0.000985)3:0.000001)0:0.000001)2:0.000001,((MK635621-A/Texas/7769/2018:0.000001,MK785482-A/Texas/8375/2019:0.000001)76:0.000487,(((((MK475406-A/Idaho/30/2018:0.000487,(MK630930-A/Colorado/05/2019:0.000486,(((MK743610-A/New_Mexico/8031/2019:0.000001,(MK999754-A/New_Mexico/17/2019:0.001951,MK743626-A/New_Mexico/8033/2019:0.000486)20:0.000001)1:0.000001,MK762990-A/New_Mexico/8164/2019:0.000486)0:0.000001,((MK716066-A/New_Mexico/06/2019:0.000001,MK676716-A/Texas/05/2019:0.000001)11:0.000001,(MK623701-A/New_Mexico/31/2018:0.000001,MK743570-A/New_Mexico/8026/2019:0.000001)9:0.000001)3:0.000001)15:0.000001)87:0.001461)3:0.000001,((MK743234-A/Colorado/7962/2019:0.001462,(MK399279-A/Arizona/49/2018:0.000001,MK556881-A/Arizona/49/2018:0.000001)87:0.000975)3:0.000001,(((((MK556873-A/Arizona/46/2018:0.000001,MK364312-A/Arizona/46/2018:0.000001)30:0.000001,MK475462-A/Arizona/51/2018:0.000001)85:0.000974,(MK772936-A/Arizona/59/2018:0.000001,MK623357-A/Arizona/60/2018:0.000001)65:0.000486)3:0.000001,MK623365-A/Arizona/61/2018:0.000001)0:0.000001,(((((MK623821-A/Utah/52/2018:0.000487,((MK626325-A/Nevada/07/2018:0.000001,MK623661-A/Nevada/10/2018:0.000001)22:0.000001,MK773248-A/Nevada/09/2018:0.000487)28:0.000001)65:0.000487,((MK626053-A/Arizona/58/2018:0.000001,(MK576762-A/Arizona/7808/2019:0.000487,((MK743210-A/Arizona/7958/2019:0.000001,MK576938-A/New_Mexico/7857/2019:0.000001)8:0.000001,MK676367-A/Arizona/07/2019:0.000001)2:0.000001)0:0.000001)0:0.000001,((((MK742973-A/Texas/8071/2019:0.000001,MK577066-A/Texas/7906/2019:0.000488)66:0.000488,(MK840283-A/Texas/8537/2019:0.000001,(MK577170-A/Texas/7921/2019:0.000001,(MK927242-A/Texas/9006/2019:0.000001,MK576275-A/Texas/7926/2019:0.000001)15:0.000001)10:0.000001)39:0.000001)85:0.000975,MK763034-A/Washington/8238/2019:0.001464)8:0.000001,MK855525-A/Arizona/13/2019:0.000001)0:0.000001)0:0.000001)0:0.000001,(MK855539-A/Arizona/12/2019:0.000487,MK762956-A/Arizona/8104/2019:0.000487)4:0.000001)23:0.000001,MK999650-A/Louisiana/22/2019:0.001461)78:0.000974,((MK743922-A/Washington/8088/2019:0.002439,MK631354-A/Nevada/05/2019:0.000973)34:0.000001,MK635599-A/Nevada/7711/2018:0.000001)52:0.000486)3:0.000001)0:0.000001)0:0.000001)0:0.000001,((MK380735-A/Nevada/7560/2018:0.000001,MK380736-A/Nevada/7562/2018:0.000001)87:0.000974,MK839281-A/Germany/8426/2019:0.001465)5:0.000001)1:0.000001,(((MK839309-A/Texas/8536/2019:0.000001,MK839308-A/Texas/8535/2019:0.000001)68:0.000487,(MK576277-A/Texas/7929/2019:0.000001,(MK960136-A/Texas/9428/2019:0.000001,MK577178-A/Texas/7923/2019:0.000001)19:0.000001)36:0.000001)68:0.000487,((MK576287-A/Texas/7949/2019:0.000001,MK631419-A/New_Mexico/04/2019:0.000487)31:0.000001,(MK399192-A/New_Mexico/25/2018:0.000001,MK557457-A/New_Mexico/25/2018:0.000001)71:0.000487)67:0.000488)62:0.000487)34:0.000486,((((((MK840371-A/Washington/8556/2019:0.000001,((((MK855566-A/Washington/128/2019:0.000001,MK631346-A/Nevada/03/2019:0.000001)5:0.000001,MK631058-A/Georgia/30/2018:0.000001)1:0.000001,MK855868-A/Idaho/10/2019:0.000001)0:0.000001,MK785492-A/Washington/8403/2019:0.000001)0:0.000001)0:0.000001,((((MK856085-A/New_Mexico/13/2019:0.001463,MK630778-A/Alabama/06/2019:0.000486)20:0.000001,MK475350-A/Nevada/04/2018:0.000486)2:0.000001,MK785491-A/Washington/8402/2019:0.000001)0:0.000001,MK763039-A/Washington/8246/2019:0.000001)0:0.000001)16:0.000001,((((MK999573-A/Idaho/36/2018:0.000001,MK626213-A/Idaho/32/2018:0.000487)12:0.000001,(MK999874-A/Wyoming/18/2019:0.000488,MK856285-A/Washington/34/2019:0.000974)68:0.000486)9:0.000001,MK623541-A/Idaho/37/2018:0.000001)64:0.000486,(MK557393-A/Nevada/02/2018:0.000001,MK399232-A/Nevada/02/2018:0.000001)32:0.000001)64:0.000486)86:0.001462,MK631202-A/Louisiana/04/2019:0.000486)6:0.000001,((MK292579-A/Washington/185/2018:0.000001,MK557737-A/Washington/185/2018:0.000001)11:0.000001,(MK676732-A/Texas/07/2019:0.001461,(MH894722-A/Utah/35/2018:0.000001,MH894565-A/Utah/35/2018:0.000001)65:0.000486)4:0.000001)0:0.000001)0:0.000001,(((((MK631050-A/Georgia/03/2019:0.000001,MN552830-A/Georgia/03/2019:0.000001)83:0.000486,MK868741-A/Utah/8703/2019:0.000486)79:0.000973,((((((MK265666-A/Texas/138/2018:0.000001,MK636427-A/Texas/7787/2018:0.000001)7:0.000001,(MK364043-A/Texas/141/2018:0.000001,MK364482-A/Texas/140/2018:0.000001)6:0.000001)1:0.000001,(MK557678-A/Texas/151/2018:0.000486,MK623797-A/Texas/154/2018:0.000486)8:0.000001)0:0.000001,(MK364119-A/Texas/138/2018:0.000001,(MK475501-A/Texas/144/2018:0.001459,MK636347-A/Texas/7771/2018:0.001462)28:0.000001)1:0.000001)0:0.000001,(MK557673-A/Texas/140/2018:0.000001,MK265673-A/Texas/139/2018:0.000001)9:0.000001)77:0.000973,((MK364647-A/Louisiana/18/2018:0.000001,MK077210-A/Louisiana/19/2018:0.000001)37:0.000001,(MK743890-A/Utah/8082/2019:0.000486,(MK716026-A/Nevada/08/2019:0.000001,MK631618-A/Texas/02/2019:0.000487)35:0.000001)64:0.000486)43:0.000001)73:0.000973)3:0.000001,((MK635623-A/Texas/7772/2018:0.000001,MK636435-A/Texas/7788/2018:0.002445)64:0.000487,((MK773021-A/Colorado/11/2019:0.001467,(((MK636059-A/Nevada/7712/2018:0.000001,MK380738-A/Nevada/7566/2018:0.000001)19:0.000001,MK380737-A/Nevada/7564/2018:0.000487)8:0.000001,MK576882-A/Italy/7841/2019:0.000001)46:0.000001)54:0.000487,(MK475413-A/Texas/145/2018:0.000486,(MK364296-A/Utah/41/2018:0.000001,MK557705-A/Utah/41/2018:0.000001)64:0.000001)94:0.001462)17:0.000001)55:0.000486)0:0.000001,MK631634-A/Texas/157/2018:0.000486)0:0.000001)4:0.000001)43:0.000486)36:0.000486)25:0.000486)0:0.000001)0:0.000001)0:0.000001,((((MH245997-A/Idaho/07/2018:0.000001,MN507223-A/Idaho/07/2018:0.000001)4:0.000001,CY265499-A/Washington/322/2017:0.000001)0:0.000001,MH083485-A/Idaho/44/2017:0.000001)0:0.000001,MH246157-A/Washington/55/2018:0.000486)0:0.000001)0:0.000001,MH079815-A/Washington/30/2018:0.000487)0:0.000001)0:0.000001)30:0.000486,(((MG978939-A/Utah/39/2017:0.000001,MG830831-A/Utah/39/2017:0.000001)31:0.000001,CY261985-A/Utah/39/2017:0.000001)88:0.000975,(MN538839-A/Ontario/070/2018:0.000486,(((MH360102-A/New_Mexico/19/2018:0.000486,(MN538840-A/Ontario/071/2018:0.000486,(CY265331-A/Texas/316/2017:0.000001,MH084128-A/Texas/316/2017:0.000001)43:0.000001)62:0.000486)7:0.000001,MH305652-A/Arizona/09/2018:0.000001)3:0.000001,MH305660-A/Arizona/10/2018:0.000001)18:0.000001)69:0.000486)60:0.000488)31:0.000975)1:0.000001)11:0.000488,(((MK400746-A/Italy/7150/2018:0.000001,MK401390-A/Italy/7224/2018:0.000001)25:0.000001,MK381481-A/Italy/6949/2018:0.000001)63:0.000487,((MN538828-A/Ontario/241/2018:0.000001,MK502648-A/Italy/7364/2018:0.000001)34:0.000001,MN538829-A/Ontario/242/2018:0.000487)34:0.000001)97:0.002943)18:0.000487,((((((MN538866-A/Quebec/087/2018:0.000001,(((MN538864-A/Quebec/196/2018:0.000001,((MN538865-A/Quebec/084/2018:0.000001,MK400721-A/England/7125/2018:0.000001)3:0.000001,(((MK400720-A/England/7124/2018:0.000001,MN538858-A/Quebec/081/2018:0.000001)4:0.000001,MN538855-A/Quebec/089/2018:0.000001)0:0.000001,MN538846-A/Quebec/083/2018:0.000001)0:0.000001)0:0.000001)0:0.000001,(((MN538863-A/Quebec/174/2018:0.000001,MN538851-A/Quebec/176/2018:0.000001)33:0.000001,MN538847-A/Quebec/175/2018:0.000001)90:0.000979,(MK077289-A/Utah/37/2018:0.000975,MK245830-A/Montana/33/2018:0.000001)97:0.001959)54:0.000483)0:0.000001,((MK400745-A/Italy/7149/2018:0.000001,MN538849-A/Quebec/036/2018:0.000001)3:0.000001,(MN538843-A/Quebec/037/2018:0.000001,(((MK381502-A/Spain/6970/2018:0.000973,MN538857-A/Quebec/165/2018:0.000973)6:0.000001,MH125467-A/Vermont/06/2018:0.000001)0:0.000001,MN538845-A/Quebec/027/2018:0.000001)0:0.000001)0:0.000001)0:0.000001)0:0.000001)0:0.000001,((((MN538861-A/Quebec/177/2018:0.000001,MN538860-A/Quebec/200/2018:0.000001)63:0.000491,(((((MK398838-A/Texas/142/2018:0.000486,(MK245838-A/Montana/34/2018:0.000001,((MK763984-A/Washington/8245/2019:0.000973,MK292571-A/Washington/183/2018:0.000001)63:0.000486,MK626293-A/Montana/44/2018:0.000974)12:0.000001)4:0.000001)23:0.000001,(MK927754-A/Georgia/8901/2019:0.000001,MK635626-A/Texas/7781/2018:0.001466)63:0.000487)91:0.001952,MH885173-A/Arizona/6759/2018:0.000486)10:0.000001,(MN538848-A/Quebec/203/2018:0.000486,MH305613-A/Vermont/11/2018:0.000487)2:0.000001)0:0.000001,(MH600455-A/Vermont/19/2018:0.000486,(MN003511-A/Georgia/08/2019:0.004426,((MN538844-A/Quebec/098/2018:0.000001,(MN538859-A/Quebec/095/2018:0.000001,(MN538854-A/Quebec/094/2018:0.000001,MN538853-A/Quebec/099/2018:0.000001)14:0.000001)7:0.000001)10:0.000001,MN538852-A/Quebec/088/2018:0.000001)79:0.000488)58:0.000485)3:0.000001)0:0.000001)0:0.000001,(MH246149-A/Utah/16/2018:0.000486,MN538867-A/Quebec/192/2018:0.000001)2:0.000001)0:0.000001,MN538850-A/Quebec/038/2018:0.000001)0:0.000001)1:0.000001,(MN538862-A/Ontario/075/2018:0.000001,MN538856-A/Ontario/177/2018:0.000001)63:0.000486)46:0.000486,((CY263374-A/Wyoming/30/2017:0.000001,((MH084256-A/Wyoming/30/2017:0.000001,CY263366-A/Wyoming/28/2017:0.000001)19:0.000001,MH084248-A/Wyoming/28/2017:0.000001)21:0.000001)67:0.000486,((((((MK743634-A/New_Mexico/8034/2019:0.000487,MK743602-A/New_Mexico/8030/2019:0.000001)90:0.000980,MK631754-A/Wyoming/01/2019:0.002451)60:0.000482,((((((((MN003945-A/Louisiana/29/2019:0.000978,MK999562-A/Idaho/15/2019:0.000979)31:0.000483,(MK839587-A/Colorado/8419/2019:0.000486,(MN081322-A/Mississippi/9692/2019:0.000001,MK912790-A/Mississippi/8773/2019:0.000001)75:0.000487)54:0.000487)18:0.000001,MN083401-A/Colorado/32/2019:0.000974)1:0.000001,MK912494-A/Colorado/8730/2019:0.000001)0:0.000001,((((((((((((MN083411-A/Colorado/34/2019:0.000001,MK762972-A/Georgia/8130/2019:0.000001)9:0.000001,MK999698-A/Mississippi/20/2019:0.000491)2:0.000001,(MN160832-A/Colorado/35/2019:0.000001,MN075026-A/Washington/9592/2019:0.000001)8:0.000001)5:0.000001,MN169568-A/Germany/9058/2019:0.000001)63:0.000486,MN169544-A/Germany/9054/2019:0.000974)2:0.000001,(((MK265658-A/Alabama/34/2018:0.000001,MK636419-A/Texas/7786/2018:0.000001)1:0.000001,MK364443-A/Alabama/34/2018:0.000001)0:0.000001,((MN078555-A/Georgia/9624/2019:0.000001,(MK912886-A/New_Mexico/8789/2019:0.000486,(((MK856035-A/Montana/16/2019:0.000001,MN074986-A/Utah/9586/2019:0.000486)71:0.000973,MK631666-A/Vermont/04/2019:0.001465)3:0.000001,(MN083898-A/Texas/121/2019:0.000001,MN977079-A/Washington/666/2019:0.001957)62:0.000001)0:0.000001)0:0.000001)0:0.000001,MK786447-A/Texas/8376/2019:0.000001)0:0.000001)0:0.000001)0:0.000001,(MN519378-A/Texas/9845/2019:0.000001,(MN160749-A/Nevada/28/2019:0.000001,((MN160840-A/Colorado/38/2019:0.000001,MN552766-A/Colorado/38/2019:0.000001)68:0.000486,((MN229919-A/Georgia/31/2019:0.000487,(MN371793-A/Vermont/23/2019:0.000486,((MT167066-A/Georgia/43/2019:0.000001,MT167156-A/Vermont/30/2019:0.000001)97:0.000974,MT167115-A/Georgia/45/2019:0.001475)94:0.001470)11:0.000001)9:0.000001,MN083908-A/Utah/33/2019:0.001463)38:0.000486)8:0.000001)4:0.000001)50:0.000486)0:0.000001,(MK868745-A/Washington/8712/2019:0.000001,((MK856061-A/Nevada/15/2019:0.000001,(MN003617-A/Colorado/30/2019:0.000975,MK631074-A/Georgia/36/2018:0.000001)65:0.000486)0:0.000001,(MK772836-A/Vermont/08/2019:0.000001,(MK773029-A/Colorado/14/2019:0.000974,MN083922-A/Vermont/20/2019:0.001955)5:0.000001)0:0.000001)0:0.000001)0:0.000001)0:0.000001,(((((MN245903-A/Colorado/9816/2019:0.001464,(MK999733-A/Montana/12/2019:0.000001,MK999725-A/Montana/11/2019:0.000001)35:0.000001)63:0.000486,((((MK856077-A/Nevada/17/2019:0.000486,MK868735-A/Texas/8694/2019:0.000973)2:0.000001,MK772909-A/Alabama/09/2019:0.000001)0:0.000001,(MK676476-A/Georgia/07/2019:0.000001,MN004533-A/Texas/120/2019:0.000001)1:0.000001)0:0.000001,(((((MN083802-A/New_Mexico/29/2019:0.000487,MK960636-A/Montana/9377/2019:0.000001)62:0.000486,((MN004730-A/Wyoming/22/2019:0.000977,MK999442-A/Alabama/19/2019:0.000488)40:0.000486,MK913246-A/Utah/8840/2019:0.001462)2:0.000001)0:0.000001,MK912574-A/England/8740/2019:0.000001)0:0.000001,(((MN074954-A/Utah/9582/2019:0.001461,MK773173-A/Louisiana/15/2019:0.000974)2:0.000001,MN004658-A/Washington/164/2019:0.000486)0:0.000001,MN169336-A/Arizona/9017/2019:0.000486)0:0.000001)0:0.000001,(MK869299-A/New_Mexico/8618/2019:0.000001,((MN154377-A/Washington/9763/2019:0.000001,MK631042-A/Georgia/01/2019:0.000001)1:0.000001,MN004562-A/Utah/26/2019:0.000001)0:0.000001)0:0.000001)0:0.000001)0:0.000001)0:0.000001,(MN003843-A/Idaho/21/2019:0.000486,((MN004122-A/Montana/25/2019:0.000001,MK577146-A/Texas/7918/2018:0.000001)28:0.000001,MK716010-A/Montana/09/2019:0.000001)85:0.000974)1:0.000001)0:0.000001,MN078449-A/Texas/9649/2019:0.000486)0:0.000001,(((((((MN371744-A/Arizona/30/2019:0.000001,(MN507127-A/Arizona/25/2019:0.000001,MN160784-A/Arizona/25/2019:0.000001)8:0.000001)3:0.000001,(MN427384-A/Arizona/25/2019:0.000001,MN422974-A/Arizona/25/2019:0.000488)5:0.000001)1:0.000001,((MN422966-A/Arizona/24/2019:0.000485,MN427376-A/Arizona/24/2019:0.000001)34:0.000001,MN507211-A/Arizona/24/2019:0.000001)60:0.000001)3:0.000001,MN160776-A/Arizona/24/2019:0.000001)61:0.000487,MN078731-A/Utah/9653/2019:0.000001)3:0.000001,(MN154172-A/New_Mexico/9744/2019:0.000486,MN230071-A/Texas/345/2019:0.001463)16:0.000001)9:0.000001,(MN004130-A/Montana/28/2019:0.000487,MN552979-A/Texas/359/2019:0.000975)66:0.000488)61:0.000486)0:0.000001)0:0.000001,((MN169768-A/New_Mexico/9089/2019:0.000001,(MK905266-A/Texas/NHRC-OID_55487/2019:0.000001,MK785457-A/Nevada/8294/2019:0.000001)1:0.000001)0:0.000001,MK869075-A/Arizona/8571/2019:0.000001)0:0.000001)0:0.000001,(MN154369-A/Washington/9761/2019:0.000486,MN074186-A/Colorado/9465/2019:0.001953)5:0.000001)0:0.000001,(MK763019-A/Texas/8217/2019:0.000001,MN081037-A/Texas/9716/2019:0.000486)0:0.000001)0:0.000001)0:0.000001,(MN169344-A/Arizona/9018/2019:0.000001,MK742959-A/Nevada/8015/2019:0.000001)1:0.000001)59:0.000488,MK773453-A/Vermont/07/2019:0.001952)58:0.000484,MK839635-A/Germany/8428/2019:0.000977)60:0.000490)26:0.000001,((MK763022-A/Texas/8222/2019:0.000974,MK271174-A/Texas/7504/2018:0.000001)95:0.001469,((MK475534-A/Alabama/38/2018:0.000001,(MK398750-A/Alabama/37/2018:0.000001,MK556841-A/Alabama/37/2018:0.000001)21:0.000001)15:0.000001,MK380728-A/Colorado/7546/2018:0.000001)97:0.001958)64:0.000485)86:0.001462,(MK502608-A/Germany/7408/2018:0.000001,MH600423-A/Texas/93/2018:0.000001)58:0.000001)65:0.000001,MK475547-A/Mississippi/13/2018:0.002930)82:0.001461)10:0.000001)70:0.001461,((((((((MK927238-A/Spain/9000/2019:0.000973,MK912662-A/Germany/8754/2019:0.000486)5:0.000001,((MK927240-A/Texas/9004/2019:0.000972,MK912270-A/Germany/8749/2019:0.000972)8:0.000001,(((((MK676540-A/Louisiana/05/2019:0.000001,MN003538-A/Arizona/20/2019:0.000485)6:0.000001,MK715730-A/Arizona/10/2019:0.000001)2:0.000001,(MN081033-A/Germany/9670/2019:0.000001,(MN081170-A/Germany/9671/2019:0.000001,(MK839923-A/Nevada/8472/2019:0.000001,MK762983-A/Nevada/8154/2019:0.000001)10:0.000001)4:0.000001)4:0.000001)96:0.002444,((MK856053-A/Montana/20/2019:0.000973,((((MK839675-A/Germany/8434/2019:0.000001,((MK839317-A/Washington/8555/2019:0.000486,MN061219-A/Vladivostok/15/2019:0.001463)8:0.000001,MK912470-A/Belgium/8727/2019:0.000001)1:0.000001)9:0.000001,(MK960122-A/Germany/9351/2019:0.000001,MK960127-A/Italy/9368/2019:0.000001)69:0.000486)53:0.000486,((((((((((MK763024-A/Utah/8224/2019:0.000486,MK576230-A/Japan/7844/2018:0.000486)1:0.000001,((((((((MN004220-A/New_Mexico/27/2019:0.000001,MN083658-A/Louisiana/30/2019:0.000486)53:0.000486,MK763992-A/Washington/8248/2019:0.001950)2:0.000001,(((MK839627-A/Germany/8427/2019:0.000486,((MK927171-A/England/8890/2019:0.000001,MK927169-A/England/8888/2019:0.000486)42:0.000486,MN169600-A/Italy/9064/2019:0.001460)12:0.000001)13:0.000001,MK743810-A/Texas/8066/2019:0.000486)45:0.000486,(((MK960144-A/Washington/9446/2019:0.001953,(MK763020-A/Texas/8219/2019:0.000001,MK763018-A/Texas/8216/2019:0.000001)85:0.000972)5:0.000001,(((MK840387-A/Washington/8559/2019:0.000486,MN004618-A/Vermont/16/2019:0.000975)56:0.000485,MK576264-A/Texas/7896/2019:0.000485)2:0.000001,((((MK475271-A/Louisiana/23/2018:0.000972,(MK576270-A/Texas/7907/2019:0.000001,((MK380783-A/Texas/7656/2018:0.000972,(MK635627-A/Texas/7782/2018:0.000972,MK999434-A/Louisiana/25/2019:0.001460)17:0.000001)5:0.000001,MK786471-A/Texas/8379/2019:0.000001)2:0.000001)20:0.000001)90:0.001459,(MK676517-A/Idaho/41/2018:0.000485,(((MK399130-A/Idaho/28/2018:0.000001,(((MK763616-A/Idaho/8133/2019:0.000486,(MK676508-A/Idaho/40/2018:0.000001,MK576263-A/Texas/7894/2019:0.000001)31:0.000001)42:0.000001,MK855861-A/Idaho/09/2019:0.000974)55:0.000486,MK763037-A/Washington/8243/2019:0.000486)5:0.000001)0:0.000001,MK715898-A/Colorado/08/2019:0.000486)0:0.000001,(((MK364368-A/Idaho/27/2018:0.000001,MK676504-A/Idaho/39/2018:0.000001)6:0.000001,MK557089-A/Idaho/27/2018:0.000001)1:0.000001,(MK676484-A/Idaho/02/2019:0.000001,MK364288-A/Idaho/26/2018:0.000001)6:0.000001)1:0.000001)11:0.000001)55:0.000486)4:0.000001,(MK762957-A/Arizona/8105/2019:0.000972,(MK763976-A/Washington/8242/2019:0.000487,MK868746-A/Washington/8713/2019:0.000486)64:0.000485)3:0.000001)0:0.000001,MK364352-A/Colorado/28/2018:0.000001)0:0.000001)0:0.000001)0:0.000001,(MK576290-A/Washington/7952/2019:0.000487,(MN083538-A/Georgia/23/2019:0.001458,MN003773-A/Georgia/13/2019:0.000973)4:0.000001)0:0.000001)40:0.000486)0:0.000001)0:0.000001,MK635596-A/Nevada/7708/2018:0.000001)0:0.000001,MK475390-A/Arizona/53/2018:0.000001)0:0.000001,MK716138-A/Utah/09/2019:0.000001)0:0.000001,(((((MN977066-A/Washington/661/2019:0.000001,(MN819793-A/Washington/655/2019:0.000001,((MN881394-A/Washington/660/2019:0.000001,MN881402-A/Washington/661/2019:0.000001)15:0.000001,MN819802-A/Washington/656/2019:0.000485)5:0.000001)10:0.000001)88:0.001460,MN229983-A/Nevada/29/2019:0.001948)1:0.000001,(MK635628-A/Texas/7783/2018:0.000486,MK764000-A/Wyoming/8250/2019:0.000972)1:0.000001)0:0.000001,(MN061091-A/Birobidzhan/65/2019:0.000971,((MK495285-A/Moscow/2/2019:0.000001,MN061179-A/Orenburg/12/2019:0.000972)65:0.000485,MN061099-A/Birobidzhan/97/2019:0.000486)60:0.000487)57:0.000001)0:0.000001,(MN169664-A/Mississippi/9073/2019:0.000486,MN083794-A/New_Mexico/28/2019:0.000973)1:0.000001)0:0.000001)0:0.000001,((MK927196-A/Germany/8922/2019:0.000001,MK927189-A/Germany/8913/2019:0.000001)78:0.000973,(MK762968-A/England/8121/2019:0.000487,MN073994-A/Germany/9487/2019:0.000486)92:0.001461)0:0.000001)0:0.000001)0:0.000001,((MK631314-A/Montana/06/2019:0.000001,MK743586-A/New_Mexico/8028/2019:0.000001)63:0.000485,MK364609-A/Arizona/43/2018:0.000001)52:0.000486)0:0.000001,((MK927183-A/Germany/8907/2019:0.000977,MK576219-A/England/7820/2019:0.000488)40:0.000486,(MN169528-A/Germany/9051/2019:0.000488,MK576222-A/England/7824/2019:0.000976)61:0.000485)0:0.000001)0:0.000001,(MN073997-A/Germany/9494/2019:0.001951,(((MK869243-A/Mississippi/8609/2019:0.000485,MN004554-A/Utah/24/2019:0.000972)3:0.000001,(MK856197-A/Texas/109/2019:0.000001,((MK927170-A/England/8889/2019:0.000486,MN169150-A/Texas/9128/2019:0.000973)9:0.000001,(MK912726-A/Italy/8764/2019:0.000001,(MT167561-A/Georgia/35/2019:0.001468,(((MT168512-A/Vermont/32/2019:0.000001,MT331483-A/Vermont/32/2019:0.000001)34:0.000001,(MT167553-A/Georgia/34/2019:0.000001,MT058255-A/Georgia/34/2019:0.000001)69:0.000485)41:0.000001,MT167136-A/Vermont/31/2019:0.000485)98:0.004449)67:0.000971)45:0.000486)1:0.000001)1:0.000001)2:0.000001,MK840259-A/Texas/8532/2019:0.000485)11:0.000486)0:0.000001)0:0.000001,((MK856205-A/Texas/110/2019:0.000001,(((MK856045-A/Montana/17/2019:0.000001,MN245927-A/England/9819/2019:0.000001)1:0.000001,MK623493-A/Colorado/40/2018:0.000001)0:0.000001,((MK676596-A/Mississippi/05/2019:0.000488,MN003786-A/Georgia/17/2019:0.000487)61:0.000487,((MN160755-A/Montana/30/2019:0.000488,(MN553014-A/Washington/168/2019:0.000001,MN004665-A/Washington/168/2019:0.000001)54:0.000001)74:0.000974,(MN423075-A/Montana/37/2019:0.001952,MN229903-A/Georgia/27/2019:0.000484)82:0.000978)9:0.000001)41:0.000486)0:0.000001)0:0.000001,(MN423091-A/New_Mexico/33/2019:0.001463,(MK635619-A/Texas/7767/2018:0.000974,(MN003762-A/Georgia/11/2019:0.000001,MK773220-A/Mississippi/09/2019:0.000001)94:0.001464)12:0.000001)22:0.000486)0:0.000001)0:0.000001,((MK635598-A/Nevada/7710/2018:0.000485,(((MK856372-A/Wyoming/15/2019:0.000485,(((MK635625-A/Texas/7778/2018:0.000001,MK398798-A/Texas/143/2018:0.000001)6:0.000001,((MK763041-A/Washington/8249/2019:0.000001,MK631629-A/Texas/143/2018:0.000001)5:0.000001,((MK475326-A/Utah/46/2018:0.000001,MK773448-A/Utah/46/2018:0.000001)65:0.000484,(MK999834-A/Texas/118/2019:0.000001,MK856229-A/Texas/54/2019:0.000001)63:0.000485)6:0.000001)0:0.000001)0:0.000001,(((MK743898-A/Utah/8083/2019:0.000001,MK742979-A/Utah/8084/2019:0.000001)66:0.000484,MK839305-A/Spain/8525/2019:0.000969)11:0.000001,(MK716050-A/Nevada/12/2019:0.000485,(MK631194-A/Louisiana/02/2019:0.000001,MN552862-A/Louisiana/02/2019:0.000001)6:0.000001)1:0.000001)0:0.000001)53:0.000485)6:0.000001,MK856365-A/Wyoming/13/2019:0.000001)1:0.000001,((MK785490-A/Washington/8401/2019:0.000972,MK631690-A/Washington/199/2018:0.000001)61:0.000485,MK927222-A/Italy/8956/2019:0.000485)5:0.000001)7:0.000001)71:0.000974,((MT167143-A/Vermont/26/2019:0.000485,((MT035669-A/Washington/667/2019:0.000001,MT058791-A/Washington/667/2019:0.000001)27:0.000001,((MT015474-A/Moscow/244/2019:0.000485,MT015418-A/Moscow/227/2019:0.000485)12:0.000001,((MT015450-A/Moscow/237/2019:0.000001,MT015458-A/Moscow/238/2019:0.000001)14:0.000001,(MT015410-A/Moscow/226/2019:0.000001,(MT015426-A/Moscow/231/2019:0.000001,MT015466-A/Moscow/239/2019:0.000001)63:0.000486)3:0.000001)3:0.000001)60:0.000485)5:0.000001)23:0.000001,(MT015442-A/Moscow/236/2019:0.000486,MT015434-A/Moscow/232/2019:0.000971)61:0.000485)74:0.000973)46:0.000486)0:0.000001,(((MK912272-A/Germany/8751/2019:0.000001,((((MK576282-A/Texas/7937/2019:0.000485,MK960118-A/Germany/9346/2019:0.000487)73:0.000975,MN003546-A/Arizona/22/2019:0.001462)13:0.000001,((((MK960123-A/Germany/9352/2019:0.000972,(MN169138-A/Germany/9060/2019:0.000001,MK960121-A/Germany/9350/2019:0.000001)62:0.000001)90:0.001473,(MK839715-A/Italy/8441/2019:0.000001,MK839771-A/Italy/8448/2019:0.000001)63:0.000485)3:0.000001,(((((((MN004674-A/Washington/172/2019:0.000486,MN004683-A/Washington/173/2019:0.000487)62:0.000486,(MK856293-A/Washington/35/2019:0.000001,MN074012-A/Washington/9591/2019:0.000001)68:0.000486)10:0.000001,MN083946-A/Washington/169/2019:0.000001)59:0.000486,MK742953-A/Japan/7999/2019:0.000486)1:0.000001,(MK839287-A/Japan/8457/2019:0.000486,MK912734-A/Italy/8765/2019:0.000486)2:0.000001)0:0.000001,(((MK786591-A/Washington/8404/2019:0.000001,MN004577-A/Utah/29/2019:0.000001)6:0.000001,MK927208-A/Italy/8937/2019:0.000973)0:0.000001,(MK556961-A/Colorado/30/2018:0.000001,MK364304-A/Colorado/30/2018:0.000001)64:0.000486)0:0.000001)0:0.000001,(((((MK999690-A/Mississippi/18/2019:0.000975,MK839595-A/Colorado/8420/2019:0.000486)55:0.000486,MK475095-A/Georgia/28/2018:0.002928)8:0.000001,(MK635587-A/England/7689/2018:0.001460,MK635600-A/Nevada/7715/2019:0.000973)3:0.000001)0:0.000001,(MK743426-A/Japan/7998/2019:0.000486,MK576231-A/Japan/7845/2018:0.000486)3:0.000001)0:0.000001,(MK635592-A/Japan/7700/2018:0.000486,(MK856253-A/Utah/19/2019:0.001463,MN003834-A/Idaho/18/2019:0.001955)66:0.000483)2:0.000001)0:0.000001)0:0.000001)0:0.000001,(MK762977-A/Japan/8140/2019:0.000486,MK927205-A/Italy/8934/2019:0.001462)2:0.000001)31:0.000486)0:0.000001,((MN169616-A/Italy/9066/2019:0.000001,MN161064-A/New_Mexico/32/2019:0.000486)61:0.000972,MN873996-A/Yokosuka/NHRC_OID_FDX70778/2019:0.000486)1:0.000001)0:0.000001)0:0.000001,((MK999746-A/Montana/24/2019:0.000487,MK576229-A/Italy/7843/2019:0.000001)34:0.000001,(MT015490-A/Yaroslavl/234/2019:0.000489,MT015498-A/Yaroslavl/235/2019:0.000977)98:0.003924)15:0.000486)0:0.000001,(MN061203-A/Veliky_Novgorod/106/2019:0.000487,MN061195-A/Veliky_Novgorod/103/2019:0.000001)61:0.000486)0:0.000001)0:0.000001,(MK839320-A/Washington/8562/2019:0.000973,MK715722-A/Arizona/08/2019:0.000486)1:0.000001)0:0.000001,((MK773381-A/Texas/37/2019:0.000001,MN004202-A/New_Mexico/21/2019:0.000486)58:0.000486,MK999427-A/Texas/114/2019:0.000486)1:0.000001)0:0.000001)0:0.000001,((((MN081234-A/Germany/9679/2019:0.000001,(MN081226-A/Germany/9678/2019:0.000001,MN081034-A/Germany/9680/2019:0.000001)16:0.000001)12:0.000001,MN081202-A/Germany/9675/2019:0.000001)62:0.000486,((MK716034-A/Nevada/10/2019:0.000001,MK716042-A/Nevada/11/2019:0.000486)36:0.000001,((((MN656016-A/Japan/9852/2019:0.000486,(MT035679-A/Washington/668/2019:0.000001,MT058799-A/Washington/668/2019:0.000001)73:0.000486)22:0.000001,MT015482-A/Vladivostok/131/2019:0.000486)60:0.000485,((MN977071-A/Washington/665/2019:0.000001,MT035663-A/Washington/665/2019:0.000001)33:0.000001,MN948363-A/Washington/663/2019:0.000001)96:0.001951)55:0.000001,(((MT168531-A/Washington/670/2019:0.000001,((MT168535-A/Washington/670/2019:0.000001,MT167585-A/Georgia/46/2019:0.000001)17:0.000001,((MT168543-A/Washington/697/2019:0.000001,MT245252-A/Washington/697/2019:0.000001)64:0.000485,((MT058242-A/Georgia/32/2019:0.000001,MT034833-A/Georgia/32/2019:0.000001)68:0.000485,(MT167545-A/Georgia/33/2019:0.000001,MT058247-A/Georgia/33/2019:0.000001)37:0.000001)55:0.000485)7:0.000001)3:0.000001)10:0.000001,MT167094-A/Georgia/47/2019:0.000485)56:0.000485,MN656028-A/Japan/9853/2019:0.002440)38:0.000001)74:0.000975)52:0.000486)0:0.000001,((((MK856277-A/Washington/129/2019:0.002451,MK762987-A/New_Mexico/8160/2019:0.000486)44:0.000486,MK763640-A/Japan/8141/2019:0.000001)7:0.000485,MN003611-A/Colorado/29/2019:0.001461)0:0.000001,(((MK840355-A/Washington/8553/2019:0.000001,MK785494-A/Washington/8407/2019:0.000001)27:0.000001,MK763036-A/Washington/8240/2019:0.000001)70:0.000486,(MK839286-A/Japan/8456/2019:0.000486,MK912275-A/Japan/8770/2019:0.002438)25:0.000001)50:0.000486)0:0.000001)0:0.000001)0:0.000001)8:0.000001,((MN081146-A/Germany/9667/2019:0.000975,(MN073998-A/Germany/9495/2019:0.000001,((MN074994-A/Utah/9587/2019:0.000001,(MN074306-A/Germany/9481/2019:0.000001,MN073996-A/Germany/9493/2019:0.000001)14:0.000001)7:0.000001,MN074370-A/Germany/9497/2019:0.000001)8:0.000001)47:0.000001)85:0.000975,MN074354-A/Germany/9491/2019:0.000001)94:0.001952)18:0.000487)23:0.000487,MK839283-A/Germany/8435/2019:0.000973)3:0.000001)0:0.000001)0:0.000001,((MK839787-A/Italy/8450/2019:0.000001,MK576225-A/Germany/7829/2018:0.000001)6:0.000001,((MK912742-A/Italy/8766/2019:0.000001,MK839763-A/Italy/8447/2019:0.000001)6:0.000001,MN169135-A/Germany/9045/2019:0.000001)1:0.000001)0:0.000001)0:0.000001,(MK839795-A/Italy/8452/2019:0.000001,MK927216-A/Italy/8947/2019:0.000001)6:0.000001)2:0.000001,MN169139-A/Italy/9063/2019:0.000486)29:0.000486,(MK631306-A/Montana/05/2019:0.000973,(((MK676492-A/Idaho/03/2019:0.000488,MK743818-A/Texas/8067/2019:0.000973)64:0.000486,MK631698-A/Washington/200/2018:0.001953)15:0.000001,MK785488-A/Utah/8398/2019:0.000486)21:0.000001)87:0.001460)12:0.000001,((MN169640-A/Italy/9069/2019:0.000975,MK785447-A/Italy/8260/2019:0.000487)87:0.000974,((MK475374-A/Washington/188/2018:0.000972,MK855614-A/Arizona/17/2019:0.001459)21:0.000001,MK743258-A/England/7966/2019:0.000485)25:0.000001)91:0.001459)45:0.000972,MN074338-A/Germany/9488/2019:0.000001)30:0.000001)35:0.000976,(((CY263350-A/Arizona/67/2017:0.000001,MH083336-A/Arizona/67/2017:0.000001)20:0.000001,CY261834-A/Arizona/61/2017:0.000001)43:0.000001,((CY263358-A/Arizona/69/2017:0.000001,(MH083344-A/Arizona/69/2017:0.000001,CY261993-A/Arizona/64/2017:0.000001)19:0.000001)12:0.000001,MG978467-A/Arizona/64/2017:0.000001)64:0.000487)96:0.001958)19:0.000483)71:0.001479)40:0.000479)0:0.000001,((MK401389-A/Italy/7223/2018:0.002445,MK400738-A/Germany/7142/2018:0.001462)5:0.000001,(((MK400749-A/Italy/7153/2018:0.000487,(MK502201-A/Italy/7365/2018:0.000974,(MK502568-A/Germany/7403/2018:0.001464,(MK716146-A/Washington/31/2019:0.000975,MK399161-A/Nevada/03/2018:0.000490)96:0.001465)64:0.000485)2:0.000001)0:0.000001,MK382014-A/Germany/7026/2018:0.000001)0:0.000001,MN538803-A/Alberta/036/2018:0.000001)0:0.000001)0:0.000001)0:0.000001,MK381476-A/Germany/6944/2018:0.000486)0:0.000001,(((MK381483-A/Italy/6951/2018:0.000001,(MK502624-A/Germany/7410/2018:0.000001,MK502600-A/Germany/7407/2018:0.000001)64:0.000486)1:0.000001,(((MK401392-A/Italy/7226/2018:0.000974,MK400736-A/Germany/7140/2018:0.000974)3:0.000001,(MN538801-A/Alberta/052/2018:0.000001,MN538802-A/Alberta/057/2018:0.000486)61:0.000486)0:0.000001,(MK245854-A/Utah/39/2018:0.002942,(MK245822-A/Montana/35/2018:0.000001,MK557353-A/Montana/35/2018:0.000001)89:0.000973)48:0.000489)0:0.000001)0:0.000001,(MK400751-A/Italy/7155/2018:0.002935,MK502190-A/Belgium/7329/2018:0.002937)8:0.000001)0:0.000001)1:0.000001)41:0.000487)8:0.000001,(MH183493-A/Arizona/08/2018:0.000001,MK401375-A/England/7209/2018:0.000001)34:0.000001)9:0.000001)70:0.001953,(((MK927172-A/England/8891/2019:0.000487,MK839284-A/Germany/8436/2019:0.000001)88:0.000973,(MK635632-A/Washington/7794/2018:0.000486,((MK912280-A/New_Mexico/8788/2019:0.000486,MK576818-A/Germany/7831/2019:0.001460)27:0.000001,(MK636459-A/Washington/7797/2018:0.000001,(MK623327-A/Washington/193/2018:0.000001,MK635582-A/Colorado/7681/2018:0.000001)19:0.000001)21:0.000001)12:0.000001)83:0.000973)15:0.000001,(MK839619-A/Germany/8425/2019:0.002443,((((((MN003782-A/Georgia/14/2019:0.001952,MK912566-A/England/8739/2019:0.001464)26:0.000001,MK772917-A/Alabama/12/2019:0.000001)50:0.000486,(MK927221-A/Italy/8954/2019:0.000487,(MK576826-A/Germany/7832/2019:0.000001,((MK839779-A/Italy/8449/2019:0.000001,MK839285-A/Italy/8451/2019:0.000001)48:0.000001,((MK927213-A/Italy/8944/2019:0.000001,MK927214-A/Italy/8945/2019:0.000001)27:0.000001,MK927218-A/Italy/8949/2019:0.000001)63:0.000487)83:0.000975)12:0.000001)47:0.000487)5:0.000001,(((MK626461-A/Utah/49/2018:0.000001,(((MK999522-A/Colorado/19/2019:0.000001,(MK676751-A/Wyoming/03/2019:0.000487,MN154171-A/Nevada/9743/2019:0.000487)7:0.000001)1:0.000001,((((MN161048-A/Montana/36/2019:0.002442,MK576866-A/Italy/7839/2019:0.001464)16:0.000001,MN169143-A/New_Mexico/9088/2019:0.000486)1:0.000001,(MK839279-A/England/8423/2019:0.000001,(MK743266-A/England/7967/2019:0.001952,MN083546-A/Georgia/24/2019:0.000486)15:0.000001)3:0.000001)40:0.000487,MK576276-A/Texas/7928/2019:0.000487)4:0.000001)0:0.000001,MK839313-A/Utah/8546/2019:0.000001)0:0.000001)0:0.000001,MK576874-A/Italy/7840/2019:0.000001)0:0.000001,(MK856357-A/Wyoming/12/2019:0.000487,MK856069-A/Nevada/16/2019:0.000975)4:0.000001)60:0.000487)2:0.000001,(MN169137-A/Germany/9057/2019:0.001463,(MK716122-A/Texas/16/2019:0.000001,MN004549-A/Texas/16/2019:0.000001)97:0.001952)12:0.000001)7:0.000001,MK495325-A/Moscow/3/2019:0.000974)69:0.000973)8:0.000001)9:0.000001)79:0.000975,(((MK868703-A/Nevada/8617/2019:0.000972,(MK785493-A/Washington/8406/2019:0.000972,(MK856029-A/Montana/13/2019:0.000001,MN003847-A/Idaho/22/2019:0.000001)59:0.000001)66:0.000485)39:0.000001,MK773389-A/Texas/38/2019:0.000485)95:0.001955,(((MK927167-A/Colorado/8882/2019:0.000001,MK839278-A/Colorado/8418/2019:0.000001)34:0.000001,MK927165-A/Colorado/8880/2019:0.000001)94:0.001464,((MK868738-A/Texas/8699/2019:0.000001,(MK762988-A/New_Mexico/8161/2019:0.000001,MK856093-A/New_Mexico/14/2019:0.000487)66:0.000487)5:0.000001,(MK742975-A/Texas/8074/2019:0.000001,(MN423019-A/Idaho/26/2019:0.000976,MK716058-A/Nevada/13/2019:0.000487)14:0.000001)2:0.000001)29:0.000001)93:0.001469)65:0.000484)12:0.000001,((MK763031-A/Washington/8235/2019:0.000001,MK763035-A/Washington/8239/2019:0.000001)78:0.000487,MK631655-A/Vermont/02/2019:0.001463)14:0.000001,(((MK716074-A/New_Mexico/07/2019:0.001463,MN004210-A/New_Mexico/22/2019:0.000974)21:0.000001,((MK762991-A/New_Mexico/8165/2019:0.000001,MK856217-A/Texas/52/2019:0.000001)31:0.000001,MK773405-A/Texas/44/2019:0.000001)26:0.000001)15:0.000001,MK785458-A/Nevada/8295/2019:0.001463)62:0.000487)12:0.0;
