# Supplementary material for: Mutation in Hemagglutinin Antigenic Sites in Influenza A pH1N1 Viruses from 2015–2019 in the United States Mountain West, Europe, and the Northern Hemisphere
Source: Genes (Basel). 2022 May 19;13(5):909. doi: 10.3390/genes13050909 (PMC9141826; doi:10.3390/genes13050909)
Supplement: Supplementary file 1 [file genes-13-00909-s001.zip › Table S1_Supplementary_Table.xlsx]

## Sheet: Sheet1
	Supplementary Table 1
	RAxML Quality Scores and Metrics: Robinson-Foulds Distances and Bootstrapping Convergence
	Dataset	Total Sequences	Avg. absolute RF distance	Avg. relative RF distance	Trees for bootstrap convergence
	MW	933	1002.76	0.5391	1200
	USA	1924	2257.77	0.5876	1150
	Euro	309	239.49	0.3913	1150
	Northern Hemisphere	2389	2922.23	0.6124	950
