# Supplementary material for: Mutation in Hemagglutinin Antigenic Sites in Influenza A pH1N1 Viruses from 2015–2019 in the United States Mountain West, Europe, and the Northern Hemisphere
Source: Genes (Basel). 2022 May 19;13(5):909. doi: 10.3390/genes13050909 (PMC9141826; doi:10.3390/genes13050909)
Supplement: Supplementary file 1 [file genes-13-00909-s001.zip › Table S2_Supplementary_Table.xlsx]

## Sheet: Sheet1
	Supplementary Table 2
	BEAST Phylogenetic Tree Quality Scores and Metrics
	Dataset	Chain Length	States	Burn-in	States (After Burn-in)	ESS
	MW	200000000	180003	0.1	162000	291.6
	USA	400000000	360007	0.5	180010	197.8
	Euro	100000000	90001	0.1	81002	607.9
	Northern Hemisphere	450000000	405008	0.6	162010	112
