# Supplementary material for: Mutation in Hemagglutinin Antigenic Sites in Influenza A pH1N1 Viruses from 2015–2019 in the United States Mountain West, Europe, and the Northern Hemisphere
Source: Genes (Basel). 2022 May 19;13(5):909. doi: 10.3390/genes13050909 (PMC9141826; doi:10.3390/genes13050909)
Supplement: Supplementary file 1 [file genes-13-00909-s001.zip › Table S3_Supplementary_Table_meta-CATS.xlsx]

## Sheet: Sheet1
				meta-CATS Results
				Mountain West				USA				Europe				Northern Hemisphere
			Ref_Position	Position	Chi^2	P-value	DF	Position	Chi^2	P-value	DF	Position	Chi^2	P-value	DF	Position	Chi^2	P-value	DF
			1
			2									2	21.204	4.128e-06	1	2	16.261	0.001002	3
			3	3	13.741	0.001038	2	3	29.672	1.618e-06	3					3	34.97	1.236e-07	3
			4									4	65.163	2.377e-13	4	4	39.609	1.791e-07	5
			5
			6	6	18.659	0.0003216	3	6	44.189	5.863e-09	4	6	77.415	1.1e-16	3	6	83.803	2.722e-17	4
			7
			8
			9									9	59.974	9.482e-14	2	9	37.2	8.36e-09	2
			10					10	21.303	2.366e-05	2	10	40.44	2.028e-10	1
			11					11	11.797	0.01893	4	11	44.49	1.188e-09	3
			12									12	14.32	0.0007769	2	12	7.733	0.02093	2
			13	13	19.948	7.956e-06	1	13	30.892	8.957e-07	3	13	45.058	1.643e-10	2	13	60.452	2.331e-12	4
			14	14	14.651	0.0006584	2	14	37.709	1.287e-07	4	14	38.593	4.166e-09	2
			15									15	60.037	5.773e-13	3	15	38.856	7.462e-08	4
			16									16	59.358	1.649e-11	5	16	38.444	9.199e-07	6
			17
			18
			19
			20									20	59.271	1.374e-14	1	20	30.993	2.589e-08	1
			21
			22									22	58.323	2.224e-14	1	22	33.952	5.649e-09	1
			23
			24
			25
			26									26	6.055	0.04844	2
			27
			28
			29
			30
			31									31	6.537	0.03806	2
			32
			33
			34
			35
			36									36	55.148	1.059e-12	2	36	21.912	6.805e-05	3
			37									37	5.349	0.02073	1
			38
			39
			40
			41
			42
			43
			44
			45
			46
			47
			48
			49
			50
			51
			52									52	61.176	2.596e-11	6	52	21.114	0.006852	8
			53									53	63.758	1.429e-14	2	53	38.902	1.821e-08	3
			54
			55
			56
			57
			58
			59
			60									60	66.21	1.431e-13	4	60	41.159	8.713e-08	5
			61									61	8.101	0.01741	2
			62	62	39.998	4.334e-08	4	62	11.812	0.0188	4	62	62.412	2.802e-14	2	62	40.93	2.779e-08	4
			63
			64	64	12.956	0.004733	3	64	23.647	9.401e-05	4	64	63.537	5.232e-13	4	64	60.333	3.852e-11	6
			65	65	25.461	0.0001135	5	65	36.406	7.879e-07	5					65	41.048	9.175e-08	5
			66
			67
			68									68	41.548	9.507e-10	2	68	25.744	1.079e-05	3
			69
			70									70	7.343	0.006734	1	70	6.7	0.03508	2
			71									71	58.323	2.224e-14	1	71	18.639	1.58e-05	1
			72
			73									73	6.055	0.04844	2
			74									74	57.562	1.949e-12	3	74	30.556	1.054e-06	3
			75
			76
			77
			78
			79
			80
			81
			82
			83									83	6.055	0.04844	2
			84
			85					85	8.131	0.01715	2	85	24.813	4.091e-06	2
			86	86	23.666	7.26e-06	2	86	31.497	6.68e-07	3	86	55.217	6.172e-12	3	86	64.142	3.901e-13	4
			87
			88									88	60.47	7.397e-14	2	88	42.047	5.763e-08	5
			89
			90									90	8.099	0.04401	3
			91	91	741.472	5.285e-158	5	91	1316.57	2.801e-281	6	91	304.547	1.132e-64	4	91	1715.67	0	7
			92
			93
			94
			95
			96
			97									97	57.562	1.949e-12	3	97	36.004	7.472e-08	3
			98
			99									99	12.234	0.002206	2
			100									100	7.343	0.006734	1
			101	101	21.195	2.498e-05	2	101	37.881	2.996e-08	3	101	68.903	1.733e-13	5	101	80.522	2.787e-15	6
			102									102	5.349	0.02073	1	102	7.021	0.02988	2
			103									103	63.379	5.648e-13	4	103	34.955	1.536e-06	5
			104
			105
			106									106	40.483	8.416e-09	3	106	23.2	0.0001155	4
			107
			108
			109
			110
			111									111	59.987	2.919e-12	4	111	33.988	7.493e-07	4
			112
			113									113	68.905	3.865e-14	4	113	39.501	5.708e-07	6
			114									114	45.048	1.923e-11	1	114	12.953	0.0003195	1
			115
			116
			117
			118
			119
			120
			121
			122
			123
			124									124	61.576	4.256e-14	2	124	33.084	6.544e-08	2
			125
			126
			127
			128									128	7.343	0.006734	1	128	5.018	0.02508	1
			129
			130
			131
			132
			133
			134
			135
			136
			137	137	109.7	8.431e-23	4	137	193.486	9.445e-41	4	137	10.176	0.01713	3	137	174.274	5.574e-35	6
			138					138	9.499	0.02334	3	138	60.759	4.047e-13	3	138	44.579	1.767e-08	5
			139
			140
			141
			142													142	20.003	0.001248	5
			143					143	7.93	0.01897	2					143	6.607	0.03676	2
			144													144	28.537	9.705e-06	4
			145													145	22.083	0.001169	6
			146	146	69.052	6.813e-15	3	146	172.063	3.774e-36	4					146	270.924	1.772e-56	5
			147	147	55.629	8.323e-13	2	147	105.997	9.619e-24	2					147	94.258	3.404e-21	2
			148
			149													149	34.749	1.376e-07	3
			150
			151													151	39.529	1.858e-07	5
			152
			153
			154	154	72.596	1.722e-16	2	154	148.371	6.05e-33	2					154	99.992	9.874e-21	4
			155	155	6.107	0.04719	2
			156					156	10.969	0.004151	2					156	37.472	4.816e-07	5
			157
			158													158	14.216	0.02731	6
			159	159	7.909	0.04794	3	159	9.555	0.02275	3					159	15.251	0.001615	3
			160
			161
			162
			163													163	25.836	1.032e-05	3
			164
			165
			166													166	29.339	1.9e-06	3
			167
			168													168	31.211	2.315e-08	1
			169	169	6.107	0.04719	2	169	12.973	0.004694	3					169	17.191	0.0006455	3
			170
			171
			172					172	7.905	0.04802	3					172	15.676	0.0156	6
			173
			174
			175
			176
			177	177	51.437	7.394e-13	1	177	106.885	5.136e-23	3					177	100.219	8.837e-21	4
			178	178	21.443	2.206e-05	2	178	58.064	2.463e-13	2					178	47.158	5.751e-11	2
			179	179	33.447	5.458e-08	2	179	46.683	4.06e-10	3					179	118.769	5.721e-24	5
			180													180	30.146	3.688e-05	6
			181	181	747.273	5.393e-163	2	181	1333.44	8.146e-289	3					181	1741.68	0	4
			182
			183	183	40.622	1.51e-09	2	183	53.122	8.033e-11	4					183	91.802	2.809e-18	5
			184
			185													185	14.446	0.0001442	1
			186
			187
			188
			189
			190	190	67.904	1.716e-16	1	190	148.053	4.62e-34	1					190	117.842	1.878e-27	1
			191
			192													192	7.021	0.02988	2
			193													193	33.697	2.295e-07	3
			194
			195
			196													196	37.532	8.992e-10	1
			197
			198
			199
			200	200	513.645	1.021e-113	1	200	1034.34	6.166e-227	1					200	1086.96	9.308e-237	2
			201
			202	202	93.871	3.229e-20	3	202	221.915	7.26e-47	4					202	313.905	8.558e-65	6
			203	203	7.911	0.01915	2	203	15.352	0.001539	3					203	44.659	1.702e-08	5
			204					204	18.384	0.002502	5					204	18.547	0.002333	5
			205
			206					206	12.82	0.0003429	1					206	18.986	0.0002752	3
			207													207	35.265	9.971e-06	7
			208
			209
			210
			211
			212													212	41.328	2.495e-07	6
			213													213	34.15	6.941e-07	4
			214													214	26.353	1.894e-06	2
			215
			216													216	6.716	0.0348	2
			217													217	39.222	3.041e-09	2
			218
			219													219	9.37	0.009231	2
			220													220	19.045	7.317e-05	2
			221
			222	222	35.927	1.58e-08	2	222	38.974	3.443e-09	2					222	66.26	6.139e-13	5
			223
			224													224	39.987	1.072e-08	3
			225													225	25.516	2.879e-06	2
			226													226	32.5	8.763e-08	2
			227
			228	228	7.867	0.04884	3	228	10.04	0.03976	4					228	40.461	1.027e-06	7
			229
			230
			231
			232	232	7.312	0.006849	1	232	27.355	1.693e-07	1					232	54.539	4.059e-11	4
			233	233	83.185	1.808e-16	5	233	147.7	4.121e-30	5					233	197.557	6.282e-40	6
			234
			235
			236
			237
			238
			239													239	41.42	2.393e-07	6
			240
			241													241	20.754	0.0003542	4
			242
			243
			244
			245
			246
			247
			248
			249
			250	250	13.572	0.0002296	1	250	29.761	4.888e-08	1					250	41.286	1.083e-09	2
			251	251	11.69	0.002894	2	251	9.396	0.02446	3					251	45.805	6.239e-10	3
			252	252	42.331	6.428e-10	2	252	96.427	9.111e-21	3					252	63.008	2.9e-12	5
			253													253	33.221	2.893e-07	3
			254
			255
			256													256	29.985	3.082e-07	2
			257
			258
			259
			260
			261
			262
			263
			264
			265
			266													266	36.337	1.66e-09	1
			267													267	5.933	0.01486	1
			268
			269													269	36.337	1.66e-09	1
			270													270	18.219	0.0001106	2
			271
			272
			273													273	20.865	0.0001123	3
			274													274	28.938	2.307e-06	3
			275					275	9.171	0.0271	3					275	38.917	7.429e-07	6
			276													276	21.333	2.332e-05	2
			277	277	129.79	6.002e-28	3	277	314.729	6.452e-68	3					277	428.631	1.39e-92	3
			278	278	10.301	0.03565	4	278	12.19	0.01599	4					278	31.652	1.903e-05	6
			279													279	36.902	1.887e-07	4
			280
			281
			282
			283													283	31.481	6.732e-07	3
			284													284	29.821	1.505e-06	3
			285
			286					286	6.15	0.04619	2
			287													287	18.469	0.000352	3
			288													288	36.447	1.454e-05	8
			289	289	13.899	0.007624	4	289	34.572	5.686e-07	4					289	36.373	2.333e-06	6
			290	290	6.956	0.03087	2
			291	291	33.467	2.567e-07	3	291	38.986	1.747e-08	3
			292
			293													293	33.458	2.578e-07	3
			294
			295													295	42.322	1.431e-08	4
			296
			297
			298
			299	299	35.806	1.679e-08	2	299	15.57	0.001389	3					299	15.34	0.009004	5
			300													300	43.418	4.187e-06	10
			301
			302
			303	303	17.57	0.0005394	3	303	18.974	0.0002768	3					303	38.892	1.83e-08	3
			304													304	24.914	3.891e-06	2
			305													305	38.415	2.309e-08	3
			306													306	31.887	5.528e-07	3
			307
			308
			309
			310
			311
			312	312	723.225	2.663e-159	1	312	1284.44	2.726e-281	1					312	1580.69	0	1
			313	313	47.187	6.452e-12	1	313	90.027	2.349e-21	1					313	80.935	2.333e-19	1
			314
			315	315	31.848	1.667e-08	1	315	17.24	0.0001805	2					315	12.379	0.002051	2
			316
			317
			318
			319	319	32.561	3.986e-07	3	319	50.946	2.291e-10	4					319	88.761	2.413e-18	4
			320
			321
			322
			323
			324
			325
			326
			327	327	6.533	0.01059	1	327	11.136	0.01101	3					327	10.247	0.01658	3
			328													328	31.922	5.436e-07	3
			329
			330
			331													331	11.018	0.0009023	1
			332
			333
			334
			335
			336
			337
			338					338	12.696	0.005343	3					338	28.804	8.569e-06	4
			339
			340
			341	341	4.345	0.03712	1	341	4.17	0.04114	1					341	7.198	0.007298	1
			342
			343
			344
			345
			346
			347
			348
			349
			350
			351
			352
			353
			354
			355
			356
			357
			358
			359
			360
			361
			362													362	14.353	0.0001515	1
			363
			364
			365
			366
			367
			368
			369
			370
			371
			372
			373
			374
			375
			376
			377
			378
			379
			380
			381
			382	382	21.615	3.333e-06	1	382	32.635	3.846e-07	3					382	67.781	6.672e-14	4
			383
			384
			385
			386
			387	387	8.222	0.01639	2									387	40.209	3.918e-08	4
			388
			389	389	4.889	0.02702	1	389	8.165	0.01687	2					389	11.496	0.009324	3
			390
			391					391	6.692	0.03523	2					391	19.652	0.0002003	3
			392
			393													393	33.915	2.064e-07	3
			394
			395
			396
			397
			398
			399
			400
			401
			402
			403
			404
			405													405	37.608	4.524e-07	5
			406
			407
			408
			409					409	4.055	0.04405	1					409	16.764	4.233e-05	1
			410
			411
			412
			413
			414
			415
			416													416	40.232	1.341e-07	5
			417
			418
			419
			420
			421	421	44.907	1.773e-10	2	421	65.928	4.829e-15	2					421	83.576	5.245e-18	3
			422
			423
			424
			425
			426
			427
			428
			429
			430
			431
			432
			433
			434
			435													435	18.079	2.119e-05	1
			436
			437
			438
			439
			440
			441
			442
			443
			444													444	27.354	1.694e-07	1
			445
			446
			447
			448
			449
			450
			451
			452
			453
			454													454	36.337	1.66e-09	1
			455
			456
			457													457	30.929	2.676e-08	1
			458
			459
			460													460	13.572	0.00355	3
			461
			462
			463
			464					464	9.872	0.001678	1					464	8.926	0.01152	2
			465
			466
			467													467	31.547	1.411e-07	2
			468	468	98.854	2.741e-21	3	468	205.938	2.199e-44	3					468	199.254	2.736e-40	6
			469
			470
			471													471	36.35	1.278e-08	2
			472
			473
			474
			475
			476
			477													477	14.077	0.007052	4
			478
			479
			480
			481
			482
			483
			484
			485
			486
			487
			488
			489
			490
			491					491	12.831	0.02501	5					491	53.253	3.305e-09	7
			492
			493
			494
			495
			496					496	6.106	0.04721	2
			497													497	3.984	0.04594	1
			498
			499
			500
			501
			502													502	34.815	2.754e-08	2
			503
			504
			505	505	10.59	0.01416	3	505	22.697	0.0001456	4
			506
			507
			508													508	9.26	0.02603	3
			509
			510													510	34.849	2.708e-08	2
			511
			512
			513	513	26.509	2.623e-07	1	513	52.124	4.803e-12	2					513	80.079	2.952e-17	3
			514
			515
			516													516	9.876	0.007167	2
			517
			518
			519
			520
			521	521	4.889	0.02702	1	521	12.82	0.0003429	1					521	27.153	1.27e-06	2
			522
			523	523	38.803	4.688e-10	1	523	64.545	9.641e-15	2					523	89.712	2.526e-19	3
			524
			525													525	42.841	9.409e-07	8
			526													526	41.284	2.347e-08	4
			527													527	13.673	0.001074	2
			528													528	30.695	2.161e-07	2
			529
			530
			531
			532
			533
			534
			535
			536
			537	537	66.29	3.893e-16	1	537	138.946	4.527e-32	1					537	171.94	4.609e-38	2
			538
			539
			540
			541
			542
			543
			544													544	26.534	2.469e-05	4
			545													545	6.578	0.0373	2
			546
			547
			548
			549
			550
			551
			552
			553
			554
			555
			556
			557
			558
			559
			560
			561
			562
			563
			564
			565
			Count	56				70				48				161
