# Supplementary material for: Mutation in Hemagglutinin Antigenic Sites in Influenza A pH1N1 Viruses from 2015–2019 in the United States Mountain West, Europe, and the Northern Hemisphere
Source: Genes (Basel). 2022 May 19;13(5):909. doi: 10.3390/genes13050909 (PMC9141826; doi:10.3390/genes13050909)
Supplement: Supplementary file 1 [file genes-13-00909-s001.zip › Table S4_Supplementary_Table_HyPhy.xlsx]

## Sheet: Euro
Position	X2	P-value	DF	Residues	SF	MEME	FEL (Pos)	SLAC (Pos)	FEL (Neg)	SLAC (Neg)	COUNT
2	21.204	4.128e-06	1	group1(16 E, 87 K)	View SF						0	Europe		MEME								FEL								SLAC
				group2(3 E, 203 K)							0
4	65.163	2.377e-13	4	group1(1 E, 72 I, 29 K, 1 T)	View SF						0	Codon	Partition	alpha	beta+	p+	LRT					Codon	Partition	alpha	beta	LRT	|Selection	Pvalue		Codon	Partition	S	N	dS	dN	|Selection	Pvalue
				group2(204 I, 1 K, 1 M)							0
6	77.415	1.1e-16	3	group1(6 A, 28 F, 2 L, 67 V)	View SF						0	11	1	0	2.716	0.321	7.099					5	1	1.022	0.281	3.061	Neg.	0.0802		8	1	10	0	5.778	0	Neg.	0.005
				group2(1 F, 205 V)							0	57	1	0	177.765	0.005	3.697					8	1	1.227	0	11.849	Neg.	0.0006		11	1	0.5	8.5	0.51	4.21	Pos.	0.09
9	59.974	9.482e-14	2	group1(28 F, 74 L, 1 X)	View SF						0	273	1	0	40.196	0.018	5.589					10	1	1.324	0.255	3.58	Neg.	0.0585		12	1	5	4	6.215	1.822	Neg.	0.064
				group2(1 F, 205 L)							0	513	1	0.281	15.752	0.072	4.352					11	1	0	0.824	4.573	Pos.	0.0325		17	1	5	1	5	0.5	Neg.	0.018
10	40.44	2.028e-10	1	group1(31 C, 72 Y)	View SF		FALSE		FALSE		0	524	1	0	5.154	0.121	7.95					12	1	1.563	0.372	3.993	Neg.	0.0457		19	1	3	0	3	0	Neg.	0.037
				group2(8 C, 198 Y)							0	545	1	0	2.264	0.262	5.154					17	1	1.342	0.073	10.271	Neg.	0.0014		22	1	2	1	3.478	0.412	Neg.	0.096
11	44.49	1.188e-09	3	group1(18 A, 81 T, 4 V)	View SF	FALSE	TRUE	FALSE	FALSE	FALSE	1	550	1	0	2.044	0.234	4.021					18	1	0.24	0	2.979	Neg.	0.0844		23	1	3	0	3	0	Neg.	0.037
				group2(1 M, 204 T, 1 V)							0	566	1	0.242	228.096	0.013	10.603					19	1	0.587	0	7.471	Neg.	0.0063		24	1	3	0	3.855	0	Neg.	0.022
12	14.32	0.0007769	2	group1(96 F, 6 L, 1 S)	View SF		FALSE	FALSE	TRUE	FALSE	1											20	1	0.792	0.088	4.189	Neg.	0.0407		26	1	8	2	8	1	Neg.	0.003
				group2(206 F)							0	### ** Found _8_ sites under episodic diversifying positive selection at p <= 0.1**										21	1	0.303	0	3.219	Neg.	0.0728		27	1	3	0	3.892	0	Neg.	0.017
13	45.058	1.643e-10	2	group1(19 A, 2 S, 82 T)	View SF						0											22	1	0.656	0.071	3.361	Neg.	0.0667		28	1	6	0	7.676	0	Neg.	0
				group2(206 T)							0											23	1	0.609	0	8.519	Neg.	0.0035		29	1	4	0	4	0	Neg.	0.014
14	38.593	4.166e-09	2	group1(28 A, 74 T, 1 X)	View SF						0											24	1	0.999	0	8.117	Neg.	0.0044		30	1	4	0	4	0	Neg.	0.012
				group2(8 A, 198 T)							0											25	1	0.303	0	3.23	Neg.	0.0723		33	1	6	0	6	0	Neg.	0.001
15	60.037	5.773e-13	3	group1(73 A, 28 L, 2 T)	View SF						0											26	1	1.984	0.147	13.802	Neg.	0.0002		34	1	4	0	5.19	0	Neg.	0.004
				group2(203 A, 1 L, 1 S, 1 T)							0											27	1	0.853	0	9.219	Neg.	0.0024		35	1	3	0	3	0	Neg.	0.037
16	59.358	1.649e-11	5	group1(3 E, 25 K, 73 N, 1 X, 1 Y)	View SF						0											28	1	2.662	0	21.508	Neg.	0		38	1	7	0	8.228	0	Neg.	0
				group2(2 K, 202 N, 2 S)							0											29	1	1.032	0	9.78	Neg.	0.0018		41	1	6	0	6	0	Neg.	0.001
20	59.271	1.374e-14	1	group1(30 I, 73 L)	View SF		FALSE		TRUE		1											30	1	0.996	0	11.639	Neg.	0.0006		42	1	4	0	4	0	Neg.	0.012
				group2(1 I, 205 L)							0											33	1	1.584	0	17.357	Neg.	0		43	1	7	0	7	0	Neg.	0
22	58.323	2.224e-14	1	group1(75 I, 28 V)	View SF		FALSE	FALSE	FALSE	FALSE	0											34	1	1.128	0	12.329	Neg.	0.0004		44	1	4	0	4	0	Neg.	0.012
				group2(206 I)							0											35	1	0.646	0	7.771	Neg.	0.0053		45	1	4	0	5.158	0	Neg.	0.004
26	6.055	0.04844	2	group1(100 A, 2 T, 1 X)	View SF		FALSE	FALSE	TRUE	TRUE	2											36	1	1.588	0.411	3.114	Neg.	0.0776		48	1	4	1	5.134	0.45	Neg.	0.018
				group2(206 A)							0											38	1	1.701	0	18.058	Neg.	0		49	1	8	1	5.571	0.682	Neg.	0.018
31	6.537	0.03806	2	group1(100 D, 3 E)	View SF						0											40	1	0.345	0	3.396	Neg.	0.0654		51	1	2	0	2.685	0	Neg.	0.065
				group2(205 D, 1 N)							0											41	1	1.102	0	13.717	Neg.	0.0002		54	1	3	1	3.85	0.45	Neg.	0.056
36	55.148	1.059e-12	2	group1(29 I, 1 L, 73 V)	View SF		FALSE		FALSE		0											42	1	1.065	0	11.554	Neg.	0.0007		55	1	5	0	6.43	0	Neg.	0.001
				group2(3 I, 203 V)							0											43	1	1.714	0	18.325	Neg.	0		56	1	7	2	7.005	1.019	Neg.	0.009
37	5.349	0.02073	1	group1(99 L, 4 M)	View SF						0											44	1	0.853	0	10.321	Neg.	0.0013		58	1	4	0	2.87	0	Neg.	0.047
				group2(206 L)							0											45	1	1.33	0	12.993	Neg.	0.0003		62	1	5	2	6.204	0.934	Neg.	0.019
52	61.176	2.596e-11	6	group1(1 B, 72 D, 1 E, 1 H, 25 N, 1 S, 2 T)	View SF						0											46	1	0.488	0	4.758	Neg.	0.0292		63	1	7	0	7	0	Neg.	0
				group2(204 D, 2 N)							0											47	1	0.647	0.08	3.868	Neg.	0.0492		66	1	5	0	5	0	Neg.	0.004
53	63.758	1.429e-14	2	group1(73 K, 2 N, 28 S)	View SF						0											48	1	1.384	0.075	8.59	Neg.	0.0034		67	1	8	0	5.079	0	Neg.	0.01
				group2(205 K, 1 N)							0											49	1	2.224	0	16.652	Neg.	0		69	1	5	0	2.888	0	Neg.	0.072
60	66.21	1.431e-13	4	group1(1 E, 72 K, 2 N, 2 R, 26 S)	View SF		FALSE		FALSE		0											51	1	0.685	0	6.491	Neg.	0.0108		70	1	6	2	6.022	1.01	Neg.	0.02
				group2(205 K, 1 N)							0											54	1	1.104	0.073	6.113	Neg.	0.0134		71	1	3	1	3.97	0.458	Neg.	0.055
61	8.101	0.01741	2	group1(1 I, 99 L, 3 M)	View SF						0											55	1	1.731	0	16.484	Neg.	0		72	1	3	0	3.878	0	Neg.	0.021
				group2(206 L)							0											56	1	1.875	0.135	12.943	Neg.	0.0003		73	1	5	2	6.485	0.897	Neg.	0.015
62	62.412	2.802e-14	2	group1(2 K, 28 N, 73 R)	View SF		FALSE	FALSE	TRUE	TRUE	2											58	1	0.534	0	6.448	Neg.	0.0111		74	1	6	4	6.304	1.954	Neg.	0.061
				group2(1 N, 205 R)							0											59	1	0.253	0	2.881	Neg.	0.0896		75	1	6	0	6	0	Neg.	0.001
64	63.537	5.232e-13	4	group1(25 K, 3 N, 75 V)	View SF						0											60	1	0	0.434	2.97	Pos.	0.0848		76	1	5	0	5	0	Neg.	0.004
				group2(2 I, 4 L, 200 V)							0											62	1	2.012	0.157	9.153	Neg.	0.0025		79	1	8	0	5.793	0	Neg.	0.002
68	41.548	9.507e-10	2	group1(81 H, 21 Q, 1 Y)	View SF						0											63	1	1.366	0	18.281	Neg.	0		81	1	6	0	7.742	0	Neg.	0
				group2(204 H, 1 Q, 1 Y)							0											66	1	1.171	0	13.325	Neg.	0.0003		82	1	3	0	3	0	Neg.	0.037
70	7.343	0.006734	1	group1(5 E, 98 G)	View SF		FALSE	FALSE	TRUE	TRUE	2											67	1	1.558	0	13.082	Neg.	0.0003		84	1	2	0	2.553	0	Neg.	0.075
				group2(206 G)							0											69	1	0.546	0	5.667	Neg.	0.0173		87	1	8	0	5.218	0	Neg.	0.005
71	58.323	2.224e-14	1	group1(75 K, 28 N)	View SF		FALSE	FALSE	TRUE	FALSE	1											70	1	1.399	0.133	8.845	Neg.	0.0029		89	1	5	2	4.937	1.016	Neg.	0.049
				group2(206 K)							0											71	1	1.032	0.078	5.673	Neg.	0.0172		90	1	8	4	8.112	1.997	Neg.	0.018
73	6.055	0.04844	2	group1(1 D, 100 N, 2 S)	View SF		FALSE	FALSE	TRUE	TRUE	2											72	1	0.882	0	9.169	Neg.	0.0025		92	1	6	0	6	0	Neg.	0.002
				group2(206 N)							0											73	1	1.611	0.154	7.799	Neg.	0.0052		94	1	5	0	5	0	Neg.	0.004
74	57.562	1.949e-12	3	group1(75 I, 1 L, 1 N, 26 V)	View SF		FALSE	FALSE	TRUE	FALSE	1											74	1	1.643	0.353	4.944	Neg.	0.0262		95	1	4	0	5.176	0	Neg.	0.006
				group2(205 I, 1 V)							0											75	1	1.587	0	17.837	Neg.	0		96	1	2	0	3.456	0	Neg.	0.037
83	6.055	0.04844	2	group1(1 D, 100 E, 2 K)	View SF						0											76	1	1.284	0	16.172	Neg.	0.0001		97	1	4	4	6.249	1.695	Neg.	0.069
				group2(206 E)							0											79	1	1.287	0	14.265	Neg.	0.0002		98	1	2	0	2.458	0	Neg.	0.077
85	24.813	4.091e-06	2	group1(27 D, 75 E, 1 N)	View SF						0											80	1	0.375	0	5.326	Neg.	0.021		99	1	5	3	5.008	1.499	Neg.	0.087
				group2(14 D, 192 E)							0											81	1	2.09	0	19.644	Neg.	0		105	1	5	0	5	0	Neg.	0.005
86	55.217	6.172e-12	3	group1(7 F, 19 L, 76 S, 1 T)	View SF						0											82	1	0.767	0	8.847	Neg.	0.0029		108	1	2	0	2.584	0	Neg.	0.078
				group2(1 L, 205 S)							0											84	1	0.703	0	6.771	Neg.	0.0093		109	1	4	0	4	0	Neg.	0.012
88	60.47	7.397e-14	2	group1(1 F, 29 L, 73 S)	View SF						0											87	1	1.098	0	11.194	Neg.	0.0008		110	1	3	0	3	0	Neg.	0.04
				group2(1 F, 1 L, 204 S)							0											89	1	1.374	0.174	6.196	Neg.	0.0128		116	1	6	1	6.633	0.493	Neg.	0.004
90	8.099	0.04401	3	group1(99 A, 2 K, 1 S, 1 V)	View SF		FALSE	FALSE	TRUE	TRUE	2											90	1	1.589	0.332	6.24	Neg.	0.0125		117	1	7	0	8.608	0	Neg.	0
				group2(206 A)							0											92	1	1.245	0	11.622	Neg.	0.0007		118	1	8	0	4.833	0	Neg.	0.012
91	304.547	1.132e-64	4	group1(4 K, 22 N, 75 S, 2 Y)	View SF						0											94	1	0.981	0	10.926	Neg.	0.0009		119	1	5	3	4.929	1.536	Neg.	0.097
				group2(205 R, 1 S)							0											95	1	1.415	0	11.293	Neg.	0.0008		120	1	5	0	5.843	0	Neg.	0.002
97	57.562	1.949e-12	3	group1(1 A, 26 I, 1 T, 75 V)	View SF			FALSE		FALSE	0											96	1	0.89	0	7.662	Neg.	0.0056		121	1	4	1	4.887	0.704	Neg.	0.063
				group2(1 I, 205 V)							0											98	1	0.454	0	5.314	Neg.	0.0212		123	1	5	2	6.375	0.903	Neg.	0.016
99	12.234	0.002206	2	group1(3 A, 3 N, 97 T)	View SF		FALSE	FALSE	TRUE	FALSE	1											99	1	1.334	0.246	5.003	Neg.	0.0253		129	1	4	0	5.045	0	Neg.	0.005
				group2(206 T)							0											105	1	1.258	0	14.282	Neg.	0.0002		131	1	3	0	3.832	0	Neg.	0.018
100	7.343	0.006734	1	group1(5 P, 98 S)	View SF						0											107	1	0.289	0	3.124	Neg.	0.0772		132	1	5	0	6.172	0	Neg.	0.002
				group2(206 S)							0											108	1	0.541	0	4.893	Neg.	0.027		134	1	3	0	3.893	0	Neg.	0.017
101	68.903	1.733e-13	5	group1(3 D, 1 H, 1 I, 6 K, 72 N, 20 S)	View SF						0											109	1	1.084	0	11.811	Neg.	0.0006		135	1	6	1	6	0.5	Neg.	0.007
				group2(206 N)							0											110	1	0.656	0	8.322	Neg.	0.0039		136	1	6	0	7.157	0	Neg.	0.001
102	5.349	0.02073	1	group1(4 P, 99 S)	View SF						0											111	1	2.003	0.526	3.041	Neg.	0.0812		141	1	3	0	3	0	Neg.	0.037
				group2(206 S)							0											116	1	1.185	0.082	8.599	Neg.	0.0034		148	1	6	0	6	0	Neg.	0.001
103	63.379	5.648e-13	4	group1(73 D, 3 E, 23 K, 2 Q, 2 R)	View SF						0											117	1	2.095	0	19.882	Neg.	0		149	1	8	3	8.001	1.5	Neg.	0.009
				group2(205 D, 1 E)							0											118	1	1.223	0	11.153	Neg.	0.0008		150	1	8	0	8	0	Neg.	0
106	40.483	8.416e-09	3	group1(17 A, 1 I, 84 T, 1 V)	View SF						0											119	1	1.345	0.135	7.504	Neg.	0.0062		153	1	2	0	2.583	0	Neg.	0.076
				group2(206 T)							0											120	1	0.983	0	11.971	Neg.	0.0005		155	1	11	5	14.255	2.254	Neg.	0
111	59.987	2.919e-12	4	group1(74 D, 25 E, 2 K, 1 N, 1 Y)	View SF		FALSE		FALSE		0											121	1	1.017	0.123	4.4	Neg.	0.0359		160	1	5	1	6.397	0.451	Neg.	0.006
				group2(205 D, 1 E)							0											122	1	0.405	0	4.303	Neg.	0.038		161	1	2	0	2.565	0	Neg.	0.068
113	68.905	3.865e-14	4	group1(16 A, 72 I, 2 N, 1 S, 12 T)	View SF						0											123	1	1.905	0.119	11.199	Neg.	0.0008		163	1	5	2	4.936	1.128	Neg.	0.065
				group2(206 I)							0											126	1	0.481	0	4.711	Neg.	0.03		164	1	5	0	6.452	0	Neg.	0.001
114	45.048	1.923e-11	1	group1(24 D, 79 N)	View SF						0											129	1	1.202	0	11.728	Neg.	0.0006		165	1	7	0	4.18	0	Neg.	0.024
				group2(1 D, 205 N)							0											130	1	1.099	0.284	3.585	Neg.	0.0583		168	1	5	1	5.043	0.499	Neg.	0.017
124	61.576	4.256e-14	2	group1(1 I, 75 S, 27 T)	View SF						0											131	1	1.243	0	10.478	Neg.	0.0012		170	1	3	1	3.677	0.48	Neg.	0.07
				group2(206 S)							0											132	1	1.607	0	14.523	Neg.	0.0001		171	1	5	0	5.842	0	Neg.	0.002
128	7.343	0.006734	1	group1(98 F, 5 L)	View SF						0											133	1	0.393	0	3.7	Neg.	0.0544		175	1	4	0	5.148	0	Neg.	0.006
				group2(206 F)							0											134	1	0.791	0	8.187	Neg.	0.0042		176	1	5	0	5	0	Neg.	0.004
137	10.176	0.01713	3	group1(23 A, 3 E, 2 R, 75 T)	View SF						0											135	1	1.435	0.074	11.581	Neg.	0.0007		177	1	6	2	6.763	0.989	Neg.	0.012
				group2(47 A, 159 T)							0											136	1	1.726	0	15.624	Neg.	0.0001		180	1	6	6	7.583	3.021	Neg.	0.095
138	60.759	4.047e-13	3	group1(1 G, 2 N, 74 S, 26 T)	View SF						0											139	1	0.408	0	3.945	Neg.	0.047		182	1	2	0	2.591	0	Neg.	0.078
				group2(14 N, 192 S)							0											141	1	0.594	0	7.603	Neg.	0.0058		184	1	4	0	5.149	0	Neg.	0.004
142	31.889	2.015e-06	4	group1(13 D, 1 K, 87 N, 1 Q, 1 S)	View SF						0											143	1	0.343	0	3.456	Neg.	0.063		185	1	6	1	7.75	0.449	Neg.	0.002
				group2(205 N, 1 S)							0											148	1	1.614	0	19.327	Neg.	0		186	1	5	1	6.657	0.466	Neg.	0.006
144	62.415	1.791e-13	3	group1(73 D, 27 E, 2 N, 1 S)	View SF						0											149	1	2.07	0.255	10.282	Neg.	0.0013		187	1	11	4	11.207	2.004	Neg.	0.002
				group2(205 D, 1 E)							0											150	1	1.916	0	20.916	Neg.	0		188	1	2	0	2.705	0	Neg.	0.065
145	62.412	2.802e-14	2	group1(73 S, 28 T, 2 V)	View SF						0											153	1	0.57	0	6.136	Neg.	0.0132		190	1	8	3	8.001	1.5	Neg.	0.009
				group2(205 S, 1 T)							0											155	1	5.826	0.393	21.843	Neg.	0		191	1	4	0	4	0	Neg.	0.012
146	93.596	3.698e-20	3	group1(4 A, 1 D, 74 N, 24 T)	View SF						0											160	1	1.713	0.06	12.981	Neg.	0.0003		192	1	5	4	5.55	1.906	Neg.	0.099
				group2(84 D, 121 N, 1 T)							0											161	1	0.643	0	6.026	Neg.	0.0141		193	1	12.5	3.5	9.62	2.058	Neg.	0.006
149	61.576	4.256e-14	2	group1(6 S, 22 T, 75 V)	View SF		FALSE	FALSE	TRUE	TRUE	2											163	1	1.167	0.161	5.593	Neg.	0.018		195	1	5	0	5	0	Neg.	0.004
				group2(206 V)							0											164	1	1.653	0	16.222	Neg.	0.0001		196	1	7	1	7.151	0.495	Neg.	0.002
151	63.998	4.182e-13	4	group1(74 A, 1 I, 1 K, 2 S, 25 V)	View SF						0											165	1	0.95	0	9.015	Neg.	0.0027		197	1	7	0	8.986	0	Neg.	0
				group2(206 A)							0											168	1	1.108	0.091	7.235	Neg.	0.0071		198	1	4	0	5.166	0	Neg.	0.004
152	5.349	0.02073	1	group1(99 A, 4 S)	View SF						0											170	1	0.845	0.087	4.387	Neg.	0.0362		199	1	9	0	9	0	Neg.	0
				group2(206 A)							0											171	1	1.073	0	12.184	Neg.	0.0005		201	1	4	1	4.105	0.494	Neg.	0.041
154	27.281	5.141e-06	3	group1(1 A, 75 P, 21 S, 6 T)	View SF						0											174	1	0.936	0.207	3.118	Neg.	0.0774		203	1	0	7	0	3.28	Pos.	0.094
				group2(191 P, 15 S)							0											175	1	1.34	0	10.7	Neg.	0.0011		204	1	5	2	6.424	0.901	Neg.	0.015
156	66.085	6.674e-13	5	group1(70 A, 3 D, 1 K, 1 L, 1 R, 27 S)	View SF						0											176	1	1.38	0	14.788	Neg.	0.0001		209	1	5	0	6.421	0	Neg.	0.002
				group2(204 A, 2 S)							0											177	1	1.35	0.17	7.324	Neg.	0.0068		210	1	9	3	9.815	2.121	Neg.	0.013
158	35.967	2.798e-06	6	group1(86 A, 1 I, 1 K, 1 N, 2 S, 2 T, 10 V)	View SF						0											180	1	1.889	0.597	3.113	Neg.	0.0776		211	1	6	1	7.678	0.453	Neg.	0.002
				group2(206 A)							0											182	1	0.578	0	5.12	Neg.	0.0237		213	1	6	6	7.651	2.708	Neg.	0.066
159	49.734	9.102e-11	3	group1(79 K, 22 N, 2 S)	View SF						0											184	1	1.271	0	12.901	Neg.	0.0003		215	1	2	0	2.554	0	Neg.	0.079
				group2(204 K, 1 R, 1 S)							0											185	1	2.146	0.075	14.062	Neg.	0.0002		218	1	4	0	4	0	Neg.	0.012
163	62.407	2.809e-14	2	group1(73 K, 1 Q, 29 R)	View SF		FALSE	FALSE	TRUE	FALSE	1											186	1	2.11	0.081	12.246	Neg.	0.0005		223	1	4	0	5.188	0	Neg.	0.006
				group2(205 K, 1 R)							0											187	1	2.562	0.294	14.445	Neg.	0.0001		226	1	5	3	5.163	1.523	Neg.	0.084
166	58.668	1.821e-13	2	group1(73 I, 28 L, 2 V)	View SF						0											188	1	0.657	0	6.207	Neg.	0.0127		227	1	2	0	2.594	0	Neg.	0.066
				group2(204 I, 2 L)							0											190	1	1.596	0.248	7.896	Neg.	0.005		229	1	8	0	8	0	Neg.	0
168	54.458	1.588e-13	1	group1(28 I, 75 L)	View SF		FALSE	FALSE	TRUE	TRUE	2											191	1	0.82	0	9.842	Neg.	0.0017		231	1	1	0	3.598	0	Neg.	0.093
				group2(1 I, 205 L)							0											193	1	2.173	0.326	9.313	Neg.	0.0023		235	1	5	1	5	0.5	Neg.	0.018
172	38.61	2.845e-07	5	group1(6 A, 9 E, 84 G, 2 N, 1 R, 1 V)	View SF						0											195	1	1.111	0	14.131	Neg.	0.0002		236	1	2	0	2.639	0	Neg.	0.068
				group2(205 G, 1 R)							0											196	1	1.612	0.082	12.13	Neg.	0.0005		238	1	3	0	3.166	0	Neg.	0.034
177	6.498	0.03882	2	group1(101 K, 2 N)	View SF		FALSE	FALSE	TRUE	TRUE	2											197	1	2.745	0	24.328	Neg.	0		242	1	6	0	6	0	Neg.	0.001
				group2(201 K, 5 M)							0											198	1	1.272	0	13.118	Neg.	0.0003		243	1	4	0	4.393	0	Neg.	0.01
179	109.449	1.442e-23	3	group1(3 I, 55 N, 1 R, 44 S)	View SF						0											199	1	2.615	0	27.857	Neg.	0		246	1	2	0	2.557	0	Neg.	0.079
				group2(205 N, 1 S)							0											200	1	1.949	0.722	3.401	Neg.	0.0652		247	1	4	0	5.146	0	Neg.	0.006
180	75.125	1.875e-15	4	group1(2 E, 1 I, 31 K, 4 N, 65 Q)	View SF		FALSE	FALSE	FALSE	FALSE	0											201	1	0.964	0.077	6.645	Neg.	0.0099		253	1	9.5	5.5	10.687	3.182	Neg.	0.022
				group2(3 K, 203 Q)							0											203	1	0	0.543	3.612	Pos.	0.0574		254	1	8	2	8.024	1.029	Neg.	0.004
181	300.058	6.969e-66	2	group1(102 S, 1 T)	View SF						0											204	1	2.003	0.147	10.204	Neg.	0.0014		258	1	6	3	6.561	1.438	Neg.	0.027
				group2(1 I, 1 S, 204 T)							0											205	1	0.739	0	5.661	Neg.	0.0173		262	1	6	2	6.054	0.996	Neg.	0.019
183	57.562	1.949e-12	3	group1(75 I, 1 M, 26 T, 1 V)	View SF						0											209	1	1.98	0	14.194	Neg.	0.0002		263	1	5	0	5	0	Neg.	0.004
				group2(205 I, 1 T)							0											210	1	2.284	0.257	10.259	Neg.	0.0014		264	1	6	0	7.665	0	Neg.	0
185	59.271	1.374e-14	1	group1(73 D, 30 N)	View SF		FALSE	FALSE	TRUE	TRUE	2											211	1	2.816	0.077	15.953	Neg.	0.0001		268	1	3	0	3	0	Neg.	0.037
				group2(205 D, 1 N)							0											213	1	2.228	0.55	4.6	Neg.	0.032		269	1	3	1	11.417	0.71	Neg.	0.014
187	12.234	0.002206	2	group1(4 E, 97 G, 2 R)	View SF		FALSE	FALSE	TRUE	TRUE	2											215	1	0.758	0	5.809	Neg.	0.0159		272	1	2	0	2.566	0	Neg.	0.068
				group2(206 G)							0											218	1	0.77	0	9.342	Neg.	0.0022		285	1	7	0	7	0	Neg.	0.001
189	7.343	0.006734	1	group1(5 D, 98 E)	View SF						0											221	1	0.454	0	4.2	Neg.	0.0404		290	1	9	5	11.558	2.275	Neg.	0.003
				group2(206 E)							0											223	1	1.307	0	10.417	Neg.	0.0012		292	1	4	0	5.187	0	Neg.	0.006
192	7.343	0.006734	1	group1(5 I, 98 V)	View SF			FALSE		FALSE	0											226	1	0.881	0.218	3.578	Neg.	0.0586		296	1	2	0	2.575	0	Neg.	0.076
				group2(206 V)							0											227	1	0.502	0	5.396	Neg.	0.0202		298	1	6	0	6	0	Neg.	0.001
193	76.403	2.567e-17	2	group1(33 I, 69 L, 1 V)	View SF		FALSE	FALSE	TRUE	TRUE	2											229	1	1.889	0	21.747	Neg.	0		299	1	4	1	4	0.5	Neg.	0.045
				group2(206 L)							0											231	1	0.721	0	4.943	Neg.	0.0262		301	1	6	0	6	0	Neg.	0.001
196	59.271	1.374e-14	1	group1(73 I, 30 V)	View SF		FALSE	FALSE	TRUE	TRUE	2											234	1	0.236	0	3.026	Neg.	0.0819		302	1	9	1	9	0.5	Neg.	0
				group2(205 I, 1 V)							0											235	1	1.015	0.075	8.071	Neg.	0.0045		304	1	4	2	5.214	0.911	Neg.	0.043
200	62.717	2.387e-15	1	group1(29 P, 74 S)	View SF		FALSE		FALSE		0											236	1	0.616	0	6.25	Neg.	0.0124		307	1	7	0	6.916	0	Neg.	0
				group2(156 P, 50 S)							0											238	1	0.662	0	8.705	Neg.	0.0032		308	1	3	0	3	0	Neg.	0.037
202	94.678	1.334e-19	4	group1(25 D, 2 I, 1 N, 73 T, 2 Y)	View SF						0											239	1	2.249	0.81	2.707	Neg.	0.0999		309	1	4	0	5.131	0	Neg.	0.005
				group2(84 I, 122 T)							0											242	1	1.217	0	16.57	Neg.	0		310	1	3	0	3.316	0	Neg.	0.067
203	69.434	2.989e-14	4	group1(71 A, 2 E, 1 N, 27 S, 2 T)	View SF		FALSE	FALSE	FALSE	FALSE	0											243	1	1.153	0	13.685	Neg.	0.0002		311	1	4	0	5.117	0	Neg.	0.005
				group2(205 A, 1 N)							0											244	1	9.281	0.108	5.593	Neg.	0.018		313	1	5	1	6.391	0.451	Neg.	0.006
207	63.362	1.124e-13	3	group1(4 A, 73 S, 26 T)	View SF						0											246	1	0.718	0	5.758	Neg.	0.0164		314	1	7	0	7	0	Neg.	0
				group2(3 I, 202 S, 1 T)							0											247	1	1.317	0	10.708	Neg.	0.0011		315	1	4	1	4.067	0.496	Neg.	0.043
210	8.099	0.04401	3	group1(1 H, 99 Q, 2 R, 1 X)	View SF		FALSE	FALSE	TRUE	TRUE	2											253	1	2.862	0.505	8.772	Neg.	0.0031		316	1	7	1	7.015	0.499	Neg.	0.003
				group2(206 Q)							0											254	1	2.224	0.14	14.887	Neg.	0.0001		317	1	2	0	2.192	0	Neg.	0.093
212	74.173	2.981e-15	4	group1(70 A, 2 D, 2 E, 29 N)	View SF						0											258	1	1.449	0.241	6.446	Neg.	0.0111		318	1	8	0	8	0	Neg.	0
				group2(205 A, 1 T)							0											260	1	0.342	0	3.312	Neg.	0.0688		319	1	4	3	5.311	1.382	Neg.	0.078
213	66.445	2.462e-14	3	group1(73 D, 24 H, 5 N, 1 T)	View SF		FALSE	FALSE	TRUE	FALSE	1											261	1	0.381	0	5.071	Neg.	0.0243		320	1	3	0	3.874	0	Neg.	0.021
				group2(206 D)							0											262	1	1.545	0.17	8.333	Neg.	0.0039		321	1	5	0	5	0	Neg.	0.004
214	50.875	9.842e-13	1	group1(75 A, 28 T)	View SF						0											263	1	0.958	0	13.506	Neg.	0.0002		322	1	5	0	6.115	0	Neg.	0.002
				group2(204 A, 2 T)							0											264	1	3.062	0	23.175	Neg.	0		323	1	6	0	7.678	0	Neg.	0
216	7.343	0.006734	1	group1(5 I, 98 V)	View SF						0											267	1	1.008	0.233	3.325	Neg.	0.0682		324	1	7	0	7	0	Neg.	0
				group2(206 V)							0											268	1	0.576	0	7.528	Neg.	0.0061		325	1	5	1	6.386	0.471	Neg.	0.007
217	59.271	1.374e-14	1	group1(73 F, 30 S)	View SF						0											269	1	2.897	0.12	8.742	Neg.	0.0031		326	1	3	0	3.892	0	Neg.	0.017
				group2(205 F, 1 S)							0											271	1	0.437	0	5.437	Neg.	0.0197		329	1	5	0	2.892	0	Neg.	0.072
219	16.421	0.0002718	2	group1(6 E, 95 G, 2 V)	View SF						0											272	1	0.612	0	5.914	Neg.	0.015		330	1	6	0	6.253	0	Neg.	0.001
				group2(206 G)							0											280	1	0.479	0	4.924	Neg.	0.0265		332	1	4	2	4	1	Neg.	0.1
220	56.856	4.69e-14	1	group1(29 S, 74 T)	View SF						0											281	1	0.53	0	6.263	Neg.	0.0123		334	1	4	0	4	0	Neg.	0.014
				group2(1 S, 205 T)							0											285	1	1.396	0	13.233	Neg.	0.0003		335	1	14	0	8.415	0	Neg.	0.001
222	45.822	2.682e-09	4	group1(1 H, 2 I, 28 K, 1 N, 71 R)	View SF						0											290	1	3.412	0.45	11.517	Neg.	0.0007		336	1	8	0	7.608	0	Neg.	0
				group2(8 K, 198 R)							0											292	1	1.452	0	13.823	Neg.	0.0002		337	1	5	0	6.422	0	Neg.	0.001
224	63.758	1.429e-14	2	group1(2 N, 73 S, 28 Y)	View SF						0											293	1	1.268	0.249	4.109	Neg.	0.0427		339	1	10	0	10	0	Neg.	0
				group2(1 N, 205 S)							0											295	1	1.288	0.374	2.896	Neg.	0.0888		340	1	5	1	5	0.501	Neg.	0.018
225	48.786	2.548e-11	2	group1(79 K, 20 Q, 4 R)	View SF						0											296	1	0.597	0	6.297	Neg.	0.0121		341	1	6	2	6.446	0.967	Neg.	0.014
				group2(205 K, 1 R)							0											297	1	0.462	0	4.231	Neg.	0.0397		342	1	4	0	5.377	0	Neg.	0.012
226	54.458	1.588e-13	1	group1(75 K, 28 R)	View SF		FALSE	FALSE	FALSE	FALSE	0											298	1	1.714	0	17.697	Neg.	0		343	1	6	0	6	0	Neg.	0.001
				group2(205 K, 1 R)							0											299	1	0.794	0.074	5.858	Neg.	0.0155		345	1	4	0	4	0	Neg.	0.013
228	63.358	2.454e-12	5	group1(1 A, 1 H, 2 I, 73 K, 26 T)	View SF						0											301	1	1.245	0	16.579	Neg.	0		346	1	5	0	3.634	0	Neg.	0.021
				group2(202 K, 3 R, 1 T)							0											302	1	2.912	0.073	22.795	Neg.	0		347	1	4	0	5.127	0	Neg.	0.005
232	63.998	4.182e-13	4	group1(74 A, 1 G, 4 I, 2 T, 22 V)	View SF						0											304	1	1.158	0.173	3.913	Neg.	0.0479		348	1	4	0	4	0	Neg.	0.013
				group2(206 A)							0											306	1	1.549	0.269	4.934	Neg.	0.0263		349	1	5	0	5	0	Neg.	0.004
233	110.323	3.501e-22	5	group1(27 A, 14 I, 2 R, 55 T, 5 V)	View SF						0											307	1	1.503	0	17.36	Neg.	0		351	1	7	0	7	0	Neg.	0
				group2(1 A, 4 K, 201 T)							0											308	1	0.716	0	8.428	Neg.	0.0037		352	1	6	0	6	0	Neg.	0.001
239	68.092	2.555e-13	5	group1(70 D, 25 E, 2 G, 1 K, 3 N, 2 X)	View SF		FALSE		FALSE		0											309	1	1.438	0	12.451	Neg.	0.0004		353	1	3	0	3.891	0	Neg.	0.017
				group2(204 D, 1 G, 1 N)							0											310	1	0.501	0	4.955	Neg.	0.026		356	1	6	0	6	0	Neg.	0.002
241	62.419	8.992e-13	4	group1(26 A, 73 E, 2 G, 1 T, 1 X)	View SF						0											311	1	1.529	0	13.909	Neg.	0.0002		357	1	3	0	3	0	Neg.	0.039
				group2(1 A, 205 E)							0											313	1	2.221	0.073	13.4	Neg.	0.0003		360	1	9	0	9	0	Neg.	0
244	5.349	0.02073	1	group1(4 I, 99 M)	View SF		FALSE		TRUE		1											314	1	1.285	0	16.681	Neg.	0		366	1	3	0	3.847	0	Neg.	0.022
				group2(206 M)							0											315	1	0.748	0.089	4.63	Neg.	0.0314		367	1	6	0	6	0	Neg.	0.001
249	5.349	0.02073	1	group1(4 I, 99 T)	View SF						0											316	1	1.919	0.078	14.132	Neg.	0.0002		368	1	6	0	7.669	0	Neg.	0
				group2(206 T)							0											317	1	0.515	0	5.728	Neg.	0.0167		369	1	5	0	6.435	0	Neg.	0.001
251	67.331	2.395e-15	2	group1(2 I, 30 L, 71 V)	View SF						0											318	1	2.108	0	23.014	Neg.	0		370	1	3	0	3.838	0	Neg.	0.018
				group2(1 L, 205 V)							0											319	1	1.6	0.252	5.035	Neg.	0.0248		373	1	4	0	4.404	0	Neg.	0.009
252	34.426	3.345e-08	2	group1(27 D, 74 E, 2 N)	View SF						0											320	1	0.905	0	9.289	Neg.	0.0023		374	1	8	0	8.97	0	Neg.	0.001
				group2(10 D, 196 E)							0											321	1	1.3	0	14.441	Neg.	0.0001		375	1	9	0	9	0	Neg.	0
253	57.583	1.929e-12	3	group1(2 K, 75 P, 23 Q, 3 R)	View SF		FALSE	FALSE	TRUE	TRUE	2											322	1	1.364	0	13.506	Neg.	0.0002		377	1	3	0	3	0	Neg.	0.038
				group2(205 P, 1 Q)							0											323	1	2.554	0	17.627	Neg.	0		378	1	2	0	2.571	0	Neg.	0.078
256	59.271	1.374e-14	1	group1(73 K, 30 T)	View SF						0											324	1	1.728	0	18.503	Neg.	0		380	1	5	1	5	0.5	Neg.	0.018
				group2(205 K, 1 T)							0											325	1	1.619	0.084	9.926	Neg.	0.0016		381	1	7	0	8.983	0	Neg.	0
258	10.158	0.01727	3	group1(1 A, 3 I, 98 T, 1 X)	View SF		FALSE	FALSE	TRUE	TRUE	2											326	1	0.859	0	10.334	Neg.	0.0013		384	1	3	0	3.878	0	Neg.	0.017
				group2(206 T)							0											327	1	0.836	0.083	4.84	Neg.	0.0278		385	1	3	0	3	0	Neg.	0.037
262	6.055	0.04844	2	group1(2 N, 1 S, 100 T)	View SF		FALSE	FALSE	TRUE	TRUE	2											329	1	0.59	0	5.986	Neg.	0.0144		387	1	3	1	3.472	0.468	Neg.	0.075
				group2(206 T)							0											330	1	1.495	0	17.593	Neg.	0		389	1	4	2	4.325	0.964	Neg.	0.077
266	59.271	1.374e-14	1	group1(30 I, 73 V)	View SF						0											332	1	0.858	0.149	4.079	Neg.	0.0434		390	1	7	1	9.004	0.45	Neg.	0
				group2(1 I, 205 V)							0											333	1	0.409	0	5.123	Neg.	0.0236		391	1	7	4	7.187	2.009	Neg.	0.036
267	33.775	6.188e-09	1	group1(30 A, 73 V)	View SF		FALSE		FALSE		0											334	1	1.037	0	11.792	Neg.	0.0006		392	1	7	0	7.499	0	Neg.	0
				group2(10 A, 196 V)							0											335	1	2.883	0	22.906	Neg.	0		394	1	3	0	3.894	0	Neg.	0.017
269	59.271	1.374e-14	1	group1(73 R, 30 W)	View SF		FALSE	FALSE	TRUE	TRUE	2											336	1	1.535	0	20.899	Neg.	0		395	1	2	0	2.529	0	Neg.	0.075
				group2(205 R, 1 W)							0											337	1	1.836	0	16.84	Neg.	0		396	1	4	0	4	0	Neg.	0.012
270	35.975	1.542e-08	2	group1(16 H, 1 X, 86 Y)	View SF						0											339	1	2.076	0	25.244	Neg.	0		397	1	2	0	2.571	0	Neg.	0.067
				group2(206 Y)							0											340	1	1.119	0.094	7.165	Neg.	0.0074		400	1	2	0	2.163	0	Neg.	0.095
273	82.789	1.053e-18	2	group1(38 A, 65 T)	View SF	TRUE					1											341	1	1.75	0.163	9.046	Neg.	0.0026		401	1	4	0	5.015	0	Neg.	0.005
				group2(1 A, 1 K, 204 T)							0											342	1	1.796	0	10.98	Neg.	0.0009		402	1	6	0	7.636	0	Neg.	0
274	71.392	3.144e-16	2	group1(5 I, 30 L, 68 M)	View SF						0											343	1	1.419	0	14.462	Neg.	0.0001		404	1	3	0	3.876	0	Neg.	0.017
				group2(1 I, 1 L, 204 M)							0											345	1	0.836	0	11.144	Neg.	0.0008		405	1	5	3	5.149	1.479	Neg.	0.078
275	59.864	1.297e-11	5	group1(11 D, 73 E, 2 K, 14 N, 2 S, 1 T)	View SF						0											346	1	0.772	0	8.689	Neg.	0.0032		407	1	6	0	7.741	0	Neg.	0
				group2(204 E, 1 K, 1 N)							0											347	1	1.405	0	12.429	Neg.	0.0004		408	1	5	3	5.001	1.5	Neg.	0.088
276	55.174	1.045e-12	2	group1(3 E, 24 K, 76 R)	View SF						0											348	1	0.716	0	10.446	Neg.	0.0012		410	1	4	0	4	0	Neg.	0.012
				group2(1 K, 205 R)							0											349	1	1.177	0	13.531	Neg.	0.0002		412	1	6	0	7.558	0	Neg.	0
277	103.025	3.476e-22	3	group1(29 G, 73 N, 1 S)	View SF						0											350	1	0.233	0	2.729	Neg.	0.0986		413	1	5	0	5.863	0	Neg.	0.002
				group2(89 D, 1 G, 116 N)							0											351	1	1.484	0	18.556	Neg.	0		414	1	3	0	3.893	0	Neg.	0.017
278	62.719	7.776e-13	4	group1(73 A, 1 F, 1 P, 28 S)	View SF						0											352	1	1.301	0	16.983	Neg.	0		415	1	6	0	7.736	0	Neg.	0
				group2(204 A, 1 S, 1 T)							0											353	1	0.855	0	8.479	Neg.	0.0036		416	1	4	3	5.153	1.35	Neg.	0.079
279	62.384	9.147e-13	4	group1(1 E, 74 G, 13 N, 15 S)	View SF						0											354	1	0.231	0	2.713	Neg.	0.0995		417	1	10	0	6.128	0	Neg.	0.003
				group2(1 D, 1 E, 204 G)							0											356	1	1.19	0	15.861	Neg.	0.0001		418	1	8	0	10.005	0	Neg.	0
283	54.444	9.023e-12	3	group1(77 I, 2 L, 23 M, 1 V)	View SF						0											357	1	0.571	0	7.965	Neg.	0.0048		419	1	5	1	6.661	0.466	Neg.	0.005
				group2(204 I, 2 V)							0											359	1	0.437	0	5.306	Neg.	0.0213		420	1	4	0	4.142	0	Neg.	0.012
284	51.738	3.407e-11	3	group1(78 I, 22 M, 2 T, 1 V)	View SF						0											360	1	1.971	0	24.335	Neg.	0		422	1	9	0	9.955	0	Neg.	0
				group2(205 I, 1 T)							0											363	1	0.302	0	3.269	Neg.	0.0706		423	1	2	0	2.554	0	Neg.	0.068
286	10.16	0.006219	2	group1(98 D, 4 N, 1 S)	View SF						0											364	1	0.478	0	6.017	Neg.	0.0142		424	1	9	0	5.338	0	Neg.	0.008
				group2(206 D)							0											366	1	0.957	0	8.006	Neg.	0.0047		425	1	4	0	5.109	0	Neg.	0.005
287	57.564	3.163e-13	2	group1(26 A, 75 T, 2 V)	View SF						0											367	1	1.486	0	17.758	Neg.	0		426	1	3	1	3.883	0.471	Neg.	0.061
				group2(1 A, 205 T)							0											368	1	3.18	0	18.31	Neg.	0		427	1	9	0	10.572	0	Neg.	0
288	62.866	4.032e-11	7	group1(19 H, 1 L, 6 N, 75 P, 1 Q, 1 S)	View SF						0											369	1	2.018	0	18.078	Neg.	0		428	1	3	0	3	0	Neg.	0.037
				group2(3 A, 202 P, 1 X)							0											370	1	1.096	0	10.499	Neg.	0.0012		429	1	2	0	2.554	0	Neg.	0.068
290	12.525	0.01385	4	group1(1 D, 1 G, 96 H, 4 Q, 1 Y)	View SF		FALSE	FALSE	TRUE	TRUE	2											372	1	0.302	0	3.197	Neg.	0.0738		430	1	2	0	2.554	0	Neg.	0.068
				group2(205 H, 1 Y)							0											373	1	0.679	0	8.642	Neg.	0.0033		431	1	6	0	6	0	Neg.	0.001
291	51.256	7.411e-12	2	group1(72 D, 2 E, 29 N)	View SF						0											374	1	1.889	0	16.024	Neg.	0.0001		432	1	5	0	6.443	0	Neg.	0.001
				group2(201 D, 5 N)							0											375	1	1.94	0	24.253	Neg.	0		433	1	7	1	4.076	0.819	Neg.	0.091
293	64	8.206e-14	3	group1(1 A, 1 D, 74 N, 27 T)	View SF		FALSE		TRUE		1											376	1	0.46	0	4.772	Neg.	0.0289		434	1	4	0	5.131	0	Neg.	0.005
				group2(206 N)							0											377	1	0.712	0	9.04	Neg.	0.0026		435	1	7	6	7.37	2.927	Neg.	0.081
295	64.877	5.33e-14	3	group1(1 I, 26 K, 4 R, 72 T)	View SF		FALSE		FALSE		0											378	1	0.612	0	5.238	Neg.	0.0221		437	1	6	0	6	0	Neg.	0.001
				group2(1 K, 205 T)							0											379	1	0.501	0	5.787	Neg.	0.0161		438	1	3	0	3.848	0	Neg.	0.022
300	82.591	1.041e-15	6	group1(65 E, 1 F, 23 H, 8 K, 2 L, 3 Q, 1 Y)	View SF						0											380	1	1.303	0.073	10.375	Neg.	0.0013		439	1	3	0	3.856	0	Neg.	0.017
				group2(205 E, 1 H)							0											381	1	2.943	0	24.779	Neg.	0		441	1	7	0	8.932	0	Neg.	0
303	44.355	1.269e-09	3	group1(74 I, 28 L, 1 M)	View SF						0											384	1	1.013	0	11.048	Neg.	0.0009		442	1	5	0	3.011	0	Neg.	0.064
				group2(198 I, 6 L, 2 V)							0											385	1	0.771	0	8.793	Neg.	0.003		445	1	12	0	6.841	0	Neg.	0.002
304	56.773	4.698e-13	2	group1(25 K, 77 N, 1 R)	View SF		FALSE	FALSE	TRUE	TRUE	2											386	1	0.653	0	5.055	Neg.	0.0246		446	1	13	0	9.478	0	Neg.	0
				group2(206 N)							0											387	1	0.782	0.081	4.451	Neg.	0.0349		447	1	4	0	4.664	0	Neg.	0.007
305	62.434	1.774e-13	3	group1(4 G, 2 N, 24 S, 73 T)	View SF						0											388	1	0.367	0	4.995	Neg.	0.0254		448	1	8	0	10.3	0	Neg.	0
				group2(1 S, 205 T)							0											389	1	1.158	0.165	5.146	Neg.	0.0233		450	1	4	0	4.117	0	Neg.	0.012
306	59.164	8.87e-13	3	group1(1 D, 1 K, 25 N, 76 S)	View SF		FALSE		TRUE		1											390	1	3.066	0.076	19.102	Neg.	0		451	1	5	1	5	0.5	Neg.	0.018
				group2(206 S)							0											391	1	1.281	0.299	5.001	Neg.	0.0253		452	1	7	0	4.167	0	Neg.	0.021
312	170.545	5.626e-39	1	group1(68 I, 35 V)	View SF						0											392	1	1.84	0	19.319	Neg.	0		453	1	2	0	2.565	0	Neg.	0.068
				group2(206 V)							0											394	1	0.799	0	8.971	Neg.	0.0027		454	1	6	1	7.748	0.462	Neg.	0.002
319	75.234	4.604e-17	2	group1(30 E, 73 K)	View SF		FALSE	FALSE	TRUE	FALSE	1											395	1	0.503	0	5.497	Neg.	0.0191		455	1	4	0	5.128	0	Neg.	0.005
				group2(1 E, 169 K, 36 T)							0											396	1	0.905	0	10.641	Neg.	0.0011		456	1	3	0	3.873	0	Neg.	0.017
328	61.318	3.073e-13	3	group1(74 K, 1 N, 26 Q, 2 R)	View SF						0											397	1	0.617	0	6.427	Neg.	0.0112		457	1	3	1	3.304	0.505	Neg.	0.095
				group2(205 K, 1 R)							0											399	1	1.365	0.335	3.888	Neg.	0.0486		458	1	5	0	6.418	0	Neg.	0.001
331	43.328	4.628e-11	1	group1(73 L, 30 M)	View SF						0											400	1	0.525	0	5.745	Neg.	0.0165		459	1	5	0	5	0	Neg.	0.004
				group2(200 L, 6 M)							0											401	1	1.121	0	11.387	Neg.	0.0007		461	1	6	4	7.672	1.803	Neg.	0.024
338	68.938	1.072e-15	2	group1(36 I, 1 K, 66 V)	View SF						0											402	1	1.938	0	17.911	Neg.	0		462	1	8	0	4.915	0	Neg.	0.012
				group2(4 I, 202 V)							0											404	1	0.889	0	9.418	Neg.	0.0021		463	1	2	0	2.553	0	Neg.	0.079
362	52.079	5.331e-13	1	group1(27 I, 76 V)	View SF						0											405	1	1.43	0.243	5.886	Neg.	0.0153		464	1	3	1	4.011	0.458	Neg.	0.054
				group2(1 I, 205 V)							0											406	1	0.453	0	4.181	Neg.	0.0409		465	1	8	2	9.275	0.981	Neg.	0.001
382	64.906	5.254e-14	3	group1(6 K, 72 L, 22 Q, 3 R)	View SF						0											407	1	2.393	0	18.588	Neg.	0		466	1	8	0	8	0	Neg.	0
				group2(205 L, 1 Q)							0											408	1	1.416	0.233	5.626	Neg.	0.0177		469	1	5	0	5.969	0	Neg.	0.007
387	58.323	2.224e-14	1	group1(28 I, 75 N)	View SF		FALSE	FALSE	TRUE	FALSE	1											410	1	0.542	0	7.74	Neg.	0.0054		471	1	4	2	4.454	0.99	Neg.	0.077
				group2(206 N)							0											411	1	0.382	0	5.499	Neg.	0.019		474	1	4	0	4	0	Neg.	0.012
391	74.858	3.886e-16	3	group1(4 E, 30 G, 68 K, 1 Q)	View SF		FALSE	FALSE	TRUE	TRUE	2											412	1	2.202	0	18.213	Neg.	0		475	1	6	1	6.958	0.491	Neg.	0.004
				group2(1 G, 205 K)							0											413	1	1.002	0	12.091	Neg.	0.0005		477	1	6	2	6.722	0.949	Neg.	0.011
393	61.895	2.313e-13	3	group1(5 N, 23 S, 75 T)	View SF						0											414	1	0.94	0	8.965	Neg.	0.0028		478	1	4	0	4	0	Neg.	0.013
				group2(1 I, 205 T)							0											415	1	2.442	0	20.185	Neg.	0		479	1	3	0	3.846	0	Neg.	0.018
399	13.488	0.0002401	1	group1(8 I, 95 V)	View SF		FALSE		TRUE		1											416	1	1.387	0.236	4.683	Neg.	0.0305		480	1	11	0	11	0	Neg.	0
				group2(206 V)							0											417	1	1.395	0	13.863	Neg.	0.0002		481	1	4	0	5.157	0	Neg.	0.006
405	61.576	4.256e-14	2	group1(24 I, 75 T, 4 V)	View SF		FALSE	FALSE	TRUE	FALSE	1											418	1	2.603	0	23.519	Neg.	0		482	1	2	0	2.553	0	Neg.	0.068
				group2(206 T)							0											419	1	2.105	0.088	11.463	Neg.	0.0007		483	1	5	0	6.077	0	Neg.	0.002
408	6.055	0.04844	2	group1(2 A, 1 N, 100 T)	View SF		FALSE	FALSE	TRUE	FALSE	1											420	1	0.844	0	11.185	Neg.	0.0008		484	1	3	0	3.864	0	Neg.	0.017
				group2(206 T)							0											422	1	2.107	0	21.492	Neg.	0		485	1	4	0	5.153	0	Neg.	0.006
409	58.323	2.224e-14	1	group1(75 A, 28 S)	View SF						0											423	1	0.701	0	6.727	Neg.	0.0095		486	1	2	0	2.595	0	Neg.	0.066
				group2(206 A)							0											424	1	1.328	0	12.266	Neg.	0.0005		487	1	6	0	7.853	0	Neg.	0
416	62.41	1.796e-13	3	group1(1 D, 73 H, 1 K, 28 N)	View SF		FALSE	FALSE	TRUE	FALSE	1											425	1	1.7	0	14.288	Neg.	0.0002		488	1	3	0	3.847	0	Neg.	0.021
				group2(205 H, 1 N)							0											426	1	1.146	0.081	5.782	Neg.	0.0162		489	1	7	2	8.969	0.901	Neg.	0.002
421	16.69	0.0008183	3	group1(99 I, 1 L, 2 M, 1 V)	View SF						0											427	1	2.785	0	25.587	Neg.	0		490	1	5	4	6.416	1.801	Neg.	0.057
				group2(170 I, 1 L, 35 M)							0											428	1	0.585	0	7.283	Neg.	0.007		492	1	2	0	2.591	0	Neg.	0.076
435	42.941	5.641e-11	1	group1(72 I, 31 V)	View SF		FALSE	FALSE	TRUE	FALSE	1											429	1	0.648	0	6.642	Neg.	0.01		495	1	5	0	6.433	0	Neg.	0.001
				group2(199 I, 7 V)							0											430	1	0.785	0	7.336	Neg.	0.0068		496	1	6	2	6.122	0.99	Neg.	0.018
444	51.184	8.41e-13	1	group1(25 I, 78 V)	View SF						0											431	1	1.798	0	19.647	Neg.	0		497	1	6	5	7.074	2.435	Neg.	0.07
				group2(206 V)							0											432	1	1.922	0	16.054	Neg.	0.0001		498	1	3	0	3.831	0	Neg.	0.018
454	59.271	1.374e-14	1	group1(30 F, 73 Y)	View SF		FALSE	FALSE	TRUE	TRUE	2											433	1	0.789	0.14	3.551	Neg.	0.0595		499	1	4	0	4	0	Neg.	0.012
				group2(1 F, 205 Y)							0											434	1	1.487	0	13.963	Neg.	0.0002		500	1	5	0	5	0	Neg.	0.004
457	58.323	2.224e-14	1	group1(28 F, 75 S)	View SF		FALSE	FALSE	FALSE	FALSE	0											435	1	2.082	0.527	4.948	Neg.	0.0261		501	1	3	0	3.831	0	Neg.	0.022
				group2(206 S)							0											437	1	1.867	0	18.811	Neg.	0		503	1	4	0	5.131	0	Neg.	0.006
460	15.041	0.001782	3	group1(94 K, 1 N, 1 Q, 7 R)	View SF						0											438	1	0.981	0	8.137	Neg.	0.0043		505	1	6	4	7.431	1.911	Neg.	0.033
				group2(205 K, 1 R)							0											439	1	0.986	0	9.772	Neg.	0.0018		506	1	5	0	6.444	0	Neg.	0.002
461	10.16	0.006219	2	group1(98 N, 2 S, 3 T)	View SF		FALSE	FALSE	TRUE	TRUE	2											440	1	0.745	0.073	4.786	Neg.	0.0287		507	1	4	0	4	0	Neg.	0.017
				group2(206 N)							0											441	1	2.762	0	22.498	Neg.	0		509	1	2	0	2.695	0	Neg.	0.064
467	61.08	5.453e-14	2	group1(30 K, 72 R, 1 X)	View SF						0											442	1	0.651	0	6.312	Neg.	0.012		512	1	6	0	3.733	0	Neg.	0.034
				group2(2 K, 204 R)							0											443	1	0.688	0	6.526	Neg.	0.0106		514	1	3	0	3.32	0	Neg.	0.03
468	65.626	1.899e-13	4	group1(1 D, 1 L, 73 N, 28 S)	View SF						0											445	1	1.377	0	13.564	Neg.	0.0002		515	1	3	0	3.719	0	Neg.	0.021
				group2(195 N, 1 S, 10 T)							0											446	1	2.221	0	22.554	Neg.	0		519	1	5	0	5	0	Neg.	0.004
471	57.877	2.705e-13	2	group1(75 K, 28 R)	View SF		FALSE	FALSE	TRUE	FALSE	1											447	1	0.822	0	9.821	Neg.	0.0017		520	1	9	2	9.14	0.992	Neg.	0.001
				group2(204 K, 1 N, 1 R)							0											448	1	3.288	0	27.347	Neg.	0		521	1	4	2	5.058	0.949	Neg.	0.051
477	11.418	0.0007274	1	group1(96 I, 7 V)	View SF		FALSE	FALSE	TRUE	TRUE	2											449	1	0.286	0	3.039	Neg.	0.0813		522	1	8	0	4.657	0	Neg.	0.014
				group2(206 I)							0											450	1	0.975	0	11.791	Neg.	0.0006		526	1	6	2	5.897	1.033	Neg.	0.023
491	69.821	4.663e-15	3	group1(30 E, 1 K, 2 M, 70 T)	View SF						0											451	1	0.991	0.076	7.389	Neg.	0.0066		527	1	7	2	7.084	0.994	Neg.	0.008
				group2(1 E, 205 T)							0											452	1	0.9	0	8.944	Neg.	0.0028		528	1	4	3	5.164	1.437	Neg.	0.091
496	7.343	0.006734	1	group1(5 I, 98 V)	View SF		FALSE	FALSE	TRUE	TRUE	2											453	1	0.643	0	6.704	Neg.	0.0096		529	1	7	1	7.639	0.756	Neg.	0.01
				group2(206 V)							0											454	1	2.165	0.096	12.272	Neg.	0.0005		532	1	3	0	3	0	Neg.	0.037
497	8.485	0.003582	1	group1(96 K, 7 R)	View SF		FALSE	FALSE	FALSE	FALSE	0											455	1	1.436	0	13.599	Neg.	0.0002		534	1	6	0	7.752	0	Neg.	0
				group2(205 K, 1 R)							0											456	1	1.126	0	10.995	Neg.	0.0009		535	1	3	0	3	0	Neg.	0.041
502	56.856	4.69e-14	1	group1(74 D, 29 N)	View SF						0											457	1	0.82	0.103	3.548	Neg.	0.0596		536	1	4	0	4	0	Neg.	0.012
				group2(205 D, 1 N)							0											458	1	2.487	0	19.386	Neg.	0		541	1	8	0	4.582	0	Neg.	0.015
505	49.111	2.166e-11	2	group1(77 K, 25 R, 1 T)	View SF		FALSE	FALSE	TRUE	TRUE	2											459	1	0.703	0	9.789	Neg.	0.0018		542	1	5	0	5	0	Neg.	0.004
				group2(204 K, 2 R)							0											461	1	2.65	0.316	9.093	Neg.	0.0026		546	1	3	0	3	0	Neg.	0.037
508	6.055	0.04844	2	group1(2 A, 100 E, 1 G)	View SF						0											462	1	1.683	0	13.992	Neg.	0.0002		551	1	8	1	10.316	0.45	Neg.	0
				group2(206 E)							0											463	1	0.662	0	5.428	Neg.	0.0198		552	1	4	0	5.182	0	Neg.	0.004
510	59.271	1.374e-14	1	group1(73 A, 30 S)	View SF						0											464	1	1.102	0.079	6.546	Neg.	0.0105		555	1	3	0	3.868	0	Neg.	0.021
				group2(205 A, 1 S)							0											465	1	2.039	0.167	11.469	Neg.	0.0007		556	1	4	1	4	0.5	Neg.	0.045
513	24.039	2.452e-05	3	group1(1 K, 102 N)	View SF	FALSE					0											466	1	1.85	0	20.693	Neg.	0		558	1	3	0	3	0	Neg.	0.037
				group2(167 N, 38 S, 1 T)							0											469	1	1.256	0	10.086	Neg.	0.0015		559	1	4	0	4	0	Neg.	0.015
516	35.922	2.054e-09	1	group1(20 E, 83 K)	View SF						0											470	1	0.31	0	3.307	Neg.	0.069		560	1	9	0	5.279	0	Neg.	0.008
				group2(1 E, 205 K)							0											471	1	0.943	0.152	4.214	Neg.	0.0401		561	1	4	0	4.855	0	Neg.	0.019
521	6.578	0.03729	2	group1(1 E, 102 K)	View SF		FALSE	FALSE	TRUE	FALSE	1											472	1	0.991	0.226	2.914	Neg.	0.0878		562	1	2	0	2.584	0	Neg.	0.076
				group2(197 K, 9 R)							0											473	1	0.302	0	3.198	Neg.	0.0737		563	1	2	0	2.207	0	Neg.	0.099	|
523	21.491	2.155e-05	2	group1(102 E, 1 K)	View SF						0											474	1	0.67	0	9.379	Neg.	0.0022
				group2(35 D, 171 E)							0											475	1	1.202	0.084	8.982	Neg.	0.0027
524	8.099	0.04401	3	group1(1 L, 2 Q, 99 S, 1 T)	View SF	FALSE	TRUE		FALSE		1											477	1	1.414	0.168	7.44	Neg.	0.0064
				group2(206 S)							0											478	1	1.05	0	13.145	Neg.	0.0003
525	65.35	9.483e-13	5	group1(1 I, 4 L, 6 M, 1 P, 72 T, 19 V)	View SF						0											479	1	1.016	0	9.963	Neg.	0.0016
				group2(1 M, 205 T)							0											480	1	2.639	0	31.596	Neg.	0
526	64.857	8.249e-15	2	group1(30 G, 1 K, 72 R)	View SF		FALSE	FALSE	TRUE	TRUE	2											481	1	1.358	0	12.746	Neg.	0.0004
				group2(1 G, 205 R)							0											482	1	0.789	0	6.641	Neg.	0.01
527	56.856	4.69e-14	1	group1(74 I, 29 V)	View SF		FALSE	FALSE	TRUE	TRUE	2											483	1	1.204	0	13.284	Neg.	0.0003
				group2(205 I, 1 V)							0											484	1	0.893	0	8.719	Neg.	0.0031
528	56.773	4.698e-13	2	group1(25 H, 1 Q, 77 Y)	View SF		FALSE	FALSE	TRUE	FALSE	1											485	1	1.471	0	11.168	Neg.	0.0008
				group2(206 Y)							0											486	1	0.533	0	6.105	Neg.	0.0135
537	18.57	9.279e-05	2	group1(3 I, 100 V)	View SF						0											487	1	2.472	0	20.152	Neg.	0
				group2(24 A, 182 V)							0											488	1	1.017	0	9.936	Neg.	0.0016
544	67.339	1.585e-14	3	group1(2 A, 2 I, 28 L, 71 V)	View SF						0											489	1	3.021	0.148	15.889	Neg.	0.0001
				group2(1 L, 205 V)							0											490	1	1.71	0.338	5.01	Neg.	0.0252
545	10.058	0.006544	2	group1(8 I, 94 V, 1 X)	View SF	FALSE	TRUE		FALSE		1											492	1	0.575	0	6.145	Neg.	0.0132
				group2(3 I, 203 V)							0											494	1	0.378	0	3.547	Neg.	0.0596
564	5.349	0.02073	1	group1(99 I, 4 V)	View SF						0											495	1	1.845	0	18.839	Neg.	0
				group2(206 I)							0											496	1	1.539	0.162	8.664	Neg.	0.0032
																						497	1	1.432	0.488	2.757	Neg.	0.0968
																						498	1	1.243	0	10.932	Neg.	0.0009
																						499	1	0.819	0	11.847	Neg.	0.0006
																						500	1	1.401	0	14.692	Neg.	0.0001
																						501	1	1.252	0	9.148	Neg.	0.0025
																						503	1	1.445	0	11.193	Neg.	0.0008
																						504	1	0.873	0.15	4.408	Neg.	0.0358
																						505	1	2.312	0.331	8.064	Neg.	0.0045
																						506	1	1.841	0	13.263	Neg.	0.0003
																						507	1	1.159	0	9.857	Neg.	0.0017
																						509	1	0.772	0	7.076	Neg.	0.0078
																						511	1	0.293	0	3.036	Neg.	0.0814
																						512	1	0.987	0	8.988	Neg.	0.0027
																						514	1	0.894	0	9.975	Neg.	0.0016
																						515	1	0.737	0	8.201	Neg.	0.0042
																						517	1	0.705	0	4.814	Neg.	0.0282
																						519	1	1.202	0	14.632	Neg.	0.0001
																						520	1	2.066	0.163	12.914	Neg.	0.0003
																						521	1	1.012	0.171	4.157	Neg.	0.0415
																						522	1	1.007	0	9.821	Neg.	0.0017
																						524	1	0	0.509	4.022	Pos.	0.0449
																						526	1	1.146	0.138	7.663	Neg.	0.0056
																						527	1	1.756	0.17	9.949	Neg.	0.0016
																						528	1	2.068	0.29	5.243	Neg.	0.022
																						529	1	1.359	0.128	6.709	Neg.	0.0096
																						532	1	0.391	0	6.093	Neg.	0.0136
																						534	1	2.135	0	15.946	Neg.	0.0001
																						535	1	0.582	0	6.19	Neg.	0.0128
																						536	1	1.049	0	11.776	Neg.	0.0006
																						540	1	0.392	0	4.189	Neg.	0.0407
																						541	1	0.767	0	8.087	Neg.	0.0045
																						542	1	1.294	0	13.368	Neg.	0.0003
																						545	1	0	0.448	4.506	Pos.	0.0338
																						546	1	0.511	0	6.166	Neg.	0.013
																						550	1	0	0.362	3.576	Pos.	0.0586
																						551	1	3.207	0.059	24.122	Neg.	0
																						552	1	1.248	0	11.875	Neg.	0.0006
																						555	1	1.181	0	10.428	Neg.	0.0012
																						556	1	0.926	0.093	5.397	Neg.	0.0202
																						557	1	0.308	0	3.227	Neg.	0.0725
																						558	1	0.452	0	7.158	Neg.	0.0075
																						559	1	1.036	0	9.646	Neg.	0.0019
																						560	1	1.338	0	12.456	Neg.	0.0004
																						561	1	0.935	0	8.191	Neg.	0.0042
																						562	1	0.574	0	6.118	Neg.	0.0134
																						563	1	0.51	0	6.128	Neg.	0.0133
																						565	1	0.269	0	2.995	Neg.	0.0835
																						### ** Found _6_ sites under pervasive positive diversifying and _385_ sites under negative selection at p <= 0.1**

## Sheet: NH
Position	X2	P-value	DF	Residues	SF	MEME	FEL (Pos)	SLAC (Pos)	FEL (Neg)	SLAC (Neg)	COUNT
2	16.261	0.001002	3	group1(21 E, 1081 K)	View SF						0	Norther Hemisphere		MEME								FEL								SLAC
				group2(4 E, 1281 K, 1 T, 1 V)							0
3	34.97	1.236e-07	3	group1(1086 A, 11 T, 5 V)	View SF	FALSE					0	Codon	Partition	alpha	beta+	p+	LRT	Episodic selection detected?	p	#branches		Codon	Partition	alpha	beta	LRT	|Selection	Pvalue		Codon	Partition	S	N	dS	dN	|Selection	Pvalue
				group2(1229 A, 1 I, 6 T, 51 V)							0
4	39.609	1.791e-07	5	group1(1 E, 1062 I, 34 K, 1 M, 1 T, 3 V)	View SF						0	3	1	0.35	6.595	0.139	5.389	Yes,	0.0309	15		8	1	1.194	0.077	16.269	Neg.	0.0001		8	1	22	1	12.42	0.827	Neg.	0
				group2(1276 I, 1 K, 3 M, 1 T, 6 V)							0	11	1	0	2.462	0.354	12.938	Yes,	0.0007	13		9	1	0.752	0.065	10.062	Neg.	0.0015		9	1	12	1	8.176	0.661	Neg.	0.001
6	83.803	2.722e-17	4	group1(35 A, 32 F, 3 L, 1032 V)	View SF						0	137	1	0.688	4.769	0.208	4.122	Yes,	0.0594	1		10	1	1.489	0.37	6.42	Neg.	0.0113		10	1	8	7	9.991	3.447	Neg.	0.036
				group2(4 A, 1 F, 20 I, 1 L, 1261 V)							0	203	1	0.123	2.768	0.339	6.675	Yes,	0.016	11		11	1	0	0.836	10.742	Pos.	0.001		11	1	0.5	17.5	0.513	8.647	Pos.	0.005
9	37.2	8.36e-09	2	group1(33 F, 1068 L, 1 X)	View SF		FALSE	FALSE	TRUE	TRUE	2	513	1	0.328	11.536	0.05	3.347	Yes,	0.089	8		12	1	1.237	0.302	6.431	Neg.	0.0112		12	1	8	6	9.861	2.741	Neg.	0.017
				group2(1 F, 1286 L)							0	545	1	0	0.746	0.455	6.092	Yes,	0.0215	6		17	1	0.857	0.121	8.195	Neg.	0.0042		17	1	6	3	6	1.5	Neg.	0.042
12	7.733	0.02093	2	group1(1095 F, 6 L, 1 S)	View SF		FALSE	FALSE	TRUE	TRUE	2											18	1	0.253	0	5.73	Neg.	0.0167		18	1	2	0	2.521	0	Neg.	0.07
				group2(1284 F, 3 S)							0	### ** Found _6_ sites under episodic diversifying positive selection at p <= 0.1**										19	1	0.637	0.085	7.174	Neg.	0.0074		19	1	6	2	6.009	1	Neg.	0.02
13	60.452	2.331e-12	4	group1(57 A, 2 S, 1043 T)	View SF						0											20	1	1.267	0.18	9.72	Neg.	0.0018		20	1	10	4	8.049	2.439	Neg.	0.031
				group2(4 A, 1 K, 1281 T, 1 X)							0											21	1	0.481	0	9.432	Neg.	0.0021		21	1	3	0	3.745	0	Neg.	0.022
15	38.856	7.462e-08	4	group1(1063 A, 33 L, 6 T)	View SF						0											22	1	0.663	0.116	3.989	Neg.	0.0458		22	1	3	3	6.524	1.181	Neg.	0.05
				group2(1278 A, 1 L, 1 S, 5 T, 2 V)							0											23	1	0.709	0	17.561	Neg.	0		23	1	6	0	6	0	Neg.	0.001
16	38.444	9.199e-07	6	group1(1 D, 3 E, 30 K, 1065 N, 1 S, 1 X, 1 Y)	View SF						0											24	1	1.158	0.062	12.481	Neg.	0.0004		24	1	7	1	8.752	0.5	Neg.	0.001
				group2(6 D, 2 K, 1274 N, 4 S, 1 Y)							0											25	1	0.316	0.042	2.886	Neg.	0.0894		26	1	15	2	15	1	Neg.	0
20	30.993	2.589e-08	1	group1(35 I, 1067 L)	View SF		FALSE	FALSE	TRUE	TRUE	2											26	1	1.582	0.081	26.541	Neg.	0		27	1	4	0	5.042	0	Neg.	0.005
				group2(3 I, 1284 L)							0											27	1	0.534	0	11.375	Neg.	0.0007		28	1	8	0	9.995	0	Neg.	0
22	33.952	5.649e-09	1	group1(1069 I, 33 V)	View SF		FALSE	FALSE	TRUE	FALSE	1											28	1	1.432	0	25.807	Neg.	0		29	1	4	0	4	0	Neg.	0.015
				group2(1286 I, 1 V)							0											29	1	0.498	0	9.083	Neg.	0.0026		30	1	8	0	8	0	Neg.	0
36	21.912	6.805e-05	3	group1(31 I, 1 L, 1069 V, 1 X)	View SF						0											30	1	1	0	21.763	Neg.	0		33	1	14	1	14.005	0.5	Neg.	0
				group2(7 I, 1280 V)							0											31	1	0.7	0.242	2.758	Neg.	0.0968		34	1	7	2	8.822	0.906	Neg.	0.002
52	21.114	0.006852	8	group1(1 B, 1060 D, 1 E, 5 G, 1 H, 31 N, 1 S, 2 T)	View SF						0											33	1	1.667	0.044	28.897	Neg.	0		35	1	5	0	5	0	Neg.	0.004
				group2(1 B, 1270 D, 2 E, 1 G, 12 N, 1 Y)							0											34	1	0.939	0.079	11.843	Neg.	0.0006		37	1	13	3	7.592	2.331	Neg.	0.041
53	38.902	1.821e-08	3	group1(1063 K, 4 N, 3 R, 32 S)	View SF		FALSE	FALSE	TRUE	TRUE	2											35	1	0.557	0	12.706	Neg.	0.0004		38	1	11	0	13.625	0	Neg.	0
				group2(1276 K, 4 N, 7 R)							0											37	1	0.772	0.216	4.85	Neg.	0.0277		41	1	14	1	14.058	0.499	Neg.	0
60	41.159	8.713e-08	5	group1(1 E, 1061 K, 7 N, 4 R, 29 S)	View SF						0											38	1	1.607	0	30.967	Neg.	0		42	1	7	0	7	0	Neg.	0
				group2(1282 K, 3 N, 1 R, 1 T)							0											40	1	0.165	0	3.146	Neg.	0.0761		43	1	14	0	14	0	Neg.	0
62	40.93	2.779e-08	4	group1(68 G, 1 I, 8 K, 33 N, 992 R)	View SF						0											41	1	1.519	0.044	26.797	Neg.	0		44	1	6	0	6	0	Neg.	0.001
				group2(109 G, 9 K, 1 N, 1168 R)							0											42	1	0.858	0	18.725	Neg.	0		45	1	4	0	5.033	0	Neg.	0.005
64	60.333	3.852e-11	6	group1(11 A, 1 E, 6 I, 25 K, 3 N, 1056 V)	View SF						0											43	1	1.633	0	34.948	Neg.	0		47	1	13	3	13.007	1.5	Neg.	0
				group2(10 I, 15 L, 1262 V)							0											44	1	0.691	0	15.588	Neg.	0.0001		48	1	8	3	10.014	1.363	Neg.	0.002
65	41.048	9.175e-08	5	group1(1042 A, 30 P, 2 S, 11 T, 17 V)	View SF						0											45	1	0.54	0	11.604	Neg.	0.0007		49	1	14	1	11.08	0.592	Neg.	0
				group2(1254 A, 2 D, 4 S, 5 T, 22 V)							0											47	1	1.546	0.134	19.56	Neg.	0		50	1	14	3	8.546	2.203	Neg.	0.017
68	25.744	1.079e-05	3	group1(1075 H, 26 Q, 1 Y)	View SF						0											48	1	1.326	0.129	13.193	Neg.	0.0003		51	1	3	0	3.886	0	Neg.	0.018
				group2(1283 H, 1 N, 2 Q, 1 Y)							0											49	1	1.537	0	28.499	Neg.	0		53	1	14	9	16.107	4.327	Neg.	0.002
70	6.7	0.03508	2	group1(5 E, 1097 G)	View SF		FALSE	FALSE	TRUE	TRUE	2											50	1	0.792	0.202	5.752	Neg.	0.0165		54	1	8	1	10.002	0.455	Neg.	0
				group2(1 A, 1286 G)							0											51	1	0.474	0	9.006	Neg.	0.0027		55	1	13	0	16.33	0	Neg.	0
71	18.639	1.58e-05	1	group1(1074 K, 28 N)	View SF		FALSE	FALSE	TRUE	TRUE	2											53	1	1.564	0.4	10.182	Neg.	0.0014		56	1	16	4	16.008	2.046	Neg.	0
				group2(1282 K, 5 N)							0											54	1	1.406	0.041	19.843	Neg.	0		58	1	7	1	4.472	0.698	Neg.	0.046
74	30.556	1.054e-06	3	group1(1069 I, 1 L, 1 N, 31 V)	View SF		FALSE	FALSE	TRUE	TRUE	2											55	1	2.072	0	39.279	Neg.	0		59	1	7	0	8.812	0	Neg.	0
				group2(1284 I, 3 V)							0											56	1	1.923	0.15	27.214	Neg.	0		61	1	19	4	10.857	3.213	Neg.	0.013
86	64.142	3.901e-13	4	group1(7 F, 24 L, 28 P, 1041 S, 2 T)	View SF						0											58	1	0.441	0.064	4.898	Neg.	0.0269		63	1	19	0	19	0	Neg.	0
				group2(1 L, 2 P, 1284 S)							0											59	1	0.986	0	20.082	Neg.	0		66	1	6	0	6	0	Neg.	0.001
88	42.047	5.763e-08	5	group1(2 F, 34 L, 2 P, 1064 S)	View SF						0											61	1	1.057	0.315	5.721	Neg.	0.0168		67	1	14	0	8.431	0	Neg.	0.001
				group2(1 A, 5 F, 1 L, 1279 S, 1 Y)							0											63	1	1.808	0	47.465	Neg.	0		69	1	12	0	6.911	0	Neg.	0.002
91	1715.67	0	7	group1(1 I, 4 K, 31 N, 170 R, 893 S, 1 X, 2 Y)	View SF		FALSE		TRUE		1											66	1	0.691	0	15.732	Neg.	0.0001		70	1	15	3	15.026	1.508	Neg.	0
				group2(6 G, 1 K, 1 N, 1263 R, 16 S)							0											67	1	1.052	0	18.492	Neg.	0		71	1	6	3	7.706	1.394	Neg.	0.014
97	36.004	7.472e-08	3	group1(1 A, 31 I, 1 T, 1069 V)	View SF		FALSE	FALSE	TRUE	TRUE	2											69	1	0.691	0	13.073	Neg.	0.0003		72	1	7	0	8.773	0	Neg.	0
				group2(1 I, 1286 V)							0											70	1	1.874	0.109	28.058	Neg.	0		73	1	8	5	10.08	2.266	Neg.	0.008
101	80.522	2.787e-15	6	group1(3 D, 1 H, 1 I, 6 K, 1028 N, 63 S)	View SF						0											71	1	0.965	0.136	7.932	Neg.	0.0049		74	1	8	6	8.52	2.912	Neg.	0.04
				group2(2 D, 1282 N, 2 S, 1 T)							0											72	1	1.137	0	21.745	Neg.	0		75	1	10	0	10	0	Neg.	0
102	7.021	0.02988	2	group1(5 P, 1096 S, 1 T)	View SF						0											73	1	1.123	0.214	8.196	Neg.	0.0042		76	1	9	0	9	0	Neg.	0
				group2(1287 S)							0											74	1	1.089	0.277	6.083	Neg.	0.0136		78	1	8	5	8.121	2.481	Neg.	0.032
103	34.955	1.536e-06	5	group1(1062 D, 12 E, 23 K, 1 N, 2 Q, 2 R)	View SF						0											75	1	1.232	0	27.614	Neg.	0		79	1	16	0	10.133	0	Neg.	0
				group2(1277 D, 7 E, 3 N)							0											76	1	0.92	0	23.83	Neg.	0		80	1	6	0	6	0	Neg.	0.002
106	23.2	0.0001155	4	group1(17 A, 1 I, 1083 T, 1 V)	View SF		FALSE	FALSE	TRUE	TRUE	2											78	1	0.735	0.254	3.525	Neg.	0.0605		81	1	12	1	15.035	0.454	Neg.	0
				group2(1 P, 1286 T)							0											79	1	0.921	0	19.318	Neg.	0		82	1	4	0	4	0	Neg.	0.012
111	33.988	7.493e-07	4	group1(1067 D, 30 E, 2 K, 2 N, 1 Y)	View SF						0											80	1	0.634	0	15.99	Neg.	0.0001		83	1	9	4	10.518	1.928	Neg.	0.003
				group2(1280 D, 2 E, 5 N)							0											81	1	2.212	0.043	33.011	Neg.	0		84	1	4	0	4.994	0	Neg.	0.006
113	39.501	5.708e-07	6	group1(16 A, 1066 I, 3 N, 1 S, 12 T, 3 V, 1 X)	View SF						0											82	1	0.454	0	10.47	Neg.	0.0012		87	1	14	3	10.423	1.821	Neg.	0.002
				group2(1285 I, 2 N)							0											83	1	0.999	0.183	8.607	Neg.	0.0033		90	1	10	10	10.065	4.996	Neg.	0.089
114	12.953	0.0003195	1	group1(29 D, 1073 N)	View SF		FALSE	FALSE	TRUE	FALSE	1											84	1	0.671	0	12.799	Neg.	0.0003		92	1	9	0	9	0	Neg.	0
				group2(9 D, 1278 N)							0											85	1	0.788	0.262	2.901	Neg.	0.0885		94	1	12	3	12.001	1.502	Neg.	0
124	33.084	6.544e-08	2	group1(1 I, 1074 S, 27 T)	View SF		FALSE	FALSE	TRUE	FALSE	1											87	1	0.996	0.17	10.049	Neg.	0.0015		95	1	9	0	11.326	0	Neg.	0
				group2(1287 S)							0											89	1	1.055	0.382	3.687	Neg.	0.0548		96	1	4	0	5.709	0	Neg.	0.003
128	5.018	0.02508	1	group1(1096 F, 6 L)	View SF						0											90	1	1.052	0.432	3.623	Neg.	0.057		97	1	8	4	10.247	1.802	Neg.	0.004
				group2(1287 F)							0											91	1	1.454	0.572	3.987	Neg.	0.0458		98	1	5	0	6.202	0	Neg.	0.002
137	174.274	5.574e-35	6	group1(35 A, 3 E, 5 I, 2 R, 1057 T)	View SF	FALSE					0											92	1	0.97	0	17.437	Neg.	0		99	1	10	6	10.007	2.999	Neg.	0.016
				group2(268 A, 3 I, 1 K, 1014 T, 1 X)							0											94	1	1.199	0.155	12.789	Neg.	0.0003		100	1	10	6	10	3.085	Neg.	0.018
138	44.579	1.767e-08	5	group1(1 G, 10 N, 1064 S, 26 T, 1 X)	View SF						0											95	1	1.297	0	21.321	Neg.	0		104	1	4	2	4.995	0.909	Neg.	0.047
				group2(36 N, 1 R, 1250 S)							0											96	1	0.718	0	13.277	Neg.	0.0003		105	1	12	0	12	0	Neg.	0
142	20.003	0.001248	5	group1(13 D, 1 K, 1084 N, 1 Q, 1 S, 2 X)	View SF		FALSE	FALSE	TRUE	TRUE	2											97	1	0.826	0.176	6.68	Neg.	0.0097		106	1	13	8	13.049	3.993	Neg.	0.007
				group2(1286 N, 1 S)							0											98	1	0.728	0	14.593	Neg.	0.0001		107	1	3	0	3.756	0	Neg.	0.022
143	6.607	0.03676	2	group1(1100 H, 2 Y)	View SF						0											99	1	1.241	0.265	8.913	Neg.	0.0028		108	1	6	0	7.552	0	Neg.	0.001
				group2(1274 H, 1 X, 12 Y)							0											100	1	1.34	0.327	7.336	Neg.	0.0068		109	1	7	0	7	0	Neg.	0
144	28.537	9.705e-06	4	group1(1063 D, 34 E, 3 N, 1 S, 1 X)	View SF		FALSE	FALSE	TRUE	TRUE	2											104	1	0.663	0.086	5.736	Neg.	0.0166		110	1	9	0	9	0	Neg.	0
				group2(1280 D, 6 E, 1 N)							0											105	1	1.484	0	34.668	Neg.	0		114	1	7	8	8.743	3.637	Neg.	0.077
145	22.083	0.001169	6	group1(1063 S, 37 T, 2 V)	View SF		FALSE	FALSE	TRUE	TRUE	2											106	1	1.276	0.36	7.718	Neg.	0.0055		116	1	13	1	14.407	0.493	Neg.	0
				group2(1 A, 1 L, 2 P, 1269 S, 12 T, 1 V, 1 X)							0											107	1	0.453	0	9.106	Neg.	0.0025		117	1	16	0	18.485	0	Neg.	0
146	270.924	1.772e-56	5	group1(4 A, 6 D, 1 K, 1062 N, 29 T)	View SF						0											108	1	0.844	0	14.01	Neg.	0.0002		118	1	11	0	6.381	0	Neg.	0.003
				group2(267 D, 1017 N, 2 S, 1 T)							0											109	1	0.896	0	19.741	Neg.	0		119	1	11	2	11.337	1.019	Neg.	0
147	94.258	3.404e-21	2	group1(1098 K, 1 N, 3 R)	View SF						0											110	1	1.177	0	26.295	Neg.	0		120	1	8	0	8.871	0	Neg.	0
				group2(1172 K, 104 N, 11 R)							0											114	1	1.234	0.354	5.111	Neg.	0.0238		121	1	9	3	10.779	2.157	Neg.	0.009
149	34.749	1.376e-07	3	group1(6 S, 22 T, 1074 V)	View SF		FALSE	FALSE	TRUE	TRUE	2											116	1	1.245	0.046	21.964	Neg.	0		122	1	15	0	8.599	0	Neg.	0
				group2(2 I, 1285 V)							0											117	1	1.752	0	37.765	Neg.	0		123	1	8	2	10.022	0.908	Neg.	0.001
151	39.529	1.858e-07	5	group1(1070 A, 1 I, 1 K, 2 S, 28 V)	View SF						0											118	1	0.755	0	13.767	Neg.	0.0002		124	1	5	2	5.014	1.085	Neg.	0.056
				group2(1285 A, 2 T)							0											119	1	1.289	0.074	20.376	Neg.	0		125	1	9	5	9.006	2.499	Neg.	0.017
154	99.992	9.874e-21	4	group1(1 A, 1058 P, 37 S, 6 T)	View SF						0											120	1	0.737	0	17.399	Neg.	0		126	1	5	0	5	0	Neg.	0.005
				group2(1094 P, 190 S, 3 X)							0											121	1	1.178	0.212	7.542	Neg.	0.006		127	1	7	1	6.997	0.556	Neg.	0.004
156	37.472	4.816e-07	5	group1(1061 A, 6 D, 1 K, 1 L, 1 R, 32 S)	View SF						0											122	1	0.829	0	15.79	Neg.	0.0001		129	1	4	2	5.012	0.938	Neg.	0.051
				group2(1271 A, 14 D, 2 S)							0											123	1	1.233	0.066	18.09	Neg.	0		130	1	16	8	16.425	4.037	Neg.	0.001
158	14.216	0.02731	6	group1(1080 A, 1 I, 1 K, 1 N, 3 S, 5 T, 11 V)	View SF			FALSE		FALSE	0											124	1	0.583	0.117	4.088	Neg.	0.0432		131	1	4	0	4.994	0	Neg.	0.005
				group2(1274 A, 3 S, 9 T, 1 V)							0											125	1	0.764	0.225	4.859	Neg.	0.0275		132	1	10	0	12.248	0	Neg.	0
159	15.251	0.001615	3	group1(1070 K, 24 N, 1 R, 7 S)	View SF						0											126	1	0.604	0	11.06	Neg.	0.0009		134	1	11	0	13.865	0	Neg.	0
				group2(1272 K, 10 N, 4 R, 1 S)							0											127	1	0.859	0.063	9.676	Neg.	0.0019		135	1	11	1	11	0.5	Neg.	0
163	25.836	1.032e-05	3	group1(1 E, 1059 K, 1 Q, 41 R)	View SF		FALSE		TRUE		1											129	1	0.719	0.089	6.428	Neg.	0.0112		136	1	9	1	10.203	0.493	Neg.	0
				group2(1 E, 1276 K, 10 R)							0											130	1	1.714	0.306	16.48	Neg.	0		139	1	7	0	7	0	Neg.	0.001
166	29.339	1.9e-06	3	group1(1062 I, 33 L, 1 T, 6 V)	View SF						0											131	1	0.679	0	11.738	Neg.	0.0006		141	1	5	0	5	0	Neg.	0.004
				group2(1277 I, 4 L, 6 V)							0											132	1	1.483	0	28.588	Neg.	0		142	1	10	12	12.514	5.462	Neg.	0.045
168	31.211	2.315e-08	1	group1(33 I, 1069 L)	View SF		FALSE	FALSE	TRUE	TRUE	2											134	1	1.564	0	29.361	Neg.	0		144	1	14	14	16.962	6.504	Neg.	0.01
				group2(2 I, 1285 L)							0											135	1	1.268	0.041	22.899	Neg.	0		145	1	15	9	15.032	4.715	Neg.	0.004
169	17.191	0.0006455	3	group1(1 I, 14 T, 1087 V)	View SF		FALSE		FALSE		0											136	1	0.848	0.047	13.59	Neg.	0.0002		148	1	11	0	11	0	Neg.	0
				group2(6 I, 1 T, 1279 V, 1 X)							0											139	1	0.841	0	14.474	Neg.	0.0001		149	1	15	5	15.004	2.5	Neg.	0
172	15.676	0.0156	6	group1(6 A, 9 E, 1081 G, 2 N, 1 R, 3 V)	View SF		FALSE	FALSE	TRUE	TRUE	2											141	1	0.508	0	12.329	Neg.	0.0004		150	1	17	0	17	0	Neg.	0
				group2(5 E, 1280 G, 1 R, 1 X)							0											142	1	1.846	0.558	6.623	Neg.	0.0101		153	1	7	0	8.775	0	Neg.	0
177	100.219	8.837e-21	4	group1(1098 K, 2 N, 2 R)	View SF		FALSE	FALSE	TRUE	TRUE	2											144	1	2.128	0.631	9.344	Neg.	0.0022		155	1	19	7	23.888	3.235	Neg.	0
				group2(1180 K, 106 M, 1 T)							0											145	1	1.313	0.492	5.29	Neg.	0.0215		157	1	9	2	9	1.033	Neg.	0.002
178	47.158	5.751e-11	2	group1(10 I, 1090 L, 2 V)	View SF						0											148	1	1.447	0	33.299	Neg.	0		158	1	6	24	6.082	11.943	Pos.	0.091
				group2(80 I, 1202 L, 5 V)							0											149	1	1.673	0.225	17.574	Neg.	0		160	1	7	4	8.775	1.816	Neg.	0.011
179	118.769	5.721e-24	5	group1(1 H, 3 I, 993 N, 1 R, 104 S)	View SF		FALSE		TRUE		1											150	1	1.571	0	37.934	Neg.	0		161	1	6	0	7.532	0	Neg.	0
				group2(1281 N, 5 S, 1 X)							0											152	1	0.445	0.084	3.899	Neg.	0.0483		162	1	2	0	2.514	0	Neg.	0.081
180	30.146	3.688e-05	6	group1(2 E, 1 I, 41 K, 4 N, 1054 Q)	View SF						0											153	1	1.222	0	23.11	Neg.	0		164	1	11	0	13.824	0	Neg.	0
				group2(1 G, 1 I, 12 K, 1272 Q, 1 R)							0											155	1	3.117	0.323	28.737	Neg.	0		165	1	13	0	7.689	0	Neg.	0.001
181	1741.68	0	4	group1(2 A, 1 I, 936 S, 162 T, 1 X)	View SF		FALSE	FALSE	FALSE	FALSE	0											157	1	1.069	0.075	15.581	Neg.	0.0001		168	1	12.5	2.5	9.515	1.486	Neg.	0.003
				group2(1 I, 17 S, 1269 T)							0											160	1	1.018	0.135	10.335	Neg.	0.0013		170	1	5	2	6.281	0.949	Neg.	0.019
183	91.802	2.809e-18	5	group1(1023 I, 1 M, 31 T, 47 V)	View SF						0											161	1	1.005	0	17.911	Neg.	0		171	1	13	0	15.695	0	Neg.	0
				group2(2 F, 1282 I, 1 S, 2 T)							0											162	1	0.277	0	4.72	Neg.	0.0298		172	1	26.333	19.667	26.786	10.047	Neg.	0.001
185	14.446	0.0001442	1	group1(1064 D, 38 N)	View SF		FALSE	FALSE	TRUE	TRUE	2											163	1	1.08	0.361	4.224	Neg.	0.0399		174	1	7	5	6.975	2.702	Neg.	0.087
				group2(1273 D, 14 N)							0											164	1	1.687	0	32.785	Neg.	0		175	1	8	0	10.055	0	Neg.	0
190	117.842	1.878e-27	1	group1(13 I, 1089 V)	View SF		FALSE	FALSE	TRUE	TRUE	2											165	1	0.879	0	15.891	Neg.	0.0001		176	1	7	1	7	0.5	Neg.	0.003
				group2(168 I, 1119 V)							0											168	1	0.912	0.119	10.33	Neg.	0.0013		177	1	9	5	10.441	2.432	Neg.	0.007
192	7.021	0.02988	2	group1(5 I, 1 L, 1096 V)	View SF		FALSE	FALSE	TRUE	TRUE	2											169	1	1.262	0.573	3.044	Neg.	0.081		181	1	8	7	8	3.644	Neg.	0.101
				group2(1287 V)							0											170	1	0.672	0.096	6.048	Neg.	0.0139		182	1	5	0	6.299	0	Neg.	0.002
193	33.697	2.295e-07	3	group1(34 I, 1067 L, 1 V)	View SF		FALSE	FALSE	TRUE	TRUE	2											171	1	1.882	0	35.466	Neg.	0		184	1	5	0	6.271	0	Neg.	0.001
				group2(3 I, 1283 L, 1 M)							0											172	1	3.884	0.807	23.598	Neg.	0		185	1	13	2	16.287	0.908	Neg.	0
196	37.532	8.992e-10	1	group1(1066 I, 36 V)	View SF		FALSE	FALSE	TRUE	TRUE	2											174	1	0.806	0.302	2.753	Neg.	0.0971		186	1	11	1	13.751	0.474	Neg.	0
				group2(1286 I, 1 V)							0											175	1	1.17	0	19.098	Neg.	0		187	1	18	9	18.365	4.503	Neg.	0
200	1086.96	9.308e-237	2	group1(223 P, 879 S)	View SF						0											176	1	0.875	0.041	13.776	Neg.	0.0002		188	1	7	1	8.924	0.47	Neg.	0.001
				group2(1123 P, 163 S, 1 X)							0											177	1	0.957	0.238	6.527	Neg.	0.0106		190	1	16	8	16.012	3.999	Neg.	0.001
202	313.905	8.558e-65	6	group1(2 A, 26 D, 4 I, 1 N, 2 S, 1065 T, 2 Y)	View SF						0											179	1	1.146	0.423	3.928	Neg.	0.0475		191	1	13	0	12.953	0	Neg.	0
				group2(2 D, 303 I, 10 S, 972 T)							0											181	1	0.902	0.372	2.844	Neg.	0.0917		192	1	11	5	11.591	2.438	Neg.	0.003
203	44.659	1.702e-08	5	group1(1063 A, 2 E, 1 N, 32 S, 4 T)	View SF	FALSE	TRUE	TRUE	FALSE	FALSE	2											182	1	0.7	0	11.791	Neg.	0.0006		193	1	19	6	12.824	3.955	Neg.	0.006
				group2(1266 A, 1 N, 1 S, 18 T, 1 V)							0											184	1	0.775	0	15.154	Neg.	0.0001		195	1	14	1	14	0.505	Neg.	0
204	18.547	0.002333	5	group1(1 A, 1092 D, 5 E, 1 V, 3 X)	View SF		FALSE	FALSE	TRUE	TRUE	2											185	1	2.319	0.083	30.781	Neg.	0		196	1	12	2	12.637	0.975	Neg.	0
				group2(18 A, 1264 D, 1 E, 1 G, 2 V, 1 X)							0											186	1	1.813	0.046	25.744	Neg.	0		197	1	16	0	20.122	0	Neg.	0
206	18.986	0.0002752	3	group1(1 L, 1099 Q, 2 R)	View SF		FALSE	FALSE	TRUE	FALSE	1											187	1	1.614	0.354	13.826	Neg.	0.0002		198	1	9	1	11.276	0.454	Neg.	0
				group2(18 E, 1269 Q)							0											188	1	1.104	0.046	14.94	Neg.	0.0001		199	1	9	0	9	0	Neg.	0
207	35.265	9.971e-06	7	group1(4 A, 7 I, 1 N, 1 R, 1061 S, 28 T)	View SF						0											190	1	1.636	0.365	12.337	Neg.	0.0004		201	1	9	1	9.104	0.497	Neg.	0
				group2(2 A, 1 G, 4 I, 1 N, 2 R, 1274 S, 1 T, 2 X)							0											191	1	1.424	0	32.044	Neg.	0		203	1	1	20	1.077	9.671	Pos.	0.004
212	41.328	2.495e-07	6	group1(1058 A, 2 D, 2 E, 29 N, 1 S, 6 T, 4 V)	View SF						0											192	1	1	0.229	7.926	Neg.	0.0049		204	1	13	8	16.367	3.638	Neg.	0.001
				group2(1280 A, 1 E, 2 T, 4 V)							0											193	1	1.203	0.384	6.543	Neg.	0.0105		205	1	3	0	3.873	0	Neg.	0.043
213	34.15	6.941e-07	4	group1(1 B, 1071 D, 24 H, 5 N, 1 T)	View SF		FALSE	FALSE	TRUE	TRUE	2											195	1	1.483	0.037	30.156	Neg.	0		206	1	6.5	3.5	8.197	2.395	Neg.	0.062
				group2(1286 D, 1 N)							0											196	1	1.421	0.09	19.799	Neg.	0		208	1	4	1	3.924	0.505	Neg.	0.049
214	26.353	1.894e-06	2	group1(1074 A, 28 T)	View SF		FALSE	FALSE	TRUE	TRUE	2											197	1	2.58	0	49.491	Neg.	0		209	1	11	0	13.784	0	Neg.	0
				group2(1282 A, 2 S, 3 T)							0											198	1	1.536	0.041	22.741	Neg.	0		210	1	16.5	3.5	18.081	2.583	Neg.	0
216	6.716	0.0348	2	group1(5 A, 5 I, 1092 V)	View SF		FALSE		FALSE		0											199	1	1.16	0	25.297	Neg.	0		211	1	6	1	7.448	0.457	Neg.	0.002
				group2(1 A, 1 I, 1285 V)							0											201	1	1.049	0.043	17.234	Neg.	0		213	1	11	7	13.711	3.185	Neg.	0.002
217	39.222	3.041e-09	2	group1(1067 F, 35 S)	View SF						0											203	1	0.124	0.845	6.151	Pos.	0.0131		214	1	8	5	8	2.5	Neg.	0.035
				group2(1285 F, 1 S, 1 X)							0											204	1	2.342	0.332	18.543	Neg.	0		215	1	6	0	7.491	0	Neg.	0.001
219	9.37	0.009231	2	group1(6 E, 1094 G, 2 V)	View SF		FALSE	FALSE	TRUE	TRUE	2											205	1	0.485	0	7.12	Neg.	0.0076		218	1	9	0	9	0	Neg.	0
				group2(1287 G)							0											206	1	1.195	0.219	6.278	Neg.	0.0122		219	1	12	5	12.039	2.523	Neg.	0.002
220	19.045	7.317e-05	2	group1(37 S, 1065 T)	View SF		FALSE	FALSE	FALSE	FALSE	0											208	1	0.346	0.046	4.247	Neg.	0.0393		220	1	5	3	5	1.572	Neg.	0.099
				group2(2 A, 12 S, 1273 T)							0											209	1	1.925	0	28.821	Neg.	0		223	1	4	0	5.041	0	Neg.	0.007
222	66.26	6.139e-13	5	group1(1 H, 2 I, 106 K, 1 N, 990 R, 2 X)	View SF						0											210	1	1.707	0.22	14.661	Neg.	0.0001		224	1	4	3	5.042	1.387	Neg.	0.089
				group2(30 K, 1257 R)							0											211	1	1.029	0.044	13.365	Neg.	0.0003		225	1	12	5	12.868	2.691	Neg.	0.002
224	39.987	1.072e-08	3	group1(7 N, 1 R, 1066 S, 28 Y)	View SF		FALSE	FALSE	FALSE	FALSE	0											213	1	2.174	0.31	15.995	Neg.	0.0001		226	1	10	4	10.64	2.012	Neg.	0.003
				group2(1 N, 1286 S)							0											214	1	0.901	0.207	6.603	Neg.	0.0102		227	1	4	1	5.042	0.453	Neg.	0.019
225	25.516	2.879e-06	2	group1(1073 K, 20 Q, 9 R)	View SF		FALSE	FALSE	TRUE	TRUE	2											215	1	1.111	0	16.352	Neg.	0.0001		228	1	13	13	13.777	6.485	Neg.	0.043
				group2(1282 K, 5 R)							0											216	1	0.955	0.371	3.324	Neg.	0.0683		229	1	19	0	19	0	Neg.	0
226	32.5	8.763e-08	2	group1(1068 K, 34 R)	View SF		FALSE	FALSE	TRUE	TRUE	2											218	1	0.778	0	19.289	Neg.	0		230	1	6	0	7.677	0	Neg.	0
				group2(1283 K, 3 R, 1 T)							0											219	1	1.029	0.188	11.04	Neg.	0.0009		231	1	1	0	4.169	0	Neg.	0.08
228	40.461	1.027e-06	7	group1(1 A, 2 E, 1 H, 2 I, 1063 K, 2 R, 31 T)	View SF			FALSE		TRUE	1											220	1	0.571	0.155	3.216	Neg.	0.0729		234	1	5	0	5.482	0	Neg.	0.003
				group2(10 E, 1271 K, 1 N, 3 R, 2 T)							0											223	1	0.546	0	9.28	Neg.	0.0023		235	1	11	1	11	0.5	Neg.	0
232	54.539	4.059e-11	4	group1(1068 A, 6 G, 4 I, 2 T, 22 V)	View SF						0											224	1	0.517	0.12	3.534	Neg.	0.0601		236	1	6	0	7.671	0	Neg.	0
				group2(1245 A, 42 G)							0											225	1	1.143	0.27	7.856	Neg.	0.0051		237	1	12	5	12.095	2.49	Neg.	0.002
233	197.557	6.282e-40	6	group1(34 A, 65 I, 1 K, 2 R, 995 T, 5 V)	View SF						0											226	1	0.955	0.178	8.842	Neg.	0.0029		238	1	11	0	10.998	0	Neg.	0
				group2(5 A, 104 K, 1 R, 3 S, 1174 T)							0											227	1	0.517	0.048	6.037	Neg.	0.014		240	1	5	1	6.47	0.697	Neg.	0.022
239	41.42	2.393e-07	6	group1(1059 D, 25 E, 8 G, 1 K, 6 N, 3 X)	View SF						0											229	1	1.968	0	46.027	Neg.	0		241	1	8	6.5	9.173	3.112	Neg.	0.036
				group2(1 B, 1281 D, 1 G, 3 N, 1 X)							0											230	1	0.878	0	16.205	Neg.	0.0001		242	1	12	0	12	0	Neg.	0
241	20.754	0.0003542	4	group1(34 A, 1064 E, 2 G, 1 T, 1 X)	View SF		FALSE	FALSE	TRUE	TRUE	2											231	1	0.405	0	5.016	Neg.	0.0251		243	1	6	0	6.465	0	Neg.	0.001
				group2(11 A, 1276 E)							0											234	1	0.676	0	15.147	Neg.	0.0001		245	1	7	6	8.799	2.722	Neg.	0.033
250	41.286	1.083e-09	2	group1(1101 L, 1 M)	View SF						0											235	1	1.082	0.041	20.062	Neg.	0		246	1	5	0	6.245	0	Neg.	0.002
				group2(46 I, 1241 L)							0											236	1	0.957	0	17.681	Neg.	0		247	1	7	0	8.796	0	Neg.	0
251	45.805	6.239e-10	3	group1(8 I, 39 L, 1054 V, 1 X)	View SF						0											237	1	1.009	0.229	8.534	Neg.	0.0035		252	1	15	8	17.532	3.803	Neg.	0
				group2(5 I, 1 L, 1281 V)							0											238	1	1.067	0	28.139	Neg.	0		253	1	18	7	19.201	3.81	Neg.	0
252	63.008	2.9e-12	5	group1(38 D, 1059 E, 2 G, 2 N, 1 X)	View SF		FALSE	FALSE	TRUE	TRUE	2											240	1	0.821	0.069	7.169	Neg.	0.0074		254	1	12	2	12.016	1.032	Neg.	0
				group2(152 D, 1134 E, 1 K)							0											241	1	0.978	0.263	5.173	Neg.	0.0229		255	1	3	0	3.781	0	Neg.	0.018
253	33.221	2.893e-07	3	group1(2 K, 1069 P, 28 Q, 3 R)	View SF		FALSE	FALSE	TRUE	TRUE	2											242	1	1.155	0	31.725	Neg.	0		256	1	4	2	4.552	0.965	Neg.	0.069
				group2(1285 P, 2 Q)							0											243	1	0.729	0	16.64	Neg.	0		257	1	2	2	8.053	0.727	Neg.	0.037
256	29.985	3.082e-07	2	group1(1066 K, 36 T)	View SF		FALSE	FALSE	TRUE	FALSE	1											244	1	10.439	0.174	4.914	Neg.	0.0266		258	1	8	5	8.37	2.446	Neg.	0.026
				group2(1281 K, 1 R, 5 T)							0											245	1	1.029	0.258	5.721	Neg.	0.0168		259	1	3	1	3.767	0.454	Neg.	0.06
266	36.337	1.66e-09	1	group1(35 I, 1067 V)	View SF		FALSE	FALSE	TRUE	TRUE	2											246	1	0.888	0	13.441	Neg.	0.0002		260	1	3	0	3.879	0	Neg.	0.018
				group2(1 I, 1286 V)							0											247	1	1.007	0	16.253	Neg.	0.0001		262	1	7	2	7.028	0.998	Neg.	0.008
267	5.933	0.01486	1	group1(38 A, 1064 V)	View SF		FALSE	FALSE	TRUE	TRUE	2											252	1	1.924	0.365	14.725	Neg.	0.0001		263	1	7	0	7	0	Neg.	0.001
				group2(23 A, 1264 V)							0											253	1	1.998	0.299	18.605	Neg.	0		264	1	12	0	14.989	0	Neg.	0
269	36.337	1.66e-09	1	group1(1067 R, 35 W)	View SF		FALSE	FALSE	TRUE	TRUE	2											254	1	1.519	0.076	23.794	Neg.	0		265	1	12	1	6.955	0.82	Neg.	0.01
				group2(1286 R, 1 W)							0											255	1	0.387	0	8.649	Neg.	0.0033		266	1	8.5	1.5	12.272	0.65	Neg.	0
270	18.219	0.0001106	2	group1(17 H, 1 X, 1084 Y)	View SF						0											256	1	0.524	0.089	4.415	Neg.	0.0356		267	1	9	6	9	3	Neg.	0.031
				group2(1 H, 1286 Y)							0											257	1	0.738	0.072	4.481	Neg.	0.0343		268	1	7	0	7	0	Neg.	0
273	20.865	0.0001123	3	group1(46 A, 1056 T)	View SF						0											258	1	0.954	0.217	6.736	Neg.	0.0095		269	1	4	1	7.197	0.599	Neg.	0.016
				group2(18 A, 3 I, 1 K, 1265 T)							0											259	1	0.443	0.048	4.422	Neg.	0.0355		271	1	5	0	5	0	Neg.	0.004
274	28.938	2.307e-06	3	group1(13 I, 37 L, 1052 M)	View SF						0											260	1	0.503	0	9.282	Neg.	0.0023		272	1	6	0	7.547	0	Neg.	0
				group2(6 I, 8 L, 1272 M, 1 V)							0											262	1	0.892	0.089	10.512	Neg.	0.0012		277	1	9	9	10.122	4.266	Neg.	0.056
275	38.917	7.429e-07	6	group1(11 D, 1061 E, 7 K, 19 N, 2 S, 1 T, 1 X)	View SF						0											263	1	0.772	0	19.699	Neg.	0		280	1	6	0	6	0	Neg.	0.001
				group2(1271 E, 15 K, 1 N)							0											264	1	2.475	0	41.143	Neg.	0		281	1	3	0	3	0	Neg.	0.038
276	21.333	2.332e-05	2	group1(3 E, 31 K, 1068 R)	View SF						0											265	1	0.82	0.078	9.354	Neg.	0.0022		282	1	5	1	5.419	0.481	Neg.	0.012
				group2(8 K, 1279 R)							0											266	1	0.962	0.044	15.45	Neg.	0.0001		285	1	8	0	8	0	Neg.	0
277	428.631	1.39e-92	3	group1(4 D, 35 G, 1062 N, 1 S)	View SF		FALSE	FALSE	TRUE	FALSE	1											267	1	1.139	0.263	7.494	Neg.	0.0062		290	1	16	12	20.101	5.478	Neg.	0.001
				group2(405 D, 5 G, 869 N, 8 S)							0											268	1	0.625	0	15.893	Neg.	0.0001		292	1	7	0	8.815	0	Neg.	0
278	31.652	1.903e-05	6	group1(1053 A, 4 D, 1 F, 1 P, 38 S, 5 V)	View SF						0											269	1	0.888	0.05	8.915	Neg.	0.0028		293	1	8	6	9.501	2.78	Neg.	0.021
				group2(1263 A, 13 S, 8 T, 3 V)							0											271	1	0.557	0	13.118	Neg.	0.0003		294	1	6	3	6	1.502	Neg.	0.043
279	36.902	1.887e-07	4	group1(5 D, 2 E, 1067 G, 13 N, 15 S)	View SF						0											272	1	0.906	0	16.78	Neg.	0		296	1	6	0	7.512	0	Neg.	0
				group2(1 D, 4 E, 1282 G)							0											277	1	1.164	0.364	5.376	Neg.	0.0204		297	1	9	0	10.583	0	Neg.	0
283	31.481	6.732e-07	3	group1(1075 I, 2 L, 23 M, 2 V)	View SF						0											280	1	0.745	0	14.413	Neg.	0.0001		298	1	10	0	10	0	Neg.	0
				group2(1280 I, 7 V)							0											281	1	0.364	0	8.702	Neg.	0.0032		299	1	13	4	13	2	Neg.	0
284	29.821	1.505e-06	3	group1(1066 I, 22 M, 11 T, 3 V)	View SF						0											282	1	0.661	0.044	8.847	Neg.	0.0029		301	1	11	0	11	0	Neg.	0
				group2(1280 I, 5 T, 2 V)							0											285	1	0.825	0	14.804	Neg.	0.0001		302	1	11	2	11	1	Neg.	0
287	18.469	0.000352	3	group1(32 A, 1066 T, 2 V, 2 X)	View SF						0											286	1	1.416	0.531	3.82	Neg.	0.0506		304	1	6	4	7.572	1.825	Neg.	0.027
				group2(10 A, 1276 T, 1 V)							0											290	1	2.542	0.546	14.847	Neg.	0.0001		306	1	10	4	12.559	1.816	Neg.	0.001
288	36.447	1.454e-05	8	group1(19 H, 1 L, 6 N, 1064 P, 1 Q, 11 S)	View SF						0											292	1	1.12	0	21.593	Neg.	0		307	1	13	0	12.9	0	Neg.	0
				group2(3 A, 1272 P, 10 S, 1 T, 1 X)							0											293	1	1.209	0.289	6.719	Neg.	0.0095		308	1	4	0	4	0	Neg.	0.012
289	36.373	2.333e-06	6	group1(2 A, 1 F, 12 I, 1 M, 1 T, 1085 V)	View SF						0											294	1	0.646	0.131	5.318	Neg.	0.0211		309	1	11	0	13.756	0	Neg.	0
				group2(42 A, 9 I, 1235 V, 1 X)							0											296	1	0.936	0	18.364	Neg.	0		310	1	7	0	7.73	0	Neg.	0.002
293	33.458	2.578e-07	3	group1(1 A, 8 D, 1066 N, 27 T)	View SF		FALSE	FALSE	TRUE	TRUE	2											297	1	1.044	0	16.91	Neg.	0		311	1	8	1	9.993	0.455	Neg.	0
				group2(7 D, 1280 N)							0											298	1	1.187	0	25.976	Neg.	0		312	1	11	7	14.305	3.138	Neg.	0.002
295	42.322	1.431e-08	4	group1(3 I, 27 K, 8 R, 1064 T)	View SF						0											299	1	1.288	0.166	15.421	Neg.	0.0001		313	1	9	1	11.239	0.455	Neg.	0
				group2(1 I, 1 K, 3 N, 1282 T)							0											301	1	1.198	0	29.853	Neg.	0		314	1	17	1	17	0.5	Neg.	0
299	15.34	0.009004	5	group1(55 A, 1045 P, 2 X)	View SF		FALSE	FALSE	TRUE	TRUE	2											302	1	1.485	0.081	21.303	Neg.	0		315	1	9	6	9.119	2.981	Neg.	0.028
				group2(105 A, 1 L, 1178 P, 1 S, 2 V)							0											304	1	0.788	0.182	4.605	Neg.	0.0319		316	1	8	2	8.008	1	Neg.	0.003
300	43.418	4.187e-06	10	group1(1053 E, 1 F, 27 H, 12 K, 2 L, 2 N, 4 Q, 1 Y)	View SF						0											306	1	1.651	0.139	19.081	Neg.	0		317	1	6	1	6.577	0.479	Neg.	0.004
				group2(1 D, 1270 E, 1 H, 8 K, 5 N, 1 S, 1 T)							0											307	1	1.415	0	30.967	Neg.	0		318	1	14	0	14	0	Neg.	0
303	38.892	1.83e-08	3	group1(1067 I, 32 L, 2 M, 1 V)	View SF						0											308	1	0.462	0	10.599	Neg.	0.0011		320	1	7	0	8.771	0	Neg.	0
				group2(1258 I, 6 L, 1 M, 22 V)							0											309	1	2.013	0	33.107	Neg.	0		321	1	7	1	7	0.5	Neg.	0.003
304	24.914	3.891e-06	2	group1(25 K, 1076 N, 1 R)	View SF		FALSE	FALSE	TRUE	TRUE	2											310	1	0.619	0	10.98	Neg.	0.0009		322	1	12	0	14.193	0	Neg.	0
				group2(2 K, 1285 N)							0											311	1	1.48	0.043	20.341	Neg.	0		323	1	6	1	7.495	0.5	Neg.	0.003
305	38.415	2.309e-08	3	group1(4 G, 2 N, 29 S, 1067 T)	View SF						0											312	1	1.659	0.304	11.376	Neg.	0.0007		324	1	12	0	12	0	Neg.	0
				group2(1 S, 1286 T)							0											313	1	1.663	0.042	23.579	Neg.	0		325	1	5	4	6.183	1.898	Neg.	0.073
306	31.887	5.528e-07	3	group1(1 D, 1 K, 25 N, 1075 S)	View SF		FALSE	FALSE	TRUE	TRUE	2											314	1	1.623	0.041	32.942	Neg.	0		326	1	6	0	7.559	0	Neg.	0
				group2(1287 S)							0											315	1	0.858	0.283	4.373	Neg.	0.0365		327	1	8.5	4.5	8.532	2.247	Neg.	0.021
312	1580.69	0	1	group1(889 I, 213 V)	View SF		FALSE	FALSE	TRUE	TRUE	2											316	1	1.009	0.086	12.734	Neg.	0.0004		328	1	8	5	10.17	2.522	Neg.	0.013
				group2(18 I, 1269 V)							0											317	1	0.812	0.044	11.438	Neg.	0.0007		329	1	15	0	8.63	0	Neg.	0
313	80.935	2.333e-19	1	group1(1102 H)	View SF		FALSE	FALSE	TRUE	TRUE	2											318	1	1.344	0	34.833	Neg.	0		330	1	13	1	13.628	0.504	Neg.	0
				group2(1194 H, 93 N)							0											320	1	1.16	0	21.931	Neg.	0		332	1	10	9	10	4.5	Neg.	0.065
315	12.379	0.002051	2	group1(1044 I, 1 T, 57 V)	View SF		FALSE	FALSE	TRUE	TRUE	2											321	1	0.848	0.041	13.404	Neg.	0.0003		333	1	4	0	4	0	Neg.	0.012
				group2(1175 I, 112 V)							0											322	1	1.416	0	29.412	Neg.	0		334	1	8	0	8	0	Neg.	0
319	88.761	2.413e-18	4	group1(39 E, 1061 K, 1 N, 1 T)	View SF						0											323	1	1.024	0.061	10.615	Neg.	0.0011		335	1	21	0	12.522	0	Neg.	0
				group2(15 E, 1185 K, 6 R, 81 T)							0											324	1	1.363	0	29.732	Neg.	0		336	1	16	0	15.45	0	Neg.	0
327	10.247	0.01658	3	group1(8 A, 2 K, 1092 T)	View SF		FALSE	FALSE	TRUE	TRUE	2											325	1	0.805	0.188	4.394	Neg.	0.0361		337	1	7	0	8.757	0	Neg.	0
				group2(1 I, 2 K, 1284 T)							0											326	1	0.837	0	19.609	Neg.	0		339	1	18	1	17.998	0.5	Neg.	0
328	31.922	5.436e-07	3	group1(1073 K, 1 N, 26 Q, 2 R)	View SF		FALSE	FALSE	TRUE	TRUE	2											327	1	0.994	0.179	8.294	Neg.	0.004		340	1	14	1	14	0.501	Neg.	0
				group2(1285 K, 2 R)							0											328	1	1.211	0.251	7.026	Neg.	0.008		341	1	11	4	11.874	1.929	Neg.	0.001
331	11.018	0.0009023	1	group1(1064 L, 38 M)	View SF						0											329	1	0.952	0	17.546	Neg.	0		342	1	7	0	9.079	0	Neg.	0.001
				group2(1270 L, 17 M)							0											330	1	1.82	0.037	33.606	Neg.	0		343	1	14	0	14	0	Neg.	0
338	28.804	8.569e-06	4	group1(10 A, 49 I, 1 K, 1 T, 1041 V)	View SF						0											332	1	1.097	0.374	5.208	Neg.	0.0225		345	1	7	0	7	0	Neg.	0
				group2(23 I, 1264 V)							0											333	1	0.451	0	10.246	Neg.	0.0014		346	1	11	1	7.006	0.703	Neg.	0.005
341	7.198	0.007298	1	group1(1092 I, 10 V)	View SF		FALSE	FALSE	TRUE	TRUE	2											334	1	0.961	0	22.278	Neg.	0		347	1	9	0	11.288	0	Neg.	0
				group2(1286 I, 1 V)							0											335	1	1.633	0	28.32	Neg.	0		348	1	12	0	12	0	Neg.	0
362	14.353	0.0001515	1	group1(35 I, 1067 V)	View SF						0											336	1	1.345	0	36.603	Neg.	0		349	1	7	0	7	0	Neg.	0
				group2(12 I, 1275 V)							0											337	1	1.212	0	22.251	Neg.	0		350	1	4	0	4.342	0	Neg.	0.009
382	67.781	6.672e-14	4	group1(6 K, 1036 L, 57 Q, 3 R)	View SF						0											339	1	1.706	0.041	35.432	Neg.	0		351	1	20	0	20	0	Neg.	0
				group2(1281 L, 1 M, 3 Q, 2 R)							0											340	1	1.687	0.051	26.348	Neg.	0		352	1	18	0	18	0	Neg.	0
387	40.209	3.918e-08	4	group1(28 I, 1064 N, 10 S)	View SF						0											341	1	1.571	0.18	15.459	Neg.	0.0001		353	1	7	0	8.821	0	Neg.	0
				group2(3 D, 1279 N, 4 S, 1 T)							0											342	1	1.201	0	16.777	Neg.	0		354	1	4	0	4.333	0	Neg.	0.009
389	11.496	0.009324	3	group1(1097 I, 4 L, 1 V)	View SF		FALSE	FALSE	TRUE	TRUE	2											343	1	1.617	0	32.168	Neg.	0		356	1	11	0	11	0	Neg.	0
				group2(1268 I, 3 L, 15 V, 1 X)							0											345	1	0.725	0	18.777	Neg.	0		357	1	22	0	22	0	Neg.	0
391	19.652	0.0002003	3	group1(4 E, 38 G, 1059 K, 1 Q)	View SF		FALSE	FALSE	TRUE	TRUE	2											346	1	0.735	0.066	9.531	Neg.	0.002		359	1	3	0	3	0	Neg.	0.037
				group2(6 E, 12 G, 1269 K)							0											347	1	1.516	0	26.044	Neg.	0		360	1	26	0	26	0	Neg.	0
393	33.915	2.064e-07	3	group1(5 N, 23 S, 1074 T)	View SF		FALSE	FALSE	TRUE	TRUE	2											348	1	1.044	0	29.271	Neg.	0		363	1	4	1	4.993	0.455	Neg.	0.02
				group2(1 I, 1286 T)							0											349	1	0.697	0	17.163	Neg.	0		364	1	7	0	7	0	Neg.	0.001
405	37.608	4.524e-07	5	group1(24 I, 1 N, 1073 T, 4 V)	View SF						0											350	1	0.513	0	10.788	Neg.	0.001		366	1	7	0	8.795	0	Neg.	0
				group2(2 A, 2 S, 1283 T)							0											351	1	2.103	0	49.545	Neg.	0		367	1	8	0	8	0	Neg.	0
409	16.764	4.233e-05	1	group1(1074 A, 28 S)	View SF						0											352	1	1.995	0	49.343	Neg.	0		368	1	17	0	21.24	0	Neg.	0
				group2(1281 A, 6 S)							0											353	1	1.029	0	19.354	Neg.	0		369	1	9	2	11.331	0.907	Neg.	0
416	40.232	1.341e-07	5	group1(2 D, 1066 H, 1 K, 32 N, 1 Q)	View SF		FALSE	FALSE	TRUE	TRUE	2											354	1	0.551	0	11.25	Neg.	0.0008		370	1	6	0	7.496	0	Neg.	0
				group2(1282 H, 1 N, 2 Q, 2 R)							0											355	1	0.148	0	2.934	Neg.	0.0868		372	1	2	0	2.497	0	Neg.	0.071
421	83.576	5.245e-18	3	group1(1094 I, 2 L, 5 M, 1 V)	View SF						0											356	1	0.995	0	27.307	Neg.	0		373	1	10	6	10.955	2.973	Neg.	0.01
				group2(1179 I, 1 L, 107 M)							0											357	1	2.267	0	56.173	Neg.	0		374	1	10	0	11.18	0	Neg.	0
435	18.079	2.119e-05	1	group1(1063 I, 39 V)	View SF						0											359	1	0.338	0	7.712	Neg.	0.0055		375	1	24	0	24	0	Neg.	0
				group2(1275 I, 12 V)							0											360	1	2.745	0	67.64	Neg.	0		376	1	6	2	6	1.068	Neg.	0.025
444	27.354	1.694e-07	1	group1(25 I, 1077 V)	View SF						0											363	1	0.652	0.041	8.14	Neg.	0.0043		377	1	9	0	9	0	Neg.	0
				group2(1287 V)							0											364	1	0.846	0	19.677	Neg.	0		378	1	5	0	6.254	0	Neg.	0.002
454	36.337	1.66e-09	1	group1(35 F, 1067 Y)	View SF		FALSE	FALSE	TRUE	TRUE	2											366	1	1.031	0	16.886	Neg.	0		379	1	7	0	7	0	Neg.	0
				group2(1 F, 1286 Y)							0											367	1	0.937	0	22.785	Neg.	0		380	1	13	1	13	0.5	Neg.	0
457	30.929	2.676e-08	1	group1(28 F, 1074 S)	View SF		FALSE	FALSE	TRUE	TRUE	2											368	1	3.534	0	47.31	Neg.	0		381	1	11	0	13.784	0	Neg.	0
				group2(1287 S)							0											369	1	1.376	0.081	18.057	Neg.	0		383	1	9	3	10.467	1.467	Neg.	0.002
460	13.572	0.00355	3	group1(1088 K, 1 N, 1 Q, 12 R)	View SF		FALSE	FALSE	TRUE	TRUE	2											370	1	1.042	0	19.52	Neg.	0		384	1	5	0	6.295	0	Neg.	0.001
				group2(1286 K, 1 R)							0											372	1	0.316	0	6.132	Neg.	0.0133		385	1	4	0	4	0	Neg.	0.012
464	8.926	0.01152	2	group1(1 D, 1100 E, 1 X)	View SF		FALSE	FALSE	TRUE	TRUE	2											373	1	0.88	0.284	4.713	Neg.	0.0299		386	1	7	0	8.657	0	Neg.	0.001
				group2(12 D, 1275 E)							0											374	1	0.926	0	16.177	Neg.	0.0001		388	1	6	0	6	0	Neg.	0.001
467	31.547	1.411e-07	2	group1(35 K, 1066 R, 1 X)	View SF		FALSE	FALSE	TRUE	TRUE	2											375	1	2.518	0	62.22	Neg.	0		389	1	8	6	8.677	2.887	Neg.	0.036
				group2(4 K, 1283 R)							0											376	1	0.784	0.116	6.436	Neg.	0.0112		390	1	12	1	15.049	0.454	Neg.	0
468	199.254	2.736e-40	6	group1(1 D, 11 H, 1 K, 1 L, 1033 N, 36 S, 19 T)	View SF						0											377	1	1.128	0	26.115	Neg.	0		391	1	12	6	12.564	3.005	Neg.	0.003
				group2(1035 N, 13 S, 239 T)							0											378	1	0.846	0	13.099	Neg.	0.0003		392	1	12	1	13.728	0.47	Neg.	0
471	36.35	1.278e-08	2	group1(1067 K, 35 R)	View SF		FALSE	FALSE	TRUE	TRUE	2											379	1	0.936	0	20.047	Neg.	0		393	1	8	4	8.362	1.958	Neg.	0.014
				group2(1284 K, 1 N, 2 R)							0											380	1	1.351	0.04	25.979	Neg.	0		394	1	5	0	6.302	0	Neg.	0.001
477	14.077	0.007052	4	group1(1090 I, 1 L, 2 T, 8 V, 1 X)	View SF		FALSE	FALSE	TRUE	TRUE	2											381	1	1.825	0	34.838	Neg.	0		395	1	6	0	7.386	0	Neg.	0
				group2(1287 I)							0											383	1	0.973	0.144	9.706	Neg.	0.0018		396	1	10	0	10	0	Neg.	0
491	53.253	3.305e-09	7	group1(9 A, 1 D, 34 E, 1 K, 10 M, 1046 T, 1 X)	View SF		FALSE	FALSE	TRUE	TRUE	2											384	1	0.682	0	16.21	Neg.	0.0001		397	1	8	0	10.008	0	Neg.	0
				group2(2 E, 5 M, 2 R, 1278 T)							0											385	1	0.454	0	10.287	Neg.	0.0013		398	1	5	3	5	1.547	Neg.	0.095
497	3.984	0.04594	1	group1(1095 K, 7 R)	View SF		FALSE	FALSE	TRUE	TRUE	2											386	1	0.986	0	15.122	Neg.	0.0001		399	1	12	6	12.31	2.963	Neg.	0.003
				group2(1286 K, 1 R)							0											388	1	0.591	0	14.676	Neg.	0.0001		400	1	4	0	4.34	0	Neg.	0.009
502	34.815	2.754e-08	2	group1(1070 D, 3 E, 29 N)	View SF		FALSE	FALSE	TRUE	TRUE	2											389	1	1.084	0.275	6.06	Neg.	0.0138		401	1	5	0	6.254	0	Neg.	0.002
				group2(1286 D, 1 N)							0											390	1	2.128	0.041	32.767	Neg.	0		402	1	12	0	14.055	0	Neg.	0
508	9.26	0.02603	3	group1(2 A, 1089 E, 10 G, 1 K)	View SF			FALSE		FALSE	0											391	1	1.041	0.247	8.527	Neg.	0.0035		404	1	9	0	11.29	0	Neg.	0
				group2(1283 E, 2 G, 2 K)							0											392	1	1.576	0.043	25.746	Neg.	0		406	1	6	2	7.111	1.467	Neg.	0.04
510	34.849	2.708e-08	2	group1(1066 A, 36 S)	View SF						0											393	1	0.965	0.173	8.218	Neg.	0.0041		407	1	9	0	11.326	0	Neg.	0
				group2(1283 A, 3 S, 1 T)							0											394	1	0.667	0	14.169	Neg.	0.0002		408	1	10	3	10.001	1.5	Neg.	0.002
513	80.079	2.952e-17	3	group1(1 K, 1101 N)	View SF	FALSE					0											395	1	0.745	0	15.268	Neg.	0.0001		410	1	8	0	8	0	Neg.	0
				group2(1 K, 1196 N, 89 S, 1 T)							0											396	1	1.153	0	25.393	Neg.	0		411	1	11	3	11.009	1.5	Neg.	0.001
516	9.876	0.007167	2	group1(29 E, 1073 K)	View SF						0											397	1	1.411	0	25.596	Neg.	0		412	1	9	0	11.3	0	Neg.	0
				group2(13 E, 1273 K, 1 R)							0											398	1	0.611	0.164	3.326	Neg.	0.0682		413	1	15	0	17.086	0	Neg.	0
521	27.153	1.27e-06	2	group1(1 E, 1101 K)	View SF		FALSE	FALSE	TRUE	TRUE	2											399	1	1.588	0.275	12.668	Neg.	0.0004		414	1	7	0	8.824	0	Neg.	0
				group2(1257 K, 30 R)							0											400	1	0.534	0	11.038	Neg.	0.0009		415	1	11	2	13.84	0.907	Neg.	0
523	89.712	2.526e-19	3	group1(1 D, 1098 E, 1 K, 2 X)	View SF		FALSE	FALSE	TRUE	TRUE	2											401	1	0.714	0	14.018	Neg.	0.0002		416	1	13	6	16.358	2.739	Neg.	0
				group2(100 D, 1187 E)							0											402	1	1.358	0	28.838	Neg.	0		417	1	14	0	9.147	0	Neg.	0
525	42.841	9.409e-07	8	group1(1 A, 1 I, 4 L, 11 M, 1 P, 1 S, 1064 T, 19 V)	View SF						0											404	1	1.402	0	26.851	Neg.	0		418	1	10	0	12.49	0	Neg.	0
				group2(2 K, 1 M, 2 S, 1282 T)							0											406	1	0.687	0.142	4.328	Neg.	0.0375		419	1	7	7	8.713	3.309	Neg.	0.062
526	41.284	2.347e-08	4	group1(35 G, 2 K, 1064 R, 1 X)	View SF		FALSE	FALSE	TRUE	TRUE	2											407	1	1.305	0	24.352	Neg.	0		420	1	7	0	7.447	0	Neg.	0
				group2(2 E, 1 G, 2 K, 1282 R)							0											408	1	1.252	0.128	14.529	Neg.	0.0001		422	1	14	1	15.374	0.495	Neg.	0
527	13.673	0.001074	2	group1(1065 I, 3 T, 34 V)	View SF		FALSE	FALSE	TRUE	TRUE	2											410	1	0.592	0	15.534	Neg.	0.0001		424	1	19	0	11.087	0	Neg.	0
				group2(1272 I, 2 T, 13 V)							0											411	1	1.256	0.107	17.899	Neg.	0		425	1	12	0	15.001	0	Neg.	0
528	30.695	2.161e-07	2	group1(25 H, 1 Q, 1076 Y)	View SF		FALSE	FALSE	TRUE	TRUE	2											412	1	1.366	0	25.24	Neg.	0		426	1	6	3	7.586	1.414	Neg.	0.015
				group2(1287 Y)							0											413	1	1.599	0	35.41	Neg.	0		427	1	20	0	23.74	0	Neg.	0
537	171.94	4.609e-38	2	group1(8 A, 3 I, 1091 V)	View SF						0											414	1	0.955	0	18.557	Neg.	0		428	1	5	0	5	0	Neg.	0.004
				group2(205 A, 1082 V)							0											415	1	1.651	0.087	21.504	Neg.	0		429	1	4	0	4.994	0	Neg.	0.005
544	26.534	2.469e-05	4	group1(3 A, 2 I, 34 L, 1063 V)	View SF						0											416	1	2.06	0.259	18.013	Neg.	0		430	1	3	0	3.745	0	Neg.	0.019
				group2(2 A, 1 I, 6 L, 1277 V, 1 X)							0											417	1	0.965	0	19.94	Neg.	0		431	1	11	0	11	0	Neg.	0
545	6.578	0.0373	2	group1(12 I, 1089 V, 1 X)	View SF	FALSE	TRUE	FALSE	FALSE	FALSE	1											418	1	1.573	0	29.581	Neg.	0		432	1	13	0	16.313	0	Neg.	0
				group2(4 I, 1283 V)							0											419	1	1.174	0.324	5.327	Neg.	0.021		433	1	16	2	9.103	1.645	Neg.	0.007
																						420	1	0.839	0	19.876	Neg.	0		434	1	5	0	6.273	0	Neg.	0.001
																						422	1	1.262	0.046	22.775	Neg.	0		437	1	8	0	8	0	Neg.	0
																						423	1	0.325	0.043	2.875	Neg.	0.09		438	1	4	0	5.03	0	Neg.	0.007
																						424	1	1.31	0	23.443	Neg.	0		439	1	5	0	6.254	0	Neg.	0.001
																						425	1	2.17	0	38.2	Neg.	0		440	1	11	1	11	0.5	Neg.	0
																						426	1	1.017	0.139	7.994	Neg.	0.0047		441	1	11	0	13.937	0	Neg.	0
																						427	1	2.975	0	52.809	Neg.	0		442	1	17	0	9.769	0	Neg.	0
																						428	1	0.58	0	12.934	Neg.	0.0003		443	1	8	2	5.282	1.422	Neg.	0.069
																						429	1	0.674	0	12.881	Neg.	0.0003		445	1	21	0	11.786	0	Neg.	0
																						430	1	0.486	0	9.535	Neg.	0.002		446	1	17	0	10.944	0	Neg.	0
																						431	1	1.534	0	34.97	Neg.	0		447	1	6	0	7.406	0	Neg.	0
																						432	1	2.233	0	38.509	Neg.	0		448	1	9	0	11.263	0	Neg.	0
																						433	1	0.849	0.155	7.491	Neg.	0.0062		450	1	13	0	13.651	0	Neg.	0
																						434	1	0.748	0	15.312	Neg.	0.0001		451	1	7	1	7	0.5	Neg.	0.003
																						437	1	1.023	0	22.038	Neg.	0		452	1	13	0	7.615	0	Neg.	0.001
																						438	1	0.578	0	9.631	Neg.	0.0019		453	1	5	1	6.274	0.454	Neg.	0.006
																						439	1	0.848	0	15.863	Neg.	0.0001		454	1	13	1	16.288	0.48	Neg.	0
																						440	1	1.251	0.04	23.097	Neg.	0		455	1	14	0	17.572	0	Neg.	0
																						441	1	1.933	0	33.2	Neg.	0		456	1	11	0	13.787	0	Neg.	0
																						442	1	0.942	0	17.916	Neg.	0		457	1	5	1	5.217	0.527	Neg.	0.018
																						443	1	0.638	0.065	7.157	Neg.	0.0075		458	1	7	0	8.753	0	Neg.	0
																						445	1	1.256	0	23.462	Neg.	0		459	1	12	0	12	0	Neg.	0
																						446	1	1.11	0	22.783	Neg.	0		460	1	10	7	11.164	3.46	Neg.	0.015
																						447	1	0.754	0	15.778	Neg.	0.0001		461	1	13	6	16.243	2.728	Neg.	0
																						448	1	1.729	0	29.928	Neg.	0		462	1	13	0	7.682	0	Neg.	0.001
																						450	1	1.823	0	38.701	Neg.	0		463	1	2	0	2.497	0	Neg.	0.082
																						451	1	0.876	0.042	13.482	Neg.	0.0002		464	1	6	3	7.532	1.406	Neg.	0.015
																						452	1	0.829	0	15.527	Neg.	0.0001		465	1	10	5	12.329	2.378	Neg.	0.002
																						453	1	0.748	0.04	10.327	Neg.	0.0013		466	1	13	5	13.018	2.498	Neg.	0.001
																						454	1	2.325	0.056	28.86	Neg.	0		467	1	8	5	9.176	2.451	Neg.	0.018
																						455	1	2.352	0	44.136	Neg.	0		469	1	15	1	17.339	0.745	Neg.	0
																						456	1	1.931	0	35.842	Neg.	0		470	1	7	1	4.174	0.816	Neg.	0.085
																						457	1	0.598	0.059	6.356	Neg.	0.0117		471	1	7	4	8.236	1.929	Neg.	0.018
																						458	1	1.189	0	21.822	Neg.	0		473	1	4	0	4.994	0	Neg.	0.005
																						459	1	0.893	0	23.189	Neg.	0		474	1	7	0	7	0	Neg.	0
																						460	1	1.023	0.334	4.872	Neg.	0.0273		475	1	15	1	17.001	0.493	Neg.	0
																						461	1	1.993	0.26	17.343	Neg.	0		477	1	8	5	8.82	2.389	Neg.	0.019
																						462	1	1.015	0	17.884	Neg.	0		478	1	9	0	9	0	Neg.	0
																						463	1	0.319	0	5.107	Neg.	0.0238		479	1	14	0	17.559	0	Neg.	0
																						464	1	0.867	0.135	7.167	Neg.	0.0074		480	1	15	0	15	0	Neg.	0
																						465	1	1.493	0.244	11.091	Neg.	0.0009		481	1	9	0	11.324	0	Neg.	0
																						466	1	1.474	0.224	14.299	Neg.	0.0002		482	1	2	0	2.497	0	Neg.	0.071
																						467	1	1.22	0.202	9.637	Neg.	0.0019		483	1	7	0	8.637	0	Neg.	0
																						469	1	1.667	0.071	20.468	Neg.	0		484	1	3	1	3.75	0.455	Neg.	0.061
																						470	1	0.439	0.078	3.8	Neg.	0.0512		485	1	9	0	11.316	0	Neg.	0
																						471	1	0.953	0.174	7.205	Neg.	0.0073		486	1	3	0	3.781	0	Neg.	0.018
																						473	1	0.66	0	12.417	Neg.	0.0004		487	1	9	1	11.44	0.471	Neg.	0
																						474	1	0.627	0	16.24	Neg.	0.0001		488	1	9	0	11.29	0	Neg.	0
																						475	1	1.589	0.047	28.012	Neg.	0		489	1	15	3	18.761	1.363	Neg.	0
																						476	1	0.148	0	2.933	Neg.	0.0868		490	1	9	12	11.312	5.444	Neg.	0.078
																						477	1	0.998	0.233	6.366	Neg.	0.0116		491	1	18	16	19.581	7.795	Neg.	0.006
																						478	1	1.145	0	26.478	Neg.	0		492	1	5	0	6.298	0	Neg.	0.002
																						479	1	2.42	0	43.019	Neg.	0		494	1	5	1	6.483	0.463	Neg.	0.006
																						480	1	1.585	0	40.725	Neg.	0		495	1	10	2	12.529	0.908	Neg.	0
																						481	1	1.312	0	25.976	Neg.	0		496	1	13	4	13.13	1.99	Neg.	0
																						482	1	0.33	0	5.813	Neg.	0.0159		497	1	10	4	11.618	1.948	Neg.	0.001
																						483	1	0.903	0	18.618	Neg.	0		498	1	5	0	6.247	0	Neg.	0.001
																						484	1	0.45	0.049	4.446	Neg.	0.035		499	1	9	5	9.001	2.516	Neg.	0.018
																						485	1	1.473	0	23.253	Neg.	0		500	1	10	1	10	0.5	Neg.	0
																						486	1	0.393	0	8.618	Neg.	0.0033		501	1	5	0	6.242	0	Neg.	0.002
																						487	1	1.58	0.046	21.936	Neg.	0		502	1	9	5	11.294	2.27	Neg.	0.003
																						488	1	1.468	0	27.517	Neg.	0		503	1	8	0	10.047	0	Neg.	0
																						489	1	2.785	0.124	34.004	Neg.	0		504	1	7	4	7.001	2	Neg.	0.039
																						490	1	1.338	0.534	3.802	Neg.	0.0512		505	1	8	8	9.984	3.789	Neg.	0.047
																						491	1	2.446	0.758	10.286	Neg.	0.0013		506	1	11	1	13.833	0.5	Neg.	0
																						492	1	0.704	0	14.42	Neg.	0.0001		507	1	6	2	6	1.113	Neg.	0.028
																						494	1	0.944	0.044	11.282	Neg.	0.0008		508	1	7	6	7.909	2.932	Neg.	0.064
																						495	1	1.716	0.067	25.343	Neg.	0		509	1	7	1	8.926	0.466	Neg.	0.001
																						496	1	1.329	0.178	14.654	Neg.	0.0001		511	1	3	1	3.885	0.467	Neg.	0.06
																						497	1	1.081	0.194	9.216	Neg.	0.0024		512	1	14	2	8.588	1.644	Neg.	0.011
																						498	1	0.814	0	15.47	Neg.	0.0001		514	1	6	0	6.516	0	Neg.	0.001
																						499	1	0.791	0.181	7.296	Neg.	0.0069		515	1	5	0	6.155	0	Neg.	0.002
																						500	1	1.252	0.042	20.741	Neg.	0		517	1	3	1	11.082	0.366	Neg.	0.003
																						501	1	0.842	0	12.955	Neg.	0.0003		518	1	7	6	8.766	2.727	Neg.	0.034
																						502	1	1.546	0.205	13.115	Neg.	0.0003		519	1	12	0	12	0	Neg.	0
																						503	1	1.234	0	19.778	Neg.	0		520	1	12	5	12.147	2.485	Neg.	0.002
																						504	1	0.818	0.166	6.67	Neg.	0.0098		521	1	12	2	13.972	0.974	Neg.	0
																						505	1	1.424	0.371	6.566	Neg.	0.0104		522	1	13	0	7.341	0	Neg.	0.001
																						506	1	1.799	0.061	21.871	Neg.	0		523	1	7	4	9.036	1.854	Neg.	0.01
																						507	1	0.783	0.127	5.75	Neg.	0.0165		526	1	16	7	15.499	3.605	Neg.	0.001
																						509	1	1.137	0.045	15.426	Neg.	0.0001		527	1	14	9	14.292	4.455	Neg.	0.005
																						511	1	0.473	0.046	4.828	Neg.	0.028		528	1	7	3	8.811	1.471	Neg.	0.007
																						512	1	1.165	0.157	10.383	Neg.	0.0013		529	1	13	4	14.353	3.063	Neg.	0.003
																						514	1	0.838	0	18.471	Neg.	0		530	1	3	1	3.256	0.481	Neg.	0.089
																						515	1	0.656	0	13.634	Neg.	0.0002		531	1	7	0	4.073	0	Neg.	0.027
																						517	1	1.213	0.036	10.475	Neg.	0.0012		532	1	8	0	8	0	Neg.	0
																						518	1	1.146	0.247	6.904	Neg.	0.0086		534	1	11	0	13.785	0	Neg.	0
																						519	1	1.245	0	31.673	Neg.	0		535	1	4	0	4	0	Neg.	0.015
																						520	1	1.312	0.224	11.895	Neg.	0.0006		536	1	10	0	10	0	Neg.	0
																						521	1	1.334	0.095	18.285	Neg.	0		539	1	5	0	6.242	0	Neg.	0.001
																						522	1	0.699	0	13.571	Neg.	0.0002		540	1	4	0	4	0	Neg.	0.015
																						523	1	1.221	0.181	9.209	Neg.	0.0024		541	1	12	1	6.872	0.845	Neg.	0.012
																						526	1	1.476	0.266	15.453	Neg.	0.0001		542	1	12	4	12.01	1.999	Neg.	0.001
																						527	1	1.582	0.426	9.17	Neg.	0.0025		543	1	14	2	8.12	1.613	Neg.	0.013
																						528	1	1.126	0.17	8.03	Neg.	0.0046		545	1	0	7	0	3.499	Pos.	0.059
																						529	1	1.233	0.296	6.92	Neg.	0.0085		546	1	6	0	6	0	Neg.	0.001
																						530	1	0.38	0.044	4.162	Neg.	0.0414		551	1	23	2	28.894	0.907	Neg.	0
																						531	1	0.422	0	7.957	Neg.	0.0048		552	1	7	0	8.82	0	Neg.	0
																						532	1	0.571	0	16.149	Neg.	0.0001		555	1	12	0	15.089	0	Neg.	0
																						533	1	0.272	0.047	2.779	Neg.	0.0955		556	1	12	1	12	0.501	Neg.	0
																						534	1	1.887	0	28.395	Neg.	0		557	1	2	0	2.496	0	Neg.	0.071
																						535	1	0.421	0	8.115	Neg.	0.0044		558	1	11	0	11	0	Neg.	0
																						536	1	1.288	0	27.489	Neg.	0		559	1	9	0	9	0	Neg.	0
																						539	1	0.836	0	17.583	Neg.	0		560	1	11	0	6.299	0	Neg.	0.003
																						540	1	0.416	0	8.065	Neg.	0.0045		561	1	8	1	9.282	0.743	Neg.	0.003
																						541	1	0.635	0.078	7.071	Neg.	0.0078		562	1	4	0	5.018	0	Neg.	0.006
																						542	1	1.488	0.179	15.304	Neg.	0.0001		563	1	3	1	3.277	0.503	Neg.	0.096
																						543	1	0.71	0.16	5.248	Neg.	0.022
																						545	1	0	0.323	6.004	Pos.	0.0143
																						546	1	0.547	0	12.161	Neg.	0.0005
																						547	1	0.17	0	3.501	Neg.	0.0613
																						550	1	0.088	0.388	2.777	Pos.	0.0956
																						551	1	4.015	0.067	67.036	Neg.	0
																						552	1	0.984	0	18.957	Neg.	0
																						555	1	1.966	0	37.676	Neg.	0
																						556	1	1.513	0.051	22.987	Neg.	0
																						557	1	0.319	0	6.165	Neg.	0.013
																						558	1	0.82	0	24.451	Neg.	0
																						559	1	1.102	0	20.771	Neg.	0
																						560	1	0.728	0	13.41	Neg.	0.0003
																						561	1	0.816	0.071	8.73	Neg.	0.0031
																						562	1	0.58	0	11.794	Neg.	0.0006
																						563	1	0.39	0.037	4.965	Neg.	0.0259
																						565	1	0.149	0	3.021	Neg.	0.0822
																						### ** Found _4_ sites under pervasive positive diversifying and _438_ sites under negative selection at p <= 0.1**

## Sheet: MW
Position	X2	P-value	DF	Residues	SF	MEME	FEL (Pos)	SLAC (Pos)	FEL (Neg)	SLAC (Neg)	COUNT
3	13.741	0.001038	2	group1(454 A, 1 V)	View SF	TRUE					1	Mountain West		MEME								FEL								SLAC
				group2(461 A, 2 T, 15 V)							0
6	18.659	0.0003216	3	group1(19 A, 3 F, 433 V)	View SF		FALSE	FALSE	FALSE	FALSE	0	Codon	Partition	alpha	beta+	p+	LRT	Episodic selection detected?	p	#branches		Codon	Partition	alpha	beta	LRT	|Selection	Pvalue		Codon	Partition	S	N	dS	dN	|Selection	Pvalue
				group2(4 A, 5 I, 469 V)							0
13	19.948	7.956e-06	1	group1(23 A, 432 T)	View SF		FALSE		FALSE		0	3	1	0	23.083	0.029	4.511	Yes,	0.0485	3		6	1	0	1.375	3.805	Pos.	0.0511		6	1	0.5	8.5	0.507	4.234	Pos.	0.088
				group2(1 A, 477 T)							0	36	1	0.299	47.124	0.03	5.262	Yes,	0.0329	5		8	1	1.122	0	7.601	Neg.	0.0058		8	1	8	0	4.486	0	Neg.	0.016
14	14.651	0.0006584	2	group1(452 T, 3 V)	View SF						0	65	1	0.602	23.154	0.096	7.78	Yes,	0.0091	10		9	1	1.223	0.203	3.953	Neg.	0.0468		9	1	7	1	4.241	0.745	Neg.	0.064
				group2(12 A, 466 T)							0	90	1	0	24.646	0.027	4.562	Yes,	0.0473	3		10	1	3.327	0.515	5.906	Neg.	0.0151		10	1	5	3	6.249	1.492	Neg.	0.047
62	39.998	4.334e-08	4	group1(1 G, 1 I, 2 K, 3 N, 448 R)	View SF						0	145	1	1.031	9.325	0.146	3.396	Yes,	0.0867	3		12	1	1.949	0.143	6.888	Neg.	0.0087		12	1	4	1	5.012	0.454	Neg.	0.02
				group2(39 G, 1 K, 438 R)							0	180	1	0	3.521	0.224	5.305	Yes,	0.0322	2		13	1	1.174	0.254	2.782	Neg.	0.0953		24	1	3	1	3.757	0.499	Neg.	0.073
64	12.956	0.004733	3	group1(3 A, 4 I, 448 V)	View SF						0	200	1	0.672	6.152	0.469	4.625	Yes,	0.0458	13		18	1	0.382	0	2.929	Neg.	0.087		26	1	5	0	5	0	Neg.	0.004
				group2(8 I, 9 L, 461 V)							0	289	1	0.783	4.895	0.372	3.451	Yes,	0.0843	9		23	1	0.62	0	5.557	Neg.	0.0184		28	1	2	0	2.505	0	Neg.	0.071
65	25.461	0.0001135	5	group1(422 A, 20 P, 1 S, 7 T, 5 V)	View SF	FALSE					0	505	1	0	26.986	0.029	4.188	Yes,	0.0574	3		24	1	1.417	0.184	3.547	Neg.	0.0596		34	1	3	0	3.827	0	Neg.	0.018
				group2(461 A, 2 D, 2 S, 4 T, 9 V)							0	545	1	0	27.278	0.018	3.522	Yes,	0.0812	2		26	1	1.146	0	10.644	Neg.	0.0011		39	1	3	1	3.29	0.499	Neg.	0.094
86	23.666	7.26e-06	2	group1(3 L, 19 P, 433 S)	View SF						0											28	1	0.91	0	6.063	Neg.	0.0138		41	1	2	0	2	0	Neg.	0.111
				group2(478 S)							0	### ** Found _10_ sites under episodic diversifying positive selection at p <= 0.1**										30	1	0.935	0	6.048	Neg.	0.0139		43	1	5	0	5	0	Neg.	0.004
91	741.472	5.285e-158	5	group1(3 N, 44 R, 407 S, 1 X)	View SF						0											34	1	1.323	0	9.095	Neg.	0.0026		44	1	3	0	3	0	Neg.	0.037
				group2(1 G, 1 K, 1 N, 468 R, 7 S)							0											35	1	0.717	0	5.305	Neg.	0.0213		47	1	8	0	8	0	Neg.	0
101	21.195	2.498e-05	2	group1(431 N, 24 S)	View SF						0											37	1	0.631	0	4.253	Neg.	0.0392		48	1	3	1	3.773	0.454	Neg.	0.06
				group2(1 D, 475 N, 2 S)							0											38	1	0.474	0	3.031	Neg.	0.0817		49	1	4	1	3.67	0.527	Neg.	0.063
137	109.7	8.431e-23	4	group1(4 A, 1 I, 450 T)	View SF						0											41	1	0.698	0	5.111	Neg.	0.0238		53	1	7	4	7.617	1.978	Neg.	0.027
				group2(110 A, 1 K, 366 T, 1 X)							0											42	1	0.773	0	5.796	Neg.	0.0161		54	1	4	0	4.996	0	Neg.	0.005
146	69.052	6.813e-15	3	group1(1 K, 451 N, 3 T)	View SF		FALSE		FALSE		0											43	1	1.635	0	12.075	Neg.	0.0005		55	1	4	0	5.066	0	Neg.	0.005
				group2(64 D, 414 N)							0											44	1	1.234	0	8.904	Neg.	0.0028		56	1	3	0	3	0	Neg.	0.039
147	55.629	8.323e-13	2	group1(455 K)	View SF						0											47	1	3.248	0	22.193	Neg.	0		57	1	2	0	2.537	0	Neg.	0.073
				group2(423 K, 50 N, 5 R)							0											48	1	1.346	0.124	4.887	Neg.	0.0271		59	1	2	0	2.552	0	Neg.	0.078
154	72.596	1.722e-16	2	group1(448 P, 7 S)	View SF						0											49	1	1.746	0	10.626	Neg.	0.0011		61	1	6	0	3.376	0	Neg.	0.044
				group2(390 P, 86 S, 2 X)							0											51	1	0.475	0	3.035	Neg.	0.0815		63	1	7	0	7	0	Neg.	0
155	6.107	0.04719	2	group1(451 H, 4 Y)	View SF		FALSE	FALSE	TRUE	FALSE	1											53	1	2.288	0.56	5.045	Neg.	0.0247		67	1	6	0	3.545	0	Neg.	0.042
				group2(476 H, 2 L)							0											54	1	2.435	0	13.667	Neg.	0.0002		70	1	7	0	7	0	Neg.	0
159	7.909	0.04794	3	group1(452 K, 3 S)	View SF						0											55	1	2.065	0	12.823	Neg.	0.0003		71	1	3	1	3.793	0.471	Neg.	0.064
				group2(473 K, 4 N, 1 R)							0											56	1	0.876	0	7.604	Neg.	0.0058		72	1	2	0	2.5	0	Neg.	0.077
169	6.107	0.04719	2	group1(4 T, 451 V)	View SF		FALSE		FALSE		0											57	1	0.802	0	5.441	Neg.	0.0197		75	1	3	0	3	0	Neg.	0.037
				group2(2 I, 476 V)							0											59	1	0.821	0	5.697	Neg.	0.017		76	1	4	0	4	0	Neg.	0.012
177	51.437	7.394e-13	1	group1(455 K)	View SF		FALSE	FALSE	FALSE	FALSE	0											61	1	1.009	0	6.567	Neg.	0.0104		79	1	5	0	2.804	0	Neg.	0.074
				group2(425 K, 53 M)							0											63	1	1.795	0	16.449	Neg.	0		80	1	4	0	4	0	Neg.	0.013
178	21.443	2.206e-05	2	group1(455 L)	View SF						0											66	1	0.786	0	5.995	Neg.	0.0144		81	1	3	1	3.747	0.455	Neg.	0.061
				group2(21 I, 456 L, 1 V)							0											67	1	1.169	0	7.203	Neg.	0.0073		83	1	6	0	6.744	0	Neg.	0.001
179	33.447	5.458e-08	2	group1(425 N, 30 S)	View SF		FALSE		FALSE		0											68	1	1.97	0.26	4.879	Neg.	0.0272		95	1	3	0	3.817	0	Neg.	0.022
				group2(477 N, 1 X)							0											69	1	0.543	0	3.479	Neg.	0.0621		97	1	4.5	1.5	5.055	0.711	Neg.	0.039
181	747.273	5.393e-163	2	group1(1 I, 412 S, 42 T)	View SF		FALSE	FALSE	FALSE	FALSE	0											70	1	2.766	0	21.48	Neg.	0		98	1	2	0	2.537	0	Neg.	0.072
				group2(8 S, 470 T)							0											71	1	1.282	0.134	4.277	Neg.	0.0386		99	1	4	1	4	0.5	Neg.	0.045
183	40.622	1.51e-09	2	group1(416 I, 3 T, 36 V)	View SF						0											72	1	1.072	0	6.562	Neg.	0.0104		105	1	4	0	4	0	Neg.	0.013
				group2(477 I, 1 T)							0											75	1	1.138	0	8.53	Neg.	0.0035		106	1	8	0	8	0	Neg.	0
190	67.904	1.716e-16	1	group1(3 I, 452 V)	View SF						0											76	1	1.277	0	11.69	Neg.	0.0006		108	1	2	0	2.546	0	Neg.	0.08
				group2(76 I, 402 V)							0											78	1	0.845	0.133	2.914	Neg.	0.0878		113	1	2	0	2.277	0	Neg.	0.086
200	513.645	1.021e-113	1	group1(77 P, 378 S)	View SF	FALSE	TRUE	TRUE	FALSE	FALSE	2											79	1	0.66	0	4.596	Neg.	0.032		116	1	2	0	2.2	0	Neg.	0.096
				group2(435 P, 43 S)							0											80	1	1.445	0	11.395	Neg.	0.0007		117	1	7	0	7.891	0	Neg.	0
202	93.871	3.229e-20	3	group1(2 A, 2 I, 451 T)	View SF						0											81	1	1.731	0.126	5.667	Neg.	0.0173		119	1	4	0	4.276	0	Neg.	0.01
				group2(89 I, 4 S, 385 T)							0											83	1	1.64	0	12.841	Neg.	0.0003		120	1	3	0	3.301	0	Neg.	0.03
203	7.911	0.01915	2	group1(452 A, 3 S)	View SF						0											84	1	0.483	0	3.192	Neg.	0.074		121	1	4	0	4.862	0	Neg.	0.019
				group2(473 A, 5 T)							0											89	1	1.555	0.405	2.95	Neg.	0.0859		122	1	9	0	5.219	0	Neg.	0.009
222	35.927	1.58e-08	2	group1(49 K, 404 R, 2 X)	View SF						0											92	1	0.723	0	4.202	Neg.	0.0404		123	1	3	0	3.818	0	Neg.	0.018
				group2(8 K, 470 R)							0											94	1	0.511	0	3.987	Neg.	0.0459		125	1	5	2	5.003	1	Neg.	0.045
228	7.867	0.04884	3	group1(451 K, 1 R, 3 T)	View SF						0											95	1	1.205	0	6.91	Neg.	0.0086		127	1	5	1	4.997	0.552	Neg.	0.024
				group2(6 E, 471 K, 1 T)							0											96	1	0.495	0	3.18	Neg.	0.0745		130	1	9	2	8.869	1.019	Neg.	0.002
232	7.312	0.006849	1	group1(454 A, 1 G)	View SF		FALSE		FALSE		0											97	1	1.186	0.139	4.926	Neg.	0.0265		132	1	2	0	2.453	0	Neg.	0.077
				group2(466 A, 12 G)							0											98	1	0.802	0	5.551	Neg.	0.0185		134	1	4	0	5.104	0	Neg.	0.005
233	83.185	1.808e-16	5	group1(4 A, 26 I, 425 T)	View SF						0											99	1	1.298	0.122	5.598	Neg.	0.018		135	1	4	0	4	0	Neg.	0.012
				group2(2 A, 53 K, 1 R, 3 S, 419 T)							0											100	1	0.946	0.147	3.008	Neg.	0.0829		136	1	4	0	4.418	0	Neg.	0.009
250	13.572	0.0002296	1	group1(455 L)	View SF						0											105	1	1.377	0	10.97	Neg.	0.0009		141	1	5	0	5	0	Neg.	0.004
				group2(16 I, 462 L)							0											106	1	1.933	0	16.545	Neg.	0		142	1	2	0	2.505	0	Neg.	0.071
251	11.69	0.002894	2	group1(4 I, 7 L, 444 V)	View SF						0											107	1	0.439	0	3.07	Neg.	0.0797		150	1	9	0	9	0	Neg.	0
				group2(478 V)							0											108	1	0.771	0	4.556	Neg.	0.0328		152	1	4	0	4	0	Neg.	0.012
252	42.331	6.428e-10	2	group1(7 D, 447 E, 1 X)	View SF		FALSE	FALSE	TRUE	TRUE	2											110	1	0.785	0	6.257	Neg.	0.0124		153	1	3	0	3.758	0	Neg.	0.022
				group2(59 D, 419 E)							0											113	1	0.612	0	4.834	Neg.	0.0279		155	1	4	3	5.071	1.374	Neg.	0.086
277	129.79	6.002e-28	3	group1(4 D, 3 G, 448 N)	View SF						0											114	1	1.731	0.253	3.942	Neg.	0.0471		156	1	0	6	0	2.999	Pos.	0.088
				group2(122 D, 351 N, 5 S)							0											116	1	0.488	0	4.103	Neg.	0.0428		157	1	7	0	7	0	Neg.	0.001
278	10.301	0.03565	4	group1(444 A, 3 D, 3 S, 5 V)	View SF						0											117	1	1.969	0	15.113	Neg.	0.0001		161	1	3	0	3.818	0	Neg.	0.018
				group2(467 A, 3 S, 6 T, 2 V)							0											118	1	0.523	0	3.429	Neg.	0.0641		164	1	6	0	7.581	0	Neg.	0
289	13.899	0.007624	4	group1(1 A, 1 F, 3 I, 450 V)	View SF	FALSE					0											119	1	1.493	0	11.597	Neg.	0.0007		171	1	5	0	6.063	0	Neg.	0.002
				group2(15 A, 4 I, 458 V, 1 X)							0											120	1	0.778	0	6.263	Neg.	0.0123		172	1	13	3	13.008	1.541	Neg.	0
290	6.956	0.03087	2	group1(452 H, 3 R)	View SF		FALSE		FALSE		0											121	1	1.978	0	9.321	Neg.	0.0023		175	1	4	0	5.087	0	Neg.	0.006
				group2(474 H, 4 Y)							0											122	1	1.749	0	10.51	Neg.	0.0012		177	1	3	1	3.486	0.486	Neg.	0.08
291	33.467	2.567e-07	3	group1(450 D, 3 N, 2 Y)	View SF						0											123	1	1.191	0	9.74	Neg.	0.0018		181	1	5	3	5	1.522	Neg.	0.091
				group2(438 D, 1 H, 39 N)							0											125	1	1.273	0.264	3.778	Neg.	0.0519		185	1	3	1	3.746	0.455	Neg.	0.061
299	35.806	1.679e-08	2	group1(1 A, 454 P)	View SF		FALSE	FALSE	TRUE	TRUE	2											126	1	0.782	0	4.725	Neg.	0.0297		186	1	4	0	5.07	0	Neg.	0.005
				group2(38 A, 439 P, 1 V)							0											127	1	1.953	0.178	6.613	Neg.	0.0101		187	1	5	2	5.025	1	Neg.	0.045
303	17.57	0.0005394	3	group1(452 I, 3 L)	View SF						0											128	1	0.483	0	2.896	Neg.	0.0888		188	1	2	0	2.499	0	Neg.	0.075
				group2(463 I, 1 M, 14 V)							0											130	1	2.911	0.222	14.603	Neg.	0.0001		191	1	4	0	3.98	0	Neg.	0.013
312	723.225	2.663e-159	1	group1(408 I, 47 V)	View SF		FALSE		FALSE		0											132	1	0.684	0	5.097	Neg.	0.024		195	1	8	1	8	0.502	Neg.	0.001
				group2(9 I, 469 V)							0											134	1	1.891	0	11.245	Neg.	0.0008		197	1	3	0	3.829	0	Neg.	0.018
313	47.187	6.452e-12	1	group1(455 H)	View SF		FALSE		FALSE		0											135	1	1.139	0	9.542	Neg.	0.002		200	1	2	15	2	7.5	Pos.	0.044
				group2(429 H, 49 N)							0											136	1	1.111	0	8.361	Neg.	0.0038		201	1	3	0	3	0	Neg.	0.037
315	31.848	1.667e-08	1	group1(454 I, 1 V)	View SF						0											141	1	1.669	0	13.118	Neg.	0.0003		209	1	3	0	3.775	0	Neg.	0.023
				group2(441 I, 37 V)							0											142	1	0.909	0	6.058	Neg.	0.0138		210	1	4	1	4.459	0.753	Neg.	0.09
319	32.561	3.986e-07	3	group1(4 E, 451 K)	View SF						0											146	1	0	0.675	3.272	Pos.	0.0705		215	1	2	0	2.498	0	Neg.	0.082
				group2(4 E, 441 K, 5 R, 28 T)							0											148	1	0.322	0	2.838	Neg.	0.092		219	1	3	0	3	0	Neg.	0.037
327	6.533	0.01059	1	group1(8 A, 447 T)	View SF						0											149	1	0.955	0	6.646	Neg.	0.0099		225	1	5	2	5.124	1.017	Neg.	0.044
				group2(478 T)							0											150	1	2.191	0	18.53	Neg.	0		229	1	9	0	9	0	Neg.	0
341	4.345	0.03712	1	group1(447 I, 8 V)	View SF		FALSE	FALSE	TRUE	FALSE	1											152	1	1.522	0	11.45	Neg.	0.0007		230	1	3	0	3.805	0	Neg.	0.019
				group2(477 I, 1 V)							0											153	1	1.429	0	9.37	Neg.	0.0022		234	1	2	0	2.189	0	Neg.	0.098
382	21.615	3.333e-06	1	group1(433 L, 22 Q)	View SF						0											155	1	1.833	0.378	3.894	Neg.	0.0484		236	1	2	0	2.586	0	Neg.	0.07
				group2(478 L)							0											156	1	0	0.81	4.179	Pos.	0.0409		238	1	6	0	5.8	0	Neg.	0.002
387	8.222	0.01639	2	group1(449 N, 6 S)	View SF						0											157	1	2.692	0	20.123	Neg.	0		242	1	4	0	4	0	Neg.	0.012
				group2(2 D, 476 N)							0											160	1	0.375	0	3.214	Neg.	0.073		246	1	2	0	2.498	0	Neg.	0.082
389	4.889	0.02702	1	group1(455 I)	View SF						0											161	1	1.201	0	8.002	Neg.	0.0047		247	1	3	0	3.817	0	Neg.	0.022
				group2(471 I, 7 V)							0											164	1	3.504	0	19.649	Neg.	0		252	1	5	2	5.67	0.97	Neg.	0.029
421	44.907	1.773e-10	2	group1(454 I, 1 L)	View SF						0											165	1	0.804	0	4.971	Neg.	0.0258		253	1	7	2	7.185	1.041	Neg.	0.009
				group2(434 I, 44 M)							0											169	1	2.466	0.802	2.825	Neg.	0.0928		254	1	4	0	4	0	Neg.	0.013
468	98.854	2.741e-21	3	group1(3 H, 443 N, 3 S, 6 T)	View SF						0											171	1	2.821	0	15.314	Neg.	0.0001		255	1	2	0	2.553	0	Neg.	0.068
				group2(368 N, 4 S, 106 T)							0											172	1	5.118	0.341	21.174	Neg.	0		259	1	2	0	2.545	0	Neg.	0.069
505	10.59	0.01416	3	group1(455 K)	View SF	TRUE					1											175	1	1.667	0	9.185	Neg.	0.0024		260	1	2	0	2.536	0	Neg.	0.072
				group2(2 E, 467 K, 8 R, 1 T)							0											177	1	0.811	0.135	2.747	Neg.	0.0975		264	1	3	0	3.748	0	Neg.	0.019
513	26.509	2.623e-07	1	group1(455 N)	View SF						0											179	1	1.86	0.406	3.486	Neg.	0.0619		265	1	7	0	3.931	0	Neg.	0.026
				group2(449 N, 29 S)							0											180	1	0	0.805	2.847	Pos.	0.0916		266	1	4.5	1.5	5.055	0.711	Neg.	0.039
521	4.889	0.02702	1	group1(455 K)	View SF		FALSE	FALSE	TRUE	TRUE	2											181	1	1.517	0.44	2.736	Neg.	0.0981		268	1	6	0	6	0	Neg.	0.001
				group2(471 K, 7 R)							0											184	1	0.493	0	3.183	Neg.	0.0744		269	1	4	1	4.778	0.522	Neg.	0.032
523	38.803	4.688e-10	1	group1(455 E)	View SF						0											185	1	1.731	0.128	5.617	Neg.	0.0178		272	1	2	0	2.552	0	Neg.	0.068
				group2(41 D, 437 E)							0											186	1	1.794	0	11.135	Neg.	0.0008		282	1	2	0	2.174	0	Neg.	0.094
537	66.29	3.893e-16	1	group1(4 A, 451 V)	View SF						0											187	1	1.203	0.231	4.005	Neg.	0.0454		283	1	3	1	3.415	0.471	Neg.	0.078
				group2(77 A, 401 V)							0											188	1	0.642	0	3.93	Neg.	0.0474		292	1	2	0	2.548	0	Neg.	0.078
																						191	1	1.105	0	8.827	Neg.	0.003		293	1	3	1	3.758	0.454	Neg.	0.06
																						192	1	0.412	0	3.796	Neg.	0.0514		296	1	2	0	2.505	0	Neg.	0.077
																						195	1	2.506	0.107	14.388	Neg.	0.0001		297	1	5	0	5.606	0	Neg.	0.011
																						196	1	1.853	0.273	4.502	Neg.	0.0339		298	1	4	0	4	0	Neg.	0.012
																						197	1	1.313	0	9.038	Neg.	0.0026		299	1	7	2	7	1	Neg.	0.008
																						198	1	1.065	0.119	3.141	Neg.	0.0764		301	1	3	0	3	0	Neg.	0.037
																						199	1	0.406	0	3.062	Neg.	0.0801		306	1	3	0	3.827	0	Neg.	0.018
																						308	1	0.406	0	3.062	Neg.	0.0801		307	1	3	0	3	0	Neg.	0.037
																						200	1	0.569	2.734	4.167	Pos.	0.0412		309	1	4	0	5.01	0	Neg.	0.005
																						201	1	1.035	0	7.803	Neg.	0.0052		310	1	4	0	4.581	0	Neg.	0.024
																						206	1	1.105	0	5.085	Neg.	0.0241		314	1	7	0	7	0	Neg.	0
																						209	1	1.76	0	8.318	Neg.	0.0039		316	1	3	0	3	0	Neg.	0.037
																						210	1	1.35	0.204	3.612	Neg.	0.0574		318	1	6	0	6	0	Neg.	0.001
																						215	1	1.184	0	5.754	Neg.	0.0165		320	1	4	0	4.999	0	Neg.	0.006
																						218	1	0.479	0	4.186	Neg.	0.0407		322	1	6	0	7.042	0	Neg.	0.001
																						219	1	0.805	0	7.513	Neg.	0.0061		324	1	5	0	5	0	Neg.	0.004
																						224	1	0.813	0.096	3.045	Neg.	0.081		326	1	2	0	2.551	0	Neg.	0.068
																						225	1	1.295	0.283	2.908	Neg.	0.0881		328	1	3	0	3.794	0	Neg.	0.02
																						229	1	2.594	0	21.595	Neg.	0		329	1	10	0	5.766	0	Neg.	0.005
																						230	1	1.272	0	8.425	Neg.	0.0037		330	1	6	0	6.455	0	Neg.	0.001
																						232	1	1.182	0.238	2.797	Neg.	0.0944		334	1	3	0	3	0	Neg.	0.04
																						234	1	0.855	0	6.248	Neg.	0.0124		336	1	5	0	4.825	0	Neg.	0.005
																						235	1	0.515	0	4.612	Neg.	0.0317		337	1	2	0	2.499	0	Neg.	0.071
																						236	1	1.113	0	6.761	Neg.	0.0093		339	1	7	1	6.998	0.5	Neg.	0.003
																						237	1	0.479	0	4.186	Neg.	0.0408		340	1	4	0	4	0	Neg.	0.012
																						238	1	1.467	0	13.913	Neg.	0.0002		341	1	4	2	4.338	0.963	Neg.	0.076
																						240	1	1.267	0.198	2.881	Neg.	0.0896		343	1	4	0	4	0	Neg.	0.012
																						242	1	1.055	0	10.506	Neg.	0.0012		347	1	2	0	2.53	0	Neg.	0.069
																						243	1	0.46	0	3.37	Neg.	0.0664		348	1	4	0	4	0	Neg.	0.012
																						246	1	1.067	0	5.32	Neg.	0.0211		349	1	3	0	3	0	Neg.	0.037
																						247	1	1.204	0	6.908	Neg.	0.0086		350	1	3	0	3.261	0	Neg.	0.029
																						252	1	1.687	0.269	5.469	Neg.	0.0194		351	1	8	0	8	0	Neg.	0
																						253	1	1.845	0.263	6.917	Neg.	0.0085		352	1	8	0	8	0	Neg.	0
																						254	1	1.22	0	9.591	Neg.	0.002		353	1	2	0	2.551	0	Neg.	0.068
																						255	1	0.814	0	5.937	Neg.	0.0148		354	1	2	0	2.168	0	Neg.	0.095
																						259	1	0.773	0	5.289	Neg.	0.0215		356	1	5	0	5	0	Neg.	0.004
																						260	1	0.8	0	5.546	Neg.	0.0185		357	1	13	0	13	0	Neg.	0
																						264	1	1.931	0	11.018	Neg.	0.0009		360	1	13	0	13	0	Neg.	0
																						265	1	1.254	0	7.955	Neg.	0.0048		364	1	3	0	3	0	Neg.	0.04
																						266	1	1.169	0.139	4.85	Neg.	0.0276		366	1	5	0	6.357	0	Neg.	0.002
																						267	1	1.601	0.395	2.955	Neg.	0.0856		368	1	8	0	10.027	0	Neg.	0
																						268	1	1.392	0	12.76	Neg.	0.0004		369	1	2	0	2.553	0	Neg.	0.068
																						269	1	1.832	0.119	7.767	Neg.	0.0053		370	1	3	0	3.757	0	Neg.	0.019
																						272	1	0.827	0	5.407	Neg.	0.0201		371	1	3	0	3.804	0	Neg.	0.045
																						280	1	0.799	0	5.251	Neg.	0.0219		373	1	6	2	6.603	0.989	Neg.	0.013
																						281	1	0.799	0	6.462	Neg.	0.011		375	1	10	0	10	0	Neg.	0
																						282	1	0.801	0	5.526	Neg.	0.0187		377	1	4	0	4	0	Neg.	0.014
																						283	1	0.932	0.129	3.365	Neg.	0.0666		379	1	3	0	3	0	Neg.	0.037
																						286	1	1.83	0.374	3.006	Neg.	0.083		381	1	5	0	6.311	0	Neg.	0.001
																						290	1	1.86	0.486	2.947	Neg.	0.0861		383	1	4	1	4.482	0.495	Neg.	0.033
																						292	1	1.08	0	6.959	Neg.	0.0083		388	1	4	0	4	0	Neg.	0.012
																						293	1	1.428	0.128	4.97	Neg.	0.0258		390	1	4	0	5.05	0	Neg.	0.005
																						296	1	0.91	0	6.192	Neg.	0.0128		391	1	6	2	6.404	0.997	Neg.	0.015
																						297	1	1.322	0	8.02	Neg.	0.0046		392	1	4	1	4.755	0.463	Neg.	0.024
																						298	1	1.441	0	10.609	Neg.	0.0011		395	1	2	0	2.441	0	Neg.	0.079
																						299	1	2.18	0.236	8.892	Neg.	0.0029		396	1	4	0	4	0	Neg.	0.012
																						301	1	1.183	0	9.558	Neg.	0.002		397	1	3	0	3.748	0	Neg.	0.019
																						306	1	1.322	0	10.008	Neg.	0.0016		399	1	7	0	7	0	Neg.	0
																						307	1	0.87	0	6.929	Neg.	0.0085		402	1	7	0	7.907	0	Neg.	0
																						309	1	1.965	0	11.453	Neg.	0.0007		404	1	4	0	5.032	0	Neg.	0.005
																						310	1	1.206	0	7.079	Neg.	0.0078		410	1	3	0	3	0	Neg.	0.037
																						312	1	1.796	0.368	3.384	Neg.	0.0658		411	1	5	1	5	0.5	Neg.	0.018
																						313	1	1.062	0.119	3.132	Neg.	0.0768		413	1	5	0	5.604	0	Neg.	0.003
																						314	1	1.983	0	16.958	Neg.	0		415	1	4	1	5.106	0.451	Neg.	0.018
																						316	1	1.089	0	8.112	Neg.	0.0044		416	1	5	3	6.381	1.353	Neg.	0.033
																						318	1	1.751	0	15.239	Neg.	0.0001		417	1	5	0	3.357	0	Neg.	0.031
																						320	1	2.442	0	14.242	Neg.	0.0002		418	1	2	0	2.535	0	Neg.	0.072
																						322	1	2.277	0	15.476	Neg.	0.0001		422	1	6	1	6.61	0.494	Neg.	0.005
																						324	1	1.886	0	13.098	Neg.	0.0003		424	1	8	0	4.649	0	Neg.	0.014
																						326	1	0.909	0	6.906	Neg.	0.0086		425	1	2	0	2.498	0	Neg.	0.071
																						328	1	1.274	0	8.254	Neg.	0.0041		426	1	3	0	3.88	0	Neg.	0.019
																						329	1	1.939	0	11.679	Neg.	0.0006		427	1	9	0	10.844	0	Neg.	0
																						330	1	2.787	0	19.203	Neg.	0		431	1	5	0	5	0	Neg.	0.004
																						334	1	1.206	0	8.871	Neg.	0.0029		432	1	4	0	5.094	0	Neg.	0.005
																						335	1	0.571	0	3.648	Neg.	0.0561		437	1	3	0	3	0	Neg.	0.037
																						336	1	1.178	0	11.467	Neg.	0.0007		440	1	7	0	7	0	Neg.	0
																						337	1	1.197	0	6.899	Neg.	0.0086		445	1	9	0	5.049	0	Neg.	0.009
																						339	1	1.702	0.117	9.84	Neg.	0.0017		448	1	3	0	3.757	0	Neg.	0.019
																						340	1	1.302	0	9.089	Neg.	0.0026		450	1	5	0	5.443	0	Neg.	0.003
																						341	1	1.771	0.266	4.653	Neg.	0.031		453	1	2	0	2.548	0	Neg.	0.068
																						343	1	1.293	0	9.071	Neg.	0.0026		454	1	4	1	5.041	0.493	Neg.	0.024
																						345	1	0.614	0	5.487	Neg.	0.0192		455	1	9	0	11.438	0	Neg.	0
																						346	1	0.73	0	4.765	Neg.	0.029		456	1	3	0	3.755	0	Neg.	0.019
																						347	1	1.03	0	5.963	Neg.	0.0146		459	1	4	0	4	0	Neg.	0.012
																						348	1	1.039	0	9.976	Neg.	0.0016		460	1	3	1	3.273	0.498	Neg.	0.094
																						349	1	0.864	0	7.376	Neg.	0.0066		461	1	5	2	6.307	0.906	Neg.	0.016
																						350	1	1.27	0	8.414	Neg.	0.0037		464	1	3	1	3.795	0.467	Neg.	0.063
																						351	1	2.921	0	22.176	Neg.	0		465	1	6	2	7.622	0.941	Neg.	0.006
																						352	1	2.605	0	22.028	Neg.	0		467	1	3	1	3.352	0.495	Neg.	0.089
																						353	1	0.937	0	5.827	Neg.	0.0158		469	1	7	1	8.225	0.732	Neg.	0.007
																						354	1	1.042	0	6.336	Neg.	0.0118		473	1	2	0	2.505	0	Neg.	0.071
																						356	1	1.207	0	11.754	Neg.	0.0006		475	1	8	0	8.976	0	Neg.	0
																						357	1	4.057	0	34.791	Neg.	0		478	1	3	0	3	0	Neg.	0.04
																						360	1	3.777	0	32.627	Neg.	0		479	1	7	0	8.864	0	Neg.	0
																						363	1	0.482	0	3.208	Neg.	0.0733		480	1	6	0	6	0	Neg.	0.001
																						364	1	1.221	0	9.07	Neg.	0.0026		481	1	3	0	3.829	0	Neg.	0.022
																						366	1	2.141	0	11.658	Neg.	0.0006		485	1	3	0	3.817	0	Neg.	0.022
																						367	1	0.344	0	2.935	Neg.	0.0867		488	1	4	0	5.066	0	Neg.	0.006
																						368	1	4.602	0	21.058	Neg.	0		489	1	9	0	11.273	0	Neg.	0
																						369	1	0.814	0	5.91	Neg.	0.0151		492	1	2	0	2.545	0	Neg.	0.078
																						370	1	1.417	0	9.391	Neg.	0.0022		497	1	5	0	5.952	0	Neg.	0.002
																						371	1	1.273	0	6.636	Neg.	0.01		498	1	2	0	2.504	0	Neg.	0.071
																						372	1	0.483	0	3.116	Neg.	0.0775		500	1	5	1	5	0.5	Neg.	0.018
																						373	1	1.909	0.274	6.332	Neg.	0.0119		502	1	3	1	3.8	0.452	Neg.	0.059
																						374	1	0.496	0	3.174	Neg.	0.0748		503	1	4	0	5.091	0	Neg.	0.006
																						375	1	3.15	0	26.71	Neg.	0		508	1	3	1	3.361	0.49	Neg.	0.087
																						377	1	1.548	0	11.587	Neg.	0.0007		509	1	5	0	6.325	0	Neg.	0.001
																						379	1	1.056	0	8.174	Neg.	0.0043		511	1	2	0	2.537	0	Neg.	0.073
																						380	1	0.513	0	4.669	Neg.	0.0307		515	1	2	0	2.499	0	Neg.	0.075
																						381	1	2.339	0	15.408	Neg.	0.0001		519	1	4	0	4	0	Neg.	0.013
																						383	1	1.03	0.138	4.017	Neg.	0.045		521	1	7	1	7.845	0.495	Neg.	0.001
																						384	1	0.378	0	3.212	Neg.	0.0731		524	1	4	0	4	0	Neg.	0.017
																						386	1	0.81	0	4.175	Neg.	0.041		526	1	7	2	6.731	1.026	Neg.	0.011
																						388	1	1.196	0	9.97	Neg.	0.0016		529	1	7	1	7.888	0.752	Neg.	0.009
																						390	1	1.777	0	12.19	Neg.	0.0005		534	1	4	0	5	0	Neg.	0.007
																						391	1	1.848	0.274	6.085	Neg.	0.0136		536	1	5	0	5	0	Neg.	0.004
																						392	1	1.729	0.126	6.934	Neg.	0.0085		539	1	2	0	2.497	0	Neg.	0.071
																						393	1	0.415	0	3.027	Neg.	0.0819		542	1	5	2	5.004	1	Neg.	0.045
																						394	1	0.375	0	2.829	Neg.	0.0926		543	1	6	0	3.382	0	Neg.	0.044
																						395	1	0.862	0	5.465	Neg.	0.0194		551	1	7	1	8.861	0.452	Neg.	0.001
																						396	1	1.274	0	9.633	Neg.	0.0019		555	1	2	0	2.55	0	Neg.	0.078
																						397	1	1.792	0	9.897	Neg.	0.0017		556	1	3	0	3	0	Neg.	0.037
																						399	1	2.825	0	19.305	Neg.	0		558	1	3	0	3	0	Neg.	0.037
																						401	1	0.381	0	2.746	Neg.	0.0975		559	1	3	0	3	0	Neg.	0.04
																						483	1	0.381	0	2.746	Neg.	0.0975		561	1	5	1	5.7	0.746	Neg.	0.039
																						402	1	1.981	0	14.783	Neg.	0.0001		562	1	3	0	3.774	0	Neg.	0.022
																						404	1	2.25	0	13.151	Neg.	0.0003
																						408	1	0.802	0	5.886	Neg.	0.0153
																						410	1	0.72	0	6.253	Neg.	0.0124
																						411	1	2.231	0.102	11.017	Neg.	0.0009
																						412	1	0.473	0	2.973	Neg.	0.0847
																						413	1	1.316	0	10.572	Neg.	0.0011
																						415	1	1.862	0.152	6.574	Neg.	0.0103
																						416	1	2.489	0.376	6.054	Neg.	0.0139
																						417	1	1.104	0	7.944	Neg.	0.0048
																						418	1	0.812	0	5.586	Neg.	0.0181
																						420	1	0.389	0	3.04	Neg.	0.0813
																						422	1	1.822	0.133	8.221	Neg.	0.0041
																						424	1	1.51	0	9.33	Neg.	0.0023
																						425	1	1.065	0	6.386	Neg.	0.0115
																						426	1	1.78	0	9.998	Neg.	0.0016
																						427	1	5.284	0	27.503	Neg.	0
																						428	1	0.618	0	4.875	Neg.	0.0273
																						429	1	0.483	0	3.208	Neg.	0.0733
																						430	1	0.483	0	3.21	Neg.	0.0732
																						431	1	1.955	0	15.263	Neg.	0.0001
																						432	1	2.147	0	12.796	Neg.	0.0003
																						434	1	0.465	0	3.215	Neg.	0.073
																						437	1	1.182	0	8.729	Neg.	0.0031
																						439	1	0.483	0	3.116	Neg.	0.0775
																						440	1	1.957	0	15.964	Neg.	0.0001
																						442	1	0.518	0	3.652	Neg.	0.056
																						445	1	1.588	0	9.843	Neg.	0.0017
																						446	1	0.6	0	4.037	Neg.	0.0445
																						448	1	1.658	0	9.65	Neg.	0.0019
																						450	1	2.469	0	16.798	Neg.	0
																						453	1	1.083	0	7.216	Neg.	0.0072
																						454	1	2.43	0.199	6.606	Neg.	0.0102
																						455	1	4.398	0	27.621	Neg.	0
																						456	1	1.88	0	11.439	Neg.	0.0007
																						458	1	0.483	0	3.116	Neg.	0.0775
																						459	1	0.913	0	7.86	Neg.	0.0051
																						460	1	0.981	0.131	3.636	Neg.	0.0565
																						461	1	2.07	0.258	6.432	Neg.	0.0112
																						462	1	0.607	0	3.781	Neg.	0.0518
																						464	1	1.277	0.129	4.42	Neg.	0.0355
																						465	1	3.457	0.321	9.711	Neg.	0.0018
																						466	1	1.062	0.128	3.818	Neg.	0.0507
																						467	1	1.467	0.109	5.671	Neg.	0.0172
																						469	1	2.665	0.203	9.249	Neg.	0.0024
																						473	1	0.91	0	6.062	Neg.	0.0138
																						474	1	0.518	0	4.654	Neg.	0.031
																						475	1	2.253	0	16.678	Neg.	0
																						478	1	1.122	0	8.601	Neg.	0.0034
																						479	1	3.791	0	22.623	Neg.	0
																						480	1	1.68	0	15.303	Neg.	0.0001
																						481	1	1.312	0	8.685	Neg.	0.0032
																						485	1	1.2	0	6.894	Neg.	0.0086
																						486	1	0.378	0	2.898	Neg.	0.0887
																						488	1	2.064	0	12.874	Neg.	0.0003
																						489	1	5.96	0	31.533	Neg.	0
																						491	1	3.074	1.282	2.82	Neg.	0.0931
																						492	1	0.77	0	5.632	Neg.	0.0176
																						494	1	0.475	0	3.026	Neg.	0.0819
																						495	1	1.204	0.096	4.341	Neg.	0.0372
																						497	1	1.686	0	11.909	Neg.	0.0006
																						498	1	0.92	0	6.09	Neg.	0.0136
																						500	1	1.977	0.122	9.285	Neg.	0.0023
																						502	1	1.507	0.115	5.693	Neg.	0.017
																						503	1	1.65	0	9.235	Neg.	0.0024
																						509	1	2.431	0	14.523	Neg.	0.0001
																						511	1	0.802	0	5.44	Neg.	0.0197
																						512	1	1.387	0.227	3.56	Neg.	0.0592
																						514	1	0.777	0	5.746	Neg.	0.0165
																						515	1	0.642	0	3.999	Neg.	0.0455
																						519	1	1.028	0	9.672	Neg.	0.0019
																						520	1	0.918	0.128	3.334	Neg.	0.0679
																						521	1	1.923	0.137	9.212	Neg.	0.0024
																						522	1	0.602	0	4.12	Neg.	0.0424
																						524	1	1.322	0	7.932	Neg.	0.0049
																						526	1	1.719	0.212	8.093	Neg.	0.0044
																						529	1	1.979	0.204	6.483	Neg.	0.0109
																						531	1	0.539	0	3.46	Neg.	0.0629
																						532	1	0.412	0	4.058	Neg.	0.044
																						534	1	2.428	0	11.508	Neg.	0.0007
																						536	1	2.496	0	16.473	Neg.	0
																						539	1	1.066	0	7.224	Neg.	0.0072
																						541	1	0.684	0	4.413	Neg.	0.0357
																						542	1	1.922	0.264	5.961	Neg.	0.0146
																						543	1	0.834	0	5.678	Neg.	0.0172
																						546	1	0.511	0	3.986	Neg.	0.0459
																						551	1	4.007	0.094	21.504	Neg.	0
																						555	1	0.824	0	5.716	Neg.	0.0168
																						556	1	1.065	0	7.14	Neg.	0.0075
																						558	1	0.646	0	6.642	Neg.	0.01
																						559	1	0.923	0	6.326	Neg.	0.0119
																						560	1	0.484	0	3.253	Neg.	0.0713
																						561	1	1.4	0.204	4.003	Neg.	0.0454
																						562	1	1.789	0	10.561	Neg.	0.0012
																						565	1	0.439	0	3.071	Neg.	0.0797
																						566	1	0.379	0	2.725	Neg.	0.0988
																						### ** Found _5_ sites under pervasive positive diversifying and _324_ sites under negative selection at p <= 0.1**

## Sheet: USA
Position	X2	P-value	DF	Residues	SF	MEME	FEL (Pos)	SLAC (Pos)	FEL (Neg)	SLAC (Neg)	COUNT
3	29.672	1.618e-06	3	group1(943 A, 5 T, 2 V)	View SF	FALSE	TRUE	TRUE	FALSE	FALSE	2	USA		MEME								FEL								SLAC
				group2(936 A, 1 I, 3 T, 34 V)							0
6	44.189	5.863e-09	4	group1(29 A, 4 F, 917 V)	View SF	FALSE	TRUE	TRUE	FALSE	FALSE	2	Codon	Partition	alpha	beta+	p+	LRT	Episodic selection detected?	p	#branches		Codon	Partition	alpha	beta	LRT	|Selection	Pvalue		Codon	Partition	S	N	dS	dN	|Selection	Pvalue
				group2(4 A, 20 I, 1 L, 949 V)							0
10	21.303	2.366e-05	2	group1(6 C, 2 F, 942 Y)	View SF		FALSE	FALSE	FALSE	FALSE	0	3	1	0	16.185	0.071	11.057	Yes,	0.0017	10		3	1	0	0.824	6.645	Pos.	0.0099		3	1	0	10	0	5	Pos.	0.017
				group2(34 C, 940 Y)							0	6	1	0	1.081	0.932	5.408	Yes,	0.0306	8		6	1	0	1.009	5.41	Pos.	0.02		6	1	No	10.5	0.509	5.217	Pos.	0.046
11	11.797	0.01893	4	group1(1 I, 949 T)	View SF	FALSE	TRUE	TRUE	FALSE	FALSE	2	11	1	0	1.788	0.48	7.049	Yes,	0.0132	8		8	1	0.981	0.147	5.306	Neg.	0.0213		8	1	11	1	6.208	0.826	Neg.	0.018
				group2(9 A, 1 K, 1 S, 963 T)							0	65	1	0.882	23.05	0.064	5.789	Yes,	0.0251	12		9	1	1.167	0.138	7.06	Neg.	0.0079		9	1	11	1	6.459	0.774	Neg.	0.012
13	30.892	8.957e-07	3	group1(38 A, 912 T)	View SF						0	86	1	0	2.323	0.25	3.173	Yes,	0.0975	4		10	1	2.121	0.689	3.326	Neg.	0.0682		10	1	6	6	7.565	2.987	Neg.	0.093
				group2(4 A, 1 K, 968 T, 1 X)							0	90	1	0.207	14.589	0.047	3.495	Yes,	0.0824	6		11	1	0	0.801	6.376	Pos.	0.0116		11	1	0	9	0	4.5	Pos.	0.026
14	37.709	1.287e-07	4	group1(1 I, 944 T, 4 V, 1 X)	View SF						0	137	1	0.646	5.054	0.267	3.379	Yes,	0.0875	11		12	1	1.869	0.188	9.213	Neg.	0.0024		12	1	6	2	7.567	0.906	Neg.	0.006
				group2(33 A, 1 I, 940 T)							0	278	1	0.207	5.631	0.201	5.205	Yes,	0.0339	11		18	1	0.243	0	2.887	Neg.	0.0893		19	1	4	2	4.01	0.999	Neg.	0.099
62	11.812	0.0188	4	group1(68 G, 1 I, 6 K, 4 N, 871 R)	View SF						0	472	1	0.242	15.848	0.067	5.254	Yes,	0.0331	9		19	1	0.869	0.164	3.866	Neg.	0.0493		23	1	4	0	4	0	Neg.	0.012
				group2(102 G, 8 K, 864 R)							0											21	1	0.305	0	3.164	Neg.	0.0753		24	1	5	1	6.306	0.5	Neg.	0.008
64	23.647	9.401e-05	4	group1(11 A, 1 E, 5 I, 933 V)	View SF						0	### ** Found _9_ sites under episodic diversifying positive selection at p <= 0.1**										23	1	0.952	0	12.24	Neg.	0.0005		26	1	8	0	8	0	Neg.	0
				group2(8 I, 11 L, 955 V)							0											24	1	1.549	0.118	7.826	Neg.	0.0052		28	1	2	0	2.522	0	Neg.	0.07
65	36.406	7.879e-07	5	group1(893 A, 30 P, 1 S, 10 T, 16 V)	View SF	FALSE					0											26	1	1.353	0	18.283	Neg.	0		30	1	5	0	5	0	Neg.	0.004
				group2(943 A, 2 D, 3 S, 5 T, 21 V)							0											27	1	0.246	0	2.813	Neg.	0.0935		33	1	6	1	6.004	0.5	Neg.	0.007
85	8.131	0.01715	2	group1(4 D, 946 E)	View SF						0											28	1	0.597	0	6.094	Neg.	0.0136		34	1	4	2	5.071	0.904	Neg.	0.045
				group2(15 D, 957 E, 2 G)							0											30	1	1.2	0	13.769	Neg.	0.0002		37	1	8	0	4.473	0	Neg.	0.016
86	31.497	6.68e-07	3	group1(4 L, 28 P, 917 S, 1 T)	View SF	FALSE					0											33	1	1.376	0.084	10.213	Neg.	0.0014		38	1	3	0	3.872	0	Neg.	0.019
				group2(1 P, 973 S)							0											34	1	1.051	0.151	5.139	Neg.	0.0234		41	1	7	1	7.052	0.498	Neg.	0.002
91	1316.57	2.801e-281	6	group1(1 I, 8 N, 159 R, 781 S, 1 X)	View SF						0											35	1	0.42	0	5.062	Neg.	0.0245		42	1	3	0	3	0	Neg.	0.037
				group2(6 G, 1 K, 1 N, 951 R, 15 S)							0											37	1	0.845	0	8.52	Neg.	0.0035		43	1	7	0	7	0	Neg.	0
101	37.881	2.996e-08	3	group1(911 N, 39 S)	View SF						0											38	1	0.996	0	9.32	Neg.	0.0023		44	1	3	0	3	0	Neg.	0.037
				group2(2 D, 969 N, 2 S, 1 T)							0											41	1	1.645	0.085	12.537	Neg.	0.0004		47	1	11	2	11.002	1	Neg.	0
137	193.486	9.445e-41	4	group1(11 A, 5 I, 934 T)	View SF	FALSE					0											42	1	0.69	0	8.115	Neg.	0.0044		48	1	5	2	6.314	0.906	Neg.	0.016
				group2(205 A, 3 I, 1 K, 764 T, 1 X)							0											43	1	1.477	0	17.11	Neg.	0		49	1	4	1	3.791	0.516	Neg.	0.055
138	9.499	0.02334	3	group1(7 N, 942 S, 1 X)	View SF						0											44	1	0.727	0	8.356	Neg.	0.0038		50	1	11	1	6.407	0.779	Neg.	0.012
				group2(22 N, 1 R, 951 S)							0											47	1	2.603	0.169	18.574	Neg.	0		53	1	10	8	11.001	3.961	Neg.	0.027
143	7.93	0.01897	2	group1(948 H, 2 Y)	View SF						0											48	1	1.507	0.164	7.717	Neg.	0.0055		54	1	5	0	6.303	0	Neg.	0.001
				group2(961 H, 1 X, 12 Y)							0											49	1	1.056	0	10.407	Neg.	0.0013		55	1	9	0	11.401	0	Neg.	0
146	172.063	3.774e-36	4	group1(5 D, 1 K, 940 N, 4 T)	View SF						0											50	1	1.104	0.138	6.63	Neg.	0.01		56	1	8	2	8.002	1.026	Neg.	0.004
				group2(169 D, 803 N, 2 S)							0											51	1	0.289	0	2.952	Neg.	0.0858		59	1	6	0	7.602	0	Neg.	0
147	105.997	9.619e-24	2	group1(947 K, 3 R)	View SF						0											53	1	1.894	0.729	3.973	Neg.	0.0462		61	1	8	0	4.482	0	Neg.	0.016
				group2(865 K, 98 N, 11 R)							0											54	1	1.715	0	16.217	Neg.	0.0001		63	1	12	0	12	0	Neg.	0
154	148.371	6.05e-33	2	group1(938 P, 12 S)	View SF						0											55	1	2.518	0	26.134	Neg.	0		66	1	3	0	3	0	Neg.	0.037
				group2(803 P, 169 S, 2 X)							0											56	1	1.659	0.142	12.332	Neg.	0.0004		67	1	7	0	4.135	0	Neg.	0.025
156	10.969	0.004151	2	group1(943 A, 3 D, 4 S)	View SF		TRUE	TRUE	FALSE	FALSE	2											59	1	1.631	0	17.32	Neg.	0		69	1	5	0	2.936	0	Neg.	0.072
				group2(960 A, 14 D)							0											61	1	0.847	0	8.539	Neg.	0.0035		70	1	9	1	9	0.5	Neg.	0
159	9.555	0.02275	3	group1(943 K, 2 N, 1 R, 4 S)	View SF						0											63	1	1.885	0	27.645	Neg.	0		72	1	4	0	5.043	0	Neg.	0.006
				group2(962 K, 10 N, 2 R)							0											66	1	0.702	0	8.344	Neg.	0.0039		75	1	3	0	3	0	Neg.	0.037
169	12.973	0.004694	3	group1(6 T, 944 V)	View SF						0											67	1	0.825	0	8.133	Neg.	0.0043		76	1	5	0	5	0	Neg.	0.004
				group2(6 I, 967 V, 1 X)							0											68	1	1.105	0.166	4.307	Neg.	0.038		78	1	4	2	4.047	0.994	Neg.	0.096
172	7.905	0.04802	3	group1(948 G, 2 V)	View SF		FALSE	FALSE	TRUE	TRUE	2											69	1	0.578	0	5.747	Neg.	0.0165		79	1	8	0	4.48	0	Neg.	0.016
				group2(5 E, 968 G, 1 X)							0											70	1	2.082	0.067	20.168	Neg.	0		80	1	5	0	5	0	Neg.	0.005
177	106.885	5.136e-23	3	group1(948 K, 2 R)	View SF						0											72	1	1.329	0	12.937	Neg.	0.0003		81	1	7	1	8.826	0.453	Neg.	0.001
				group2(872 K, 101 M, 1 T)							0											74	1	1.089	0.257	3.451	Neg.	0.0632		83	1	7	0	7.803	0	Neg.	0
178	58.064	2.463e-13	2	group1(2 I, 946 L, 2 V)	View SF						0											75	1	0.657	0	8.026	Neg.	0.0046		92	1	3	0	3	0	Neg.	0.046
				group2(62 I, 907 L, 5 V)							0											76	1	0.87	0	12.55	Neg.	0.0004		94	1	6	2	6	1	Neg.	0.02
179	46.683	4.06e-10	3	group1(1 H, 896 N, 53 S)	View SF		FALSE	FALSE	TRUE	TRUE	2											79	1	0.691	0	7.281	Neg.	0.007		95	1	4	0	5.069	0	Neg.	0.006
				group2(969 N, 4 S, 1 X)							0											80	1	1.094	0	13.781	Neg.	0.0002		96	1	2	0	2.55	0	Neg.	0.068
181	1333.44	8.146e-289	3	group1(1 I, 795 S, 153 T, 1 X)	View SF		FALSE	FALSE	TRUE	TRUE	2											81	1	2.513	0.082	17.243	Neg.	0		97	1	6.5	1.5	6.972	0.725	Neg.	0.008
				group2(16 S, 958 T)							0											83	1	1.169	0	14.671	Neg.	0.0001		98	1	4	0	5.101	0	Neg.	0.005
183	53.122	8.033e-11	4	group1(900 I, 4 T, 46 V)	View SF						0											84	1	0.305	0	3.164	Neg.	0.0753		99	1	5	3	5	1.5	Neg.	0.088
				group2(2 F, 970 I, 1 S, 1 T)							0											92	1	0.645	0	6.038	Neg.	0.014		100	1	7	3	7	1.5	Neg.	0.02
190	148.053	4.62e-34	1	group1(8 I, 942 V)	View SF		FALSE	FALSE	TRUE	FALSE	1											94	1	1.121	0.196	5.286	Neg.	0.0215		105	1	7	0	7	0	Neg.	0.001
				group2(163 I, 811 V)							0											95	1	1.019	0	9.157	Neg.	0.0025		106	1	10	1	10	0.5	Neg.	0
200	1034.34	6.166e-227	1	group1(192 P, 758 S)	View SF			FALSE		FALSE	0											96	1	0.64	0	6.396	Neg.	0.0114		107	1	3	0	3.783	0	Neg.	0.021
				group2(905 P, 69 S)							0											97	1	1.012	0.09	7.821	Neg.	0.0052		108	1	4	0	5.069	0	Neg.	0.006
202	221.915	7.26e-47	4	group1(2 A, 1 D, 2 I, 2 S, 943 T)	View SF						0											98	1	1.108	0	11.374	Neg.	0.0007		109	1	3	0	3	0	Neg.	0.037
				group2(2 D, 201 I, 10 S, 761 T)							0											99	1	1.161	0.248	4.592	Neg.	0.0321		110	1	5	0	5	0	Neg.	0.005
203	15.352	0.001539	3	group1(944 A, 4 S, 2 T)	View SF		TRUE	TRUE	FALSE	FALSE	2											100	1	1.505	0.301	5.885	Neg.	0.0153		113	1	4	2	4.364	0.96	Neg.	0.075
				group2(954 A, 1 S, 18 T, 1 V)							0											104	1	0.594	0.082	2.749	Neg.	0.0973		114	1	5	4	6.303	1.813	Neg.	0.061
204	18.384	0.002502	5	group1(1 A, 941 D, 4 E, 1 V, 3 X)	View SF		FALSE	FALSE	TRUE	TRUE	2											105	1	1.495	0	18.936	Neg.	0		116	1	7	0	7.848	0	Neg.	0
				group2(15 A, 955 D, 1 G, 2 V, 1 X)							0											106	1	1.649	0.081	15.682	Neg.	0.0001		117	1	11	0	12.278	0	Neg.	0
206	12.82	0.0003429	1	group1(950 Q)	View SF						0											107	1	0.903	0	9.37	Neg.	0.0022		119	1	6	0	6.46	0	Neg.	0.001
				group2(15 E, 959 Q)							0											108	1	1.008	0	9.114	Neg.	0.0025		120	1	3	0	3.297	0	Neg.	0.03
222	38.974	3.443e-09	2	group1(77 K, 871 R, 2 X)	View SF						0											109	1	0.641	0	7.801	Neg.	0.0052		121	1	5	1	6.131	0.704	Neg.	0.027
				group2(20 K, 954 R)							0											110	1	1.143	0	14.33	Neg.	0.0002		122	1	12	0	6.981	0	Neg.	0.002
228	10.04	0.03976	4	group1(2 E, 942 K, 2 R, 4 T)	View SF						0											113	1	0.766	0.176	3.003	Neg.	0.0831		123	1	5	0	6.337	0	Neg.	0.001
				group2(10 E, 962 K, 1 N, 1 T)							0											114	1	1.715	0.333	5.371	Neg.	0.0205		125	1	7	3	7.006	1.499	Neg.	0.02
232	27.355	1.693e-07	1	group1(945 A, 5 G)	View SF						0											116	1	1.197	0	14.854	Neg.	0.0001		126	1	3	0	3	0	Neg.	0.044
				group2(932 A, 42 G)							0											117	1	1.865	0	22.945	Neg.	0		127	1	5	1	4.998	0.554	Neg.	0.024
233	147.7	4.121e-30	5	group1(6 A, 46 I, 1 K, 897 T)	View SF						0											118	1	0.437	0	4.403	Neg.	0.0359		130	1	11	4	10.742	2.042	Neg.	0.002
				group2(4 A, 100 K, 1 R, 3 S, 866 T)							0											119	1	1.436	0	17.434	Neg.	0		132	1	6	0	7.359	0	Neg.	0
250	29.761	4.888e-08	1	group1(950 L)	View SF						0											120	1	0.463	0	6.038	Neg.	0.014		134	1	8	0	10.143	0	Neg.	0
				group2(32 I, 942 L)							0											121	1	1.383	0.131	6.214	Neg.	0.0127		135	1	6	0	6	0	Neg.	0.001
251	9.396	0.02446	3	group1(6 I, 8 L, 935 V, 1 X)	View SF						0											122	1	1.362	0	13.315	Neg.	0.0003		136	1	4	1	4.415	0.498	Neg.	0.035
				group2(5 I, 969 V)							0											123	1	1.277	0	16.089	Neg.	0.0001		139	1	4	0	4	0	Neg.	0.017
252	96.427	9.111e-21	3	group1(10 D, 937 E, 2 G, 1 X)	View SF		FALSE	FALSE	TRUE	TRUE	2											124	1	0.444	0	4.139	Neg.	0.0419		141	1	5	0	5	0	Neg.	0.004
				group2(117 D, 857 E)							0											125	1	1.046	0.256	4.47	Neg.	0.0345		142	1	4	0	5.045	0	Neg.	0.005
275	9.171	0.0271	3	group1(940 E, 5 K, 4 N, 1 X)	View SF						0											126	1	0.715	0	6.586	Neg.	0.0103		144	1	12	8	15.03	3.648	Neg.	0.002
				group2(960 E, 14 K)							0											127	1	1.161	0.118	6.202	Neg.	0.0128		145	1	13	6	12.996	3.209	Neg.	0.003
277	314.729	6.452e-68	3	group1(4 D, 5 G, 941 N)	View SF		FALSE		TRUE		1											130	1	1.965	0.288	12.288	Neg.	0.0005		148	1	5	0	5	0	Neg.	0.004
				group2(278 D, 4 G, 684 N, 8 S)							0											131	1	0.305	0	2.879	Neg.	0.0897		149	1	5	2	5.002	1	Neg.	0.045
278	12.19	0.01599	4	group1(933 A, 4 D, 8 S, 5 V)	View SF	FALSE	FALSE	FALSE	FALSE	FALSE	0											132	1	1.425	0	15.538	Neg.	0.0001		150	1	11	0	11	0	Neg.	0
				group2(952 A, 12 S, 7 T, 3 V)							0											134	1	2.268	0	21.884	Neg.	0		152	1	4	0	4	0	Neg.	0.012
286	6.15	0.04619	2	group1(948 D, 2 N)	View SF		FALSE	FALSE	TRUE	FALSE	1											135	1	1.089	0	14.07	Neg.	0.0002		153	1	6	0	7.572	0	Neg.	0
				group2(963 D, 1 E, 10 N)							0											136	1	0.639	0.091	3.888	Neg.	0.0486		155	1	9	3	11.39	1.385	Neg.	0.001
289	34.572	5.686e-07	4	group1(2 A, 1 F, 12 I, 935 V)	View SF						0											139	1	0.885	0	8.138	Neg.	0.0043		156	1	0	9	0	4.497	Pos.	0.026
				group2(38 A, 9 I, 926 V, 1 X)							0											141	1	0.991	0	12.426	Neg.	0.0004		157	1	9	0	9	0	Neg.	0
291	38.986	1.747e-08	3	group1(940 D, 8 N, 2 Y)	View SF						0											142	1	1.219	0	12.247	Neg.	0.0005		161	1	5	0	6.333	0	Neg.	0.001
				group2(917 D, 1 H, 56 N)							0											144	1	3.678	0.652	13.613	Neg.	0.0002		164	1	6	0	7.59	0	Neg.	0
299	15.57	0.001389	3	group1(55 A, 895 P)	View SF		FALSE	FALSE	TRUE	TRUE	2											145	1	1.941	0.666	4.638	Neg.	0.0313		165	1	6	0	3.607	0	Neg.	0.039
				group2(99 A, 872 P, 1 S, 2 V)							0											148	1	1.129	0	14.411	Neg.	0.0001		171	1	8	0	10.06	0	Neg.	0
303	18.974	0.0002768	3	group1(944 I, 4 L, 1 M, 1 V)	View SF						0											149	1	1.046	0.169	5.223	Neg.	0.0223		172	1	23	6	23.02	3.096	Neg.	0
				group2(955 I, 1 M, 18 V)							0											150	1	1.587	0	21.851	Neg.	0		175	1	5	0	6.336	0	Neg.	0.002
312	1284.44	2.726e-281	1	group1(784 I, 166 V)	View SF		FALSE	FALSE	TRUE	TRUE	2											152	1	0.9	0	10.876	Neg.	0.001		179	1	7	6	8.876	2.713	Neg.	0.032
				group2(18 I, 956 V)							0											153	1	2.172	0	20.827	Neg.	0		181	1	6	3	6	1.513	Neg.	0.044
313	90.027	2.349e-21	1	group1(950 H)	View SF		FALSE	FALSE	TRUE	TRUE	2											155	1	2.646	0.258	14.136	Neg.	0.0002		182	1	3	0	3.804	0	Neg.	0.023
				group2(884 H, 90 N)							0											156	1	0	0.752	6.055	Pos.	0.0139		185	1	7	2	8.824	0.906	Neg.	0.002
315	17.24	0.0001805	2	group1(894 I, 1 T, 55 V)	View SF						0											157	1	1.874	0	23.875	Neg.	0		186	1	4	0	4.982	0	Neg.	0.006
				group2(868 I, 106 V)							0											161	1	1.511	0	14.923	Neg.	0.0001		187	1	10	6	10.191	2.999	Neg.	0.014
319	50.946	2.291e-10	4	group1(8 E, 940 K, 1 N, 1 T)	View SF						0											164	1	1.823	0	18.148	Neg.	0		188	1	5	1	6.221	0.474	Neg.	0.007
				group2(14 E, 909 K, 6 R, 45 T)							0											165	1	0.767	0	7.384	Neg.	0.0066		190	1	9	7	9.011	3.498	Neg.	0.05
327	11.136	0.01101	3	group1(8 A, 942 T)	View SF		FALSE	FALSE	TRUE	FALSE	1											171	1	2.265	0	22.098	Neg.	0		191	1	10	0	9.943	0	Neg.	0
				group2(1 I, 2 K, 971 T)							0											172	1	5.51	0.448	35.448	Neg.	0		192	1	4	0	4	0	Neg.	0.012
338	12.696	0.005343	3	group1(10 A, 12 I, 1 T, 927 V)	View SF						0											175	1	1.285	0	11.464	Neg.	0.0007		195	1	9	1	9	0.504	Neg.	0
				group2(19 I, 955 V)							0											179	1	1.944	0.381	7.062	Neg.	0.0079		196	1	4.5	2.5	5.024	1.188	Neg.	0.076
341	4.17	0.04114	1	group1(942 I, 8 V)	View SF		FALSE	FALSE	TRUE	TRUE	2											181	1	1.127	0.279	4.046	Neg.	0.0443		197	1	6	0	7.608	0	Neg.	0
				group2(973 I, 1 V)							0											182	1	0.84	0	7.241	Neg.	0.0071		198	1	4	1	5.042	0.453	Neg.	0.019
382	32.635	3.846e-07	3	group1(916 L, 34 Q)	View SF						0											184	1	0.286	0	3.007	Neg.	0.0829		200	1	5	21	5	10.521	Pos.	0.089
				group2(969 L, 1 M, 2 Q, 2 R)							0											185	1	2.572	0.16	14.488	Neg.	0.0001		201	1	5	0	5	0	Neg.	0.004
389	8.165	0.01687	2	group1(949 I, 1 V)	View SF						0											186	1	1.173	0	11.153	Neg.	0.0008		203	1	1	13	1.018	6.444	Pos.	0.03
				group2(963 I, 10 V, 1 X)							0											187	1	1.523	0.454	5.378	Neg.	0.0204		204	1	10	7	12.68	3.174	Neg.	0.005
391	6.692	0.03523	2	group1(7 G, 943 K)	View SF		FALSE	FALSE	TRUE	TRUE	2											188	1	1.273	0.088	8.429	Neg.	0.0037		209	1	4	0	5.051	0	Neg.	0.006
				group2(6 E, 11 G, 957 K)							0											190	1	1.787	0.635	4.087	Neg.	0.0432		210	1	5	1	5.552	0.753	Neg.	0.043
409	4.055	0.04405	1	group1(950 A)	View SF						0											191	1	1.872	0	22.446	Neg.	0		213	1	5	1	6.303	0.453	Neg.	0.006
				group2(968 A, 6 S)							0											192	1	0.55	0	7.661	Neg.	0.0056		214	1	6	3	6	1.5	Neg.	0.042
421	65.928	4.829e-15	2	group1(947 I, 1 L, 2 M)	View SF						0											195	1	1.833	0.07	18.201	Neg.	0		215	1	4	0	5.042	0	Neg.	0.007
				group2(904 I, 70 M)							0											196	1	1.347	0.177	6.148	Neg.	0.0132		216	1	5	3	5	1.5	Neg.	0.088
464	9.872	0.001678	1	group1(950 E)	View SF		FALSE		FALSE		0											197	1	1.637	0	17.636	Neg.	0		218	1	5	0	5	0	Neg.	0.004
				group2(12 D, 962 E)							0											198	1	1.384	0.079	8.479	Neg.	0.0036		219	1	9	0	9	0	Neg.	0
468	205.938	2.199e-44	3	group1(11 H, 913 N, 7 S, 19 T)	View SF						0											199	1	0.241	0	2.824	Neg.	0.0929		225	1	8.5	3.5	9.086	1.77	Neg.	0.009
				group2(736 N, 12 S, 226 T)							0											201	1	1.096	0	12.86	Neg.	0.0003		226	1	5	2	5.503	0.997	Neg.	0.034
491	12.831	0.02501	5	group1(9 A, 1 D, 3 E, 7 M, 929 T, 1 X)	View SF		FALSE	FALSE	TRUE	TRUE	2											203	1	0.212	1.203	4.434	Pos.	0.0352		229	1	15	0	15	0	Neg.	0
				group2(1 E, 5 M, 968 T)							0											204	1	2.994	0.561	10.876	Neg.	0.001		230	1	4	0	5.099	0	Neg.	0.005
496	6.106	0.04721	2	group1(5 I, 945 V)	View SF		FALSE	FALSE	TRUE	TRUE	2											208	1	0.325	0	4.113	Neg.	0.0426		234	1	4	0	4.369	0	Neg.	0.01
				group2(1 A, 973 V)							0											209	1	1.263	0	10.17	Neg.	0.0014		235	1	4	0	4	0	Neg.	0.012
505	22.697	0.0001456	4	group1(950 K)	View SF						0											210	1	0.849	0.136	3.706	Neg.	0.0542		236	1	4	0	5.114	0	Neg.	0.005
				group2(3 E, 951 K, 1 N, 18 R, 1 T)							0											213	1	1.737	0.077	11.458	Neg.	0.0007		237	1	8	2	8	1	Neg.	0.003
513	52.124	4.803e-12	2	group1(950 N)	View SF						0											214	1	1.291	0.234	6.016	Neg.	0.0142		238	1	9	0	8.65	0	Neg.	0
				group2(1 K, 922 N, 51 S)							0											215	1	1.419	0	11.068	Neg.	0.0009		240	1	4	1	5.096	0.701	Neg.	0.057
521	12.82	0.0003429	1	group1(950 K)	View SF		FALSE	FALSE	TRUE	TRUE	2											216	1	1.029	0.256	3.639	Neg.	0.0564		242	1	8	0	8	0	Neg.	0
				group2(959 K, 15 R)							0											218	1	0.744	0	10.074	Neg.	0.0015		246	1	2	0	2.521	0	Neg.	0.081
523	64.545	9.641e-15	2	group1(1 D, 947 E, 2 X)	View SF		FALSE	FALSE	TRUE	TRUE	2											219	1	1.351	0	20.552	Neg.	0		247	1	3	0	3.8	0	Neg.	0.023
				group2(65 D, 909 E)							0											224	1	0.498	0.063	2.963	Neg.	0.0852		252	1	8	4	9.178	1.939	Neg.	0.009
537	138.946	4.527e-32	1	group1(8 A, 942 V)	View SF						0											225	1	1.496	0.29	6.342	Neg.	0.0118		253	1	10.5	2.5	10.695	1.27	Neg.	0.001
				group2(155 A, 819 V)							0											226	1	0.916	0.193	3.844	Neg.	0.0499		254	1	4	0	4	0	Neg.	0.014
																						229	1	2.572	0	33.669	Neg.	0		255	1	3	0	3.803	0	Neg.	0.018
																						230	1	1.106	0	11.365	Neg.	0.0007		259	1	2	0	2.535	0	Neg.	0.069
																						234	1	1.066	0	12.267	Neg.	0.0005		260	1	2	0	2.548	0	Neg.	0.072
																						235	1	0.687	0	9.164	Neg.	0.0025		263	1	3	0	3	0	Neg.	0.04
																						236	1	1.266	0	11.874	Neg.	0.0006		264	1	5	0	6.304	0	Neg.	0.001
																						237	1	1.194	0.169	7.757	Neg.	0.0053		265	1	8	0	4.477	0	Neg.	0.016
																						238	1	1.361	0	20.443	Neg.	0		266	1	7.5	1.5	8.045	0.725	Neg.	0.003
																						240	1	1.103	0.131	4.642	Neg.	0.0312		268	1	6	0	6	0	Neg.	0.001
																						241	1	0.829	0.165	2.974	Neg.	0.0846		269	1	4	1	4.606	0.514	Neg.	0.034
																						242	1	1.24	0	19.082	Neg.	0		272	1	2	0	2.536	0	Neg.	0.069
																						243	1	0.281	0	3.25	Neg.	0.0714		278	1	1	11	1	5.5	Pos.	0.054
																						246	1	0.63	0	5.172	Neg.	0.023		280	1	3	0	3	0	Neg.	0.038
																						247	1	0.942	0	8.073	Neg.	0.0045		282	1	3	0	3.29	0	Neg.	0.028
																						252	1	1.584	0.354	6.372	Neg.	0.0116		286	1	5	5	6.293	2.268	Neg.	0.097
																						253	1	1.839	0.173	13.464	Neg.	0.0002		290	1	8	6	10.14	2.718	Neg.	0.014
																						254	1	0.948	0	11.783	Neg.	0.0006		292	1	3	0	3.802	0	Neg.	0.022
																						255	1	0.807	0	9.007	Neg.	0.0027		293	1	4	2	5.045	0.906	Neg.	0.046
																						256	1	0.844	0.174	2.87	Neg.	0.0903		294	1	4	1	4	0.5	Neg.	0.045
																						259	1	0.497	0	5.257	Neg.	0.0219		296	1	3	0	3.783	0	Neg.	0.021
																						260	1	0.528	0	5.617	Neg.	0.0178		297	1	7	0	7.941	0	Neg.	0.002
																						262	1	0.433	0	5.157	Neg.	0.0232		298	1	5	0	5	0	Neg.	0.004
																						263	1	0.592	0	7.896	Neg.	0.005		299	1	9	3	9	1.5	Neg.	0.004
																						264	1	1.872	0	17.096	Neg.	0		301	1	5	0	5	0	Neg.	0.004
																						265	1	0.871	0	8.717	Neg.	0.0032		306	1	6	0	7.606	0	Neg.	0
																						266	1	1.154	0.09	9.495	Neg.	0.0021		307	1	7	0	6.995	0	Neg.	0
																						268	1	0.963	0	13.118	Neg.	0.0003		309	1	7	0	8.828	0	Neg.	0
																						269	1	1.074	0.076	7.523	Neg.	0.0061		310	1	4	0	4.447	0	Neg.	0.027
																						272	1	0.5	0	5.264	Neg.	0.0218		311	1	4	1	5.042	0.453	Neg.	0.019
																						277	1	1.942	0.585	3.95	Neg.	0.0469		312	1	7	6	11.433	2.513	Neg.	0.008
																						278	1	0.207	0.961	3.161	Pos.	0.0754		313	1	4	1	5.042	0.453	Neg.	0.019
																						279	1	1.122	0.232	4.202	Neg.	0.0404		314	1	11	1	11	0.5	Neg.	0
																						280	1	0.712	0	7.384	Neg.	0.0066		317	1	3	1	3.313	0.477	Neg.	0.085
																						281	1	0.479	0	6.115	Neg.	0.0134		318	1	8	0	8	0	Neg.	0
																						282	1	0.761	0	8.23	Neg.	0.0041		320	1	4	0	5.043	0	Neg.	0.006
																						286	1	1.738	0.401	4.601	Neg.	0.0319		322	1	7	0	8.109	0	Neg.	0
																						287	1	1.15	0.367	2.9	Neg.	0.0886		324	1	7	0	7	0	Neg.	0
																						290	1	2.27	0.478	7.539	Neg.	0.006		326	1	2	0	2.535	0	Neg.	0.069
																						292	1	0.885	0	9.153	Neg.	0.0025		327	1	5	3	5.016	1.498	Neg.	0.087
																						293	1	1.22	0.164	5.55	Neg.	0.0185		328	1	4	1	5.087	0.47	Neg.	0.021
																						294	1	0.952	0.081	6.548	Neg.	0.0105		329	1	13	0	7.594	0	Neg.	0.001
																						296	1	0.903	0	9.371	Neg.	0.0022		330	1	9	1	9.599	0.502	Neg.	0
																						297	1	1.339	0	12.013	Neg.	0.0005		334	1	5	0	5	0	Neg.	0.005
																						298	1	1.09	0	12.801	Neg.	0.0003		336	1	8	0	7.708	0	Neg.	0
																						299	1	1.658	0.238	9.767	Neg.	0.0018		337	1	2	0	2.521	0	Neg.	0.07
																						301	1	1.177	0	15.052	Neg.	0.0001		339	1	11	1	10.998	0.5	Neg.	0
																						304	1	0.767	0.16	2.853	Neg.	0.0912		340	1	8	0	8	0	Neg.	0
																						306	1	1.702	0	19.908	Neg.	0		341	1	6	2	6.571	0.958	Neg.	0.012
																						307	1	1.382	0	16.619	Neg.	0		342	1	3	0	3.88	0	Neg.	0.043
																						308	1	0.473	0	5.601	Neg.	0.0179		343	1	7	0	7	0	Neg.	0
																						309	1	2.243	0	20.22	Neg.	0		345	1	4	0	4	0	Neg.	0.012
																						310	1	0.67	0	6.267	Neg.	0.0123		347	1	5	0	6.327	0	Neg.	0.001
																						311	1	1.386	0.082	8.228	Neg.	0.0041		348	1	8	0	8	0	Neg.	0
																						312	1	2.506	0.476	8.16	Neg.	0.0043		349	1	4	0	4	0	Neg.	0.012
																						313	1	1.336	0.079	8.289	Neg.	0.004		350	1	3	0	3.291	0	Neg.	0.028
																						314	1	1.896	0.079	19.069	Neg.	0		351	1	13	0	13	0	Neg.	0
																						316	1	0.659	0.081	3.916	Neg.	0.0478		352	1	13	0	13	0	Neg.	0
																						317	1	0.775	0.084	4.353	Neg.	0.037		353	1	4	0	5.071	0	Neg.	0.005
																						318	1	1.332	0	19.176	Neg.	0		354	1	4	0	4.367	0	Neg.	0.009
																						320	1	1.306	0	11.811	Neg.	0.0006		356	1	6	0	6	0	Neg.	0.001
																						321	1	0.655	0.078	3.999	Neg.	0.0455		357	1	19	0	19	0	Neg.	0
																						322	1	1.469	0	16.55	Neg.	0		360	1	20	0	20	0	Neg.	0
																						324	1	1.528	0	17.288	Neg.	0		363	1	3	1	3.782	0.453	Neg.	0.059
																						326	1	0.514	0	6.483	Neg.	0.0109		364	1	4	0	4	0	Neg.	0.014
																						327	1	1.132	0.248	4.276	Neg.	0.0387		366	1	6	0	7.602	0	Neg.	0.001
																						328	1	1.098	0.088	6.646	Neg.	0.0099		368	1	10	0	12.621	0	Neg.	0
																						329	1	1.52	0	14.788	Neg.	0.0001		369	1	4	1	5.071	0.452	Neg.	0.019
																						330	1	2.272	0.07	20.851	Neg.	0		370	1	3	0	3.783	0	Neg.	0.018
																						332	1	1.392	0.477	3.579	Neg.	0.0585		371	1	3	0	3.825	0	Neg.	0.045
																						333	1	0.433	0	5.151	Neg.	0.0232		373	1	7	4	7.705	1.984	Neg.	0.026
																						334	1	1.17	0	14.153	Neg.	0.0002		375	1	13	0	13	0	Neg.	0
																						335	1	0.496	0	4.842	Neg.	0.0278		377	1	5	0	5	0	Neg.	0.005
																						336	1	1.179	0	17.486	Neg.	0		379	1	4	0	4	0	Neg.	0.012
																						337	1	0.697	0	6.619	Neg.	0.0101		380	1	7	0	7	0	Neg.	0
																						339	1	1.66	0.079	16.914	Neg.	0		381	1	8	0	10.114	0	Neg.	0
																						340	1	1.728	0	18.249	Neg.	0		383	1	7	1	7.789	0.496	Neg.	0.002
																						341	1	1.592	0.17	8.684	Neg.	0.0032		388	1	4	0	4	0	Neg.	0.012
																						342	1	0.944	0	7.181	Neg.	0.0074		390	1	6	0	7.586	0	Neg.	0
																						343	1	1.54	0	16.121	Neg.	0.0001		391	1	7	3	7.497	1.495	Neg.	0.015
																						345	1	0.774	0	10.73	Neg.	0.0011		392	1	7	1	8.027	0.47	Neg.	0.001
																						347	1	1.537	0	14.379	Neg.	0.0001		393	1	4	0	4	0	Neg.	0.012
																						348	1	1.242	0	18.795	Neg.	0		395	1	4	0	4.905	0	Neg.	0.006
																						349	1	0.715	0	9.541	Neg.	0.002		396	1	7	0	7	0	Neg.	0
																						350	1	0.759	0	8.209	Neg.	0.0042		397	1	5	0	6.304	0	Neg.	0.001
																						351	1	2.734	0	33.704	Neg.	0		399	1	8	2	8.206	0.988	Neg.	0.003
																						352	1	2.522	0	34.41	Neg.	0		401	1	2	0	2.55	0	Neg.	0.072
																						353	1	1.144	0	11.214	Neg.	0.0008		402	1	8	0	8.943	0	Neg.	0
																						354	1	1.018	0	10.924	Neg.	0.0009		404	1	7	0	8.84	0	Neg.	0
																						355	1	0.295	0	2.976	Neg.	0.0845		408	1	5	0	5	0	Neg.	0.004
																						356	1	0.851	0	13.409	Neg.	0.0003		410	1	5	0	5	0	Neg.	0.004
																						357	1	3.436	0	47.558	Neg.	0		411	1	9	2	9.001	1	Neg.	0.001
																						360	1	3.48	0	48.529	Neg.	0		412	1	3	0	3.878	0	Neg.	0.019
																						363	1	0.975	0.077	5.62	Neg.	0.0178		413	1	10	0	11.339	0	Neg.	0
																						364	1	0.901	0	11.174	Neg.	0.0008		414	1	5	0	6.34	0	Neg.	0.001
																						366	1	1.566	0	13.825	Neg.	0.0002		415	1	4	2	5.072	0.904	Neg.	0.045
																						367	1	0.439	0	5.761	Neg.	0.0164		416	1	8	4	10.149	1.828	Neg.	0.004
																						368	1	3.673	0	27.915	Neg.	0		417	1	7	0	4.805	0	Neg.	0.007
																						369	1	1.046	0.077	7.131	Neg.	0.0076		418	1	3	0	3.823	0	Neg.	0.019
																						370	1	0.903	0	9.319	Neg.	0.0023		420	1	3	0	3.278	0	Neg.	0.031
																						371	1	0.81	0	6.621	Neg.	0.0101		422	1	7	1	7.707	0.496	Neg.	0.002
																						372	1	0.305	0	3.088	Neg.	0.0789		424	1	10	0	5.793	0	Neg.	0.005
																						373	1	1.247	0.361	3.929	Neg.	0.0475		425	1	6	0	7.569	0	Neg.	0
																						374	1	0.312	0	3.04	Neg.	0.0812		427	1	11	0	13.369	0	Neg.	0
																						375	1	2.298	0	32.189	Neg.	0		428	1	3	0	3	0	Neg.	0.037
																						377	1	1.122	0	13.821	Neg.	0.0002		431	1	7	0	7	0	Neg.	0
																						379	1	0.89	0	10.738	Neg.	0.001		432	1	8	0	10.138	0	Neg.	0
																						380	1	1.213	0	16.319	Neg.	0.0001		433	1	8	1	4.516	0.814	Neg.	0.063
																						381	1	2.327	0	24.424	Neg.	0		434	1	2	0	2.531	0	Neg.	0.069
																						383	1	1.154	0.09	9.047	Neg.	0.0026		437	1	4	0	4	0	Neg.	0.012
																						384	1	0.242	0	3.179	Neg.	0.0746		440	1	9	0	9	0	Neg.	0
																						386	1	0.468	0	4.002	Neg.	0.0454		441	1	3	0	3.875	0	Neg.	0.019
																						388	1	0.719	0	9.576	Neg.	0.002		442	1	10	0	5.595	0	Neg.	0.006
																						390	1	1.69	0	18.192	Neg.	0		443	1	7	1	4.226	0.8	Neg.	0.078
																						391	1	1.192	0.257	5.322	Neg.	0.0211		445	1	12	0	6.712	0	Neg.	0.002
																						392	1	1.789	0.083	13.68	Neg.	0.0002		446	1	6	0	3.436	0	Neg.	0.044
																						393	1	0.964	0	11.088	Neg.	0.0009		448	1	3	0	3.785	0	Neg.	0.018
																						394	1	0.244	0	2.812	Neg.	0.0936		450	1	9	0	9.738	0	Neg.	0
																						395	1	1.012	0	10.414	Neg.	0.0013		451	1	3	0	3	0	Neg.	0.037
																						396	1	1.457	0	16.955	Neg.	0		452	1	5	0	3.019	0	Neg.	0.06
																						397	1	1.732	0	15.971	Neg.	0.0001		453	1	4	1	5.065	0.452	Neg.	0.019
																						398	1	0.66	0.099	3.179	Neg.	0.0746		454	1	7	1	8.832	0.496	Neg.	0.001
																						399	1	1.906	0.171	12.206	Neg.	0.0005		455	1	12	0	15.202	0	Neg.	0
																						400	1	0.242	0	2.707	Neg.	0.0999		456	1	6	0	7.567	0	Neg.	0
																						401	1	0.544	0	5.702	Neg.	0.0169		457	1	3	0	3	0	Neg.	0.045
																						402	1	1.335	0	16.357	Neg.	0.0001		459	1	5	0	5	0	Neg.	0.004
																						404	1	2.401	0	22.13	Neg.	0		460	1	6	1	6.576	0.498	Neg.	0.005
																						408	1	1.164	0	13.51	Neg.	0.0002		461	1	8	1	10.031	0.454	Neg.	0
																						410	1	0.721	0	9.814	Neg.	0.0017		462	1	6	0	3.539	0	Neg.	0.041
																						411	1	2.278	0.135	17.7	Neg.	0		465	1	5	3	6.39	1.407	Neg.	0.037
																						412	1	0.943	0	8.926	Neg.	0.0028		467	1	5	2	5.533	0.994	Neg.	0.033
																						413	1	1.932	0	22.776	Neg.	0		469	1	11	1	12.381	0.756	Neg.	0
																						414	1	1.347	0	13.458	Neg.	0.0002		473	1	3	0	3.783	0	Neg.	0.018
																						415	1	1.044	0.18	4.405	Neg.	0.0358		474	1	3	0	3	0	Neg.	0.037
																						416	1	2.314	0.328	10.184	Neg.	0.0014		475	1	13	0	14.541	0	Neg.	0
																						417	1	0.897	0	10.276	Neg.	0.0013		478	1	5	0	5	0	Neg.	0.005
																						418	1	0.813	0	8.493	Neg.	0.0036		479	1	12	0	15.187	0	Neg.	0
																						420	1	0.779	0	9.132	Neg.	0.0025		480	1	7	0	7	0	Neg.	0
																						422	1	1.176	0.087	9.313	Neg.	0.0023		481	1	5	0	6.34	0	Neg.	0.002
																						424	1	1.212	0	11.669	Neg.	0.0006		483	1	3	0	3.825	0	Neg.	0.019
																						425	1	1.941	0	18.713	Neg.	0		485	1	6	0	7.604	0	Neg.	0.001
																						426	1	1.051	0.179	3.708	Neg.	0.0541		487	1	5	1	6.361	0.47	Neg.	0.007
																						427	1	3.335	0	30.615	Neg.	0		488	1	5	0	6.328	0	Neg.	0.002
																						428	1	0.612	0	7.353	Neg.	0.0067		489	1	11	1	13.879	0.453	Neg.	0
																						429	1	0.305	0	3.18	Neg.	0.0745		491	1	15	11	15.534	5.426	Neg.	0.007
																						430	1	0.305	0	3.18	Neg.	0.0745		492	1	3	0	3.802	0	Neg.	0.022
																						431	1	1.759	0	21.272	Neg.	0		494	1	4	1	5.153	0.465	Neg.	0.02
																						432	1	2.609	0	24.264	Neg.	0		496	1	6	2	6	1	Neg.	0.02
																						433	1	0.769	0.146	3.574	Neg.	0.0587		497	1	5	0	5.948	0	Neg.	0.002
																						434	1	0.542	0	6.032	Neg.	0.0141		498	1	2	0	2.522	0	Neg.	0.07
																						437	1	0.942	0	10.957	Neg.	0.0009		499	1	6	4	6.001	2.016	Neg.	0.078
																						439	1	0.304	0	3.088	Neg.	0.0789		500	1	5	1	5	0.5	Neg.	0.018
																						440	1	1.548	0	20.244	Neg.	0		501	1	2	0	2.521	0	Neg.	0.081
																						441	1	0.988	0	9.238	Neg.	0.0024		502	1	7	2	8.86	0.905	Neg.	0.002
																						442	1	0.86	0	9.026	Neg.	0.0027		503	1	5	0	6.337	0	Neg.	0.002
																						443	1	0.933	0.141	4.429	Neg.	0.0353		504	1	5	2	5.001	1	Neg.	0.045
																						445	1	1.418	0	13.837	Neg.	0.0002		506	1	4	1	5.069	0.5	Neg.	0.025
																						446	1	0.578	0	5.989	Neg.	0.0144		509	1	6	1	7.62	0.468	Neg.	0.002
																						447	1	0.289	0	2.954	Neg.	0.0856		514	1	3	0	3.193	0	Neg.	0.036
																						448	1	0.939	0	9.273	Neg.	0.0023		515	1	2	0	2.488	0	Neg.	0.076
																						450	1	2.611	0	28.836	Neg.	0		517	1	2	1	8.75	0.361	Neg.	0.017
																						451	1	0.64	0	7.663	Neg.	0.0056		519	1	9	0	9	0	Neg.	0
																						452	1	0.643	0	6.241	Neg.	0.0125		520	1	4	2	4.034	0.996	Neg.	0.097
																						453	1	1.058	0.076	7.371	Neg.	0.0066		521	1	8	1	8.884	0.496	Neg.	0.001
																						454	1	2.789	0.125	14.699	Neg.	0.0001		522	1	7	0	3.928	0	Neg.	0.027
																						455	1	3.463	0	35.902	Neg.	0		523	1	5	3	6.368	1.401	Neg.	0.037
																						456	1	2.137	0	19.925	Neg.	0		524	1	5	1	5	0.558	Neg.	0.025
																						457	1	0.639	0	6.12	Neg.	0.0134		526	1	9	6	8.636	3.079	Neg.	0.041
																						458	1	0.305	0	3.088	Neg.	0.0788		528	1	2	0	2.536	0	Neg.	0.08
																						459	1	0.687	0	9.529	Neg.	0.002		529	1	9	3	10.12	2.269	Neg.	0.016
																						460	1	1.031	0.088	7.726	Neg.	0.0054		530	1	3	1	3.289	0.479	Neg.	0.087
																						461	1	2.081	0.084	16.274	Neg.	0.0001		532	1	3	0	3	0	Neg.	0.037
																						462	1	0.74	0	7.227	Neg.	0.0072		534	1	5	0	6.304	0	Neg.	0.002
																						464	1	0.807	0.171	2.799	Neg.	0.0943		536	1	7	0	7	0	Neg.	0
																						465	1	1.584	0.288	5.288	Neg.	0.0215		539	1	5	0	6.304	0	Neg.	0.001
																						466	1	1.1	0.345	2.813	Neg.	0.0935		542	1	8	4	8.012	1.998	Neg.	0.019
																						467	1	1.389	0.143	8.022	Neg.	0.0046		543	1	10	1	5.616	0.827	Neg.	0.028
																						469	1	1.959	0.136	11.985	Neg.	0.0005		546	1	3	0	3	0	Neg.	0.037
																						470	1	0.728	0.149	2.739	Neg.	0.0979		551	1	13	1	16.452	0.453	Neg.	0
																						473	1	0.902	0	9.166	Neg.	0.0025		552	1	3	0	3.804	0	Neg.	0.018
																						474	1	0.511	0	6.972	Neg.	0.0083		555	1	8	0	10.14	0	Neg.	0
																						475	1	2.257	0	26.565	Neg.	0		556	1	8	0	8	0	Neg.	0
																						476	1	0.289	0	2.954	Neg.	0.0857		558	1	8	0	8	0	Neg.	0
																						478	1	1.126	0	13.832	Neg.	0.0002		559	1	6	0	6	0	Neg.	0.002
																						479	1	3.817	0	36.809	Neg.	0		561	1	5	1	5.666	0.752	Neg.	0.04
																						480	1	1.224	0	17.685	Neg.	0		562	1	3	0	3.788	0	Neg.	0.021
																						481	1	1.335	0	14.148	Neg.	0.0002		566	1	2	0	2.187	0	Neg.	0.093
																						483	1	0.811	0	8.478	Neg.	0.0036
																						485	1	1.55	0	13.74	Neg.	0.0002
																						486	1	0.243	0	2.846	Neg.	0.0916
																						487	1	1.409	0.088	9.119	Neg.	0.0025
																						488	1	1.457	0	14.92	Neg.	0.0001
																						489	1	3.944	0.077	29.874	Neg.	0
																						491	1	3.388	0.952	9.752	Neg.	0.0018
																						492	1	0.75	0	8.374	Neg.	0.0038
																						494	1	1.407	0.085	8.62	Neg.	0.0033
																						495	1	1.062	0.128	5.169	Neg.	0.023
																						496	1	1.181	0.169	6.994	Neg.	0.0082
																						497	1	1.026	0	11.758	Neg.	0.0006
																						498	1	0.597	0	6.097	Neg.	0.0135
																						499	1	0.962	0.276	3.704	Neg.	0.0543
																						500	1	1.174	0.081	8.752	Neg.	0.0031
																						501	1	0.629	0	5.171	Neg.	0.023
																						502	1	2.193	0.152	13.49	Neg.	0.0002
																						503	1	1.276	0	11.415	Neg.	0.0007
																						504	1	1.162	0.158	6.291	Neg.	0.0121
																						506	1	1.009	0.117	4.84	Neg.	0.0278
																						509	1	1.892	0.085	12.681	Neg.	0.0004
																						512	1	1.046	0.3	2.765	Neg.	0.0963
																						514	1	0.733	0	8.671	Neg.	0.0032
																						515	1	0.48	0	5.325	Neg.	0.021
																						517	1	1.504	0.068	6.217	Neg.	0.0127
																						518	1	0.908	0.156	3.609	Neg.	0.0575
																						519	1	1.19	0	17.019	Neg.	0
																						520	1	0.802	0.169	3.387	Neg.	0.0657
																						521	1	1.306	0.09	10.698	Neg.	0.0011
																						522	1	0.604	0	6.407	Neg.	0.0114
																						523	1	1.404	0.259	5.206	Neg.	0.0225
																						524	1	1.048	0.12	5.385	Neg.	0.0203
																						526	1	1.347	0.429	4.609	Neg.	0.0318
																						528	1	0.497	0	4.537	Neg.	0.0332
																						529	1	1.578	0.419	4.385	Neg.	0.0363
																						530	1	0.757	0.084	4.273	Neg.	0.0387
																						531	1	0.452	0	4.543	Neg.	0.033
																						532	1	0.399	0	6.004	Neg.	0.0143
																						533	1	0.344	0	4.315	Neg.	0.0378
																						534	1	1.604	0	12.06	Neg.	0.0005
																						536	1	1.783	0	19.874	Neg.	0
																						539	1	1.753	0	18.356	Neg.	0
																						540	1	0.419	0	4.056	Neg.	0.044
																						542	1	1.852	0.345	7.732	Neg.	0.0054
																						543	1	0.869	0.147	4.396	Neg.	0.036
																						546	1	0.527	0	6.131	Neg.	0.0133
																						551	1	4.244	0.062	40.696	Neg.	0
																						552	1	0.765	0	7.932	Neg.	0.0049
																						555	1	2.292	0	23.259	Neg.	0
																						556	1	1.987	0	20.084	Neg.	0
																						557	1	0.305	0	3.088	Neg.	0.0788
																						558	1	1.14	0	17.711	Neg.	0
																						559	1	1.215	0	12.757	Neg.	0.0004
																						560	1	0.456	0	4.555	Neg.	0.0328
																						561	1	0.851	0.136	3.758	Neg.	0.0526
																						562	1	0.925	0	9.335	Neg.	0.0022
																						565	1	0.292	0	3.105	Neg.	0.078
																						566	1	0.512	0	5.55	Neg.	0.0185
																						### ** Found _6_ sites under pervasive positive diversifying and _373_ sites under negative selection at p <= 0.1**
