# Supplementary material for: Mutation in Hemagglutinin Antigenic Sites in Influenza A pH1N1 Viruses from 2015–2019 in the United States Mountain West, Europe, and the Northern Hemisphere
Source: Genes (Basel). 2022 May 19;13(5):909. doi: 10.3390/genes13050909 (PMC9141826; doi:10.3390/genes13050909)
Supplement: Supplementary file 1 [file genes-13-00909-s001.zip › Table S5_Supplementary_Table_MISTIC.xlsx]

## Sheet: Sheet1
# MISTIC
# resnum1	resname1	resnum2	resname2	MIvalue
1	M	2	K	7.13907
1	M	3	A	22.7968
1	M	4	I	-6.0004
1	M	5	L	20.4256
1	M	6	V	-6.43366
1	M	7	V	24.8973
1	M	8	L	22.8017
1	M	9	L	-1.65479
1	M	10	Y	-0.757026
1	M	11	T	4.5181
1	M	12	F	20.6001
1	M	13	T	18.9497
1	M	14	T	1.1439
1	M	15	A	-4.46574
1	M	16	N	-3.76265
1	M	17	A	25.4108
1	M	18	D	26.8839
1	M	19	T	24.1451
1	M	20	L	-3.22322
1	M	21	C	24.3382
1	M	22	I	-1.33605
1	M	23	X	23.8127
1	M	24	Y	21.3856
1	M	25	H	26.9565
1	M	26	A	23.5942
1	M	27	N	27.7528
1	M	28	N	24.7931
1	M	29	S	23.7044
1	M	30	T	24.1067
1	M	31	D	21.3946
1	M	32	T	23.4584
1	M	33	V	22.4081
1	M	34	D	23.9047
1	M	35	T	23.8615
1	M	36	V	0.856645
1	M	37	L	22.0142
1	M	38	E	24.5383
1	M	39	K	24.8409
1	M	40	N	22.1899
1	M	41	V	23.1291
1	M	42	T	22.9503
1	M	43	V	23.516
1	M	44	T	21.098
1	M	45	H	24.5944
1	M	46	S	23.0647
1	M	47	V	25.182
1	M	48	N	21.2582
1	M	49	L	25.4205
1	M	50	L	24.4032
1	M	51	E	24.0054
1	M	52	D	-3.34865
1	M	53	K	-5.98603
1	M	54	H	22.6256
1	M	55	N	24.3907
1	M	56	G	25.3883
1	M	57	K	19.4803
1	M	58	L	27.4108
1	M	59	C	28.8333
1	M	60	K	-4.81951
1	M	61	L	19.1002
1	M	62	R	-5.68692
1	M	63	G	24.7851
1	M	64	V	-2.28626
1	M	65	A	20.1321
1	M	66	P	24.3981
1	M	67	L	22.9592
1	M	68	H	3.93768
1	M	69	L	23.4497
1	M	70	G	19.673
1	M	71	K	2.51163
1	M	72	C	22.3716
1	M	73	N	22.7332
1	M	74	I	-0.674074
1	M	75	A	25.1081
1	M	76	G	24.4782
1	M	77	W	25.7096
1	M	78	I	14.8273
1	M	79	L	24.8238
1	M	80	G	28.0216
1	M	81	N	24.3316
1	M	82	P	21.629
1	M	83	E	24.2741
1	M	84	C	24.1069
1	M	85	E	-1.46141
1	M	86	S	-2.21303
1	M	87	L	25.2303
1	M	88	S	-5.10601
1	M	89	T	24.5439
1	M	90	A	21.6088
1	M	91	S	-9.57575
1	M	92	S	25.2047
1	M	93	W	23.9579
1	M	94	S	23.6007
1	M	95	Y	23.967
1	M	96	I	21.8846
1	M	97	V	-2.12731
1	M	98	E	23.7408
1	M	99	T	17.4512
1	M	100	S	19.5237
1	M	101	N	13.0207
1	M	102	S	20.8669
1	M	103	D	-5.42221
1	M	104	N	22.6966
1	M	105	G	23.5957
1	M	106	T	9.64368
1	M	107	C	22.3459
1	M	108	Y	23.5597
1	M	109	P	24.9494
1	M	110	G	23.2398
1	M	111	D	-3.52773
1	M	112	F	25.1108
1	M	113	I	-0.859438
1	M	114	N	1.64477
1	M	115	Y	23.6066
1	M	116	E	23.1266
1	M	117	E	27.0559
1	M	118	L	23.6171
1	M	119	R	22.8615
1	M	120	E	26.0801
1	M	121	Q	21.667
1	M	122	L	24.1488
1	M	123	S	22.7164
1	M	124	S	2.49023
1	M	125	V	21.1459
1	M	126	S	23.3641
1	M	127	S	23.3778
1	M	128	F	18.6628
1	M	129	E	23.5634
1	M	130	R	18.0626
1	M	131	F	22.7857
1	M	132	E	23.6897
1	M	133	I	23.6318
1	M	134	F	24.987
1	M	135	P	26.6521
1	M	136	K	27.945
1	M	137	T	5.49407
1	M	138	S	-4.46045
1	M	139	S	24.7871
1	M	140	W	24.553
1	M	141	P	23.7294
1	M	142	N	19.096
1	M	143	H	24.9861
1	M	144	D	-1.76275
1	M	145	S	-8.04323
1	M	146	N	-6.46325
1	M	147	K	20.0681
1	M	148	G	23.083
1	M	149	V	2.23152
1	M	150	T	24.319
1	M	151	A	1.29848
1	M	152	A	22.0891
1	M	153	C	24.4597
1	M	154	P	4.02796
1	M	155	H	15.5487
1	M	156	A	-3.88612
1	M	157	G	25.9788
1	M	158	A	9.26591
1	M	159	K	-2.28457
1	M	160	S	23.8216
1	M	161	F	25.36
1	M	162	Y	22.0099
1	M	163	K	-6.09973
1	M	164	N	23.3695
1	M	165	L	28.328
1	M	166	I	-4.62925
1	M	167	W	27.1162
1	M	168	L	-1.96676
1	M	169	V	17.8252
1	M	170	K	18.862
1	M	171	K	24.1045
1	M	172	G	11.9758
1	M	173	N	19.4121
1	M	174	S	24.4983
1	M	175	Y	27.7537
1	M	176	P	24.327
1	M	177	K	21.0687
1	M	178	L	18.0265
1	M	179	N	-2.51396
1	M	180	Q	-7.64174
1	M	181	S	8.0373
1	M	182	Y	25.2293
1	M	183	I	-2.99339
1	M	184	N	24.5172
1	M	185	D	-7.03804
1	M	186	K	22.5371
1	M	187	G	17.3634
1	M	188	K	25.1881
1	M	189	E	23.7932
1	M	190	V	22.7411
1	M	191	L	23.3499
1	M	192	V	22.1691
1	M	193	L	0.59895
1	M	194	W	24.8671
1	M	195	G	19.133
1	M	196	I	-3.42974
1	M	197	H	24.2443
1	M	198	H	21.1371
1	M	199	P	26.9596
1	M	200	S	13.3402
1	M	201	T	23.4788
1	M	202	T	-5.44512
1	M	203	A	-6.56284
1	M	204	D	18.2061
1	M	205	Q	23.2996
1	M	206	Q	20.6107
1	M	207	S	-3.14764
1	M	208	L	27.1488
1	M	209	Y	24.5266
1	M	210	Q	21.0948
1	M	211	N	24.1087
1	M	212	A	-4.06646
1	M	213	D	0.693544
1	M	214	A	2.14643
1	M	215	Y	24.5988
1	M	216	V	21.81
1	M	217	F	-3.73783
1	M	218	V	26.0341
1	M	219	G	16.5477
1	M	220	T	-6.38234
1	M	221	S	26.789
1	M	222	R	-0.653404
1	M	223	Y	25.3334
1	M	224	S	-3.61868
1	M	225	K	0.240514
1	M	226	K	-2.7323
1	M	227	F	26.3513
1	M	228	K	-7.4799
1	M	229	P	26.0511
1	M	230	E	25.0343
1	M	231	I	26.1294
1	M	232	A	1.37441
1	M	233	T	-10.1888
1	M	234	R	24.0781
1	M	235	P	21.3362
1	M	236	K	28.2284
1	M	237	V	24.3727
1	M	238	R	26.3256
1	M	239	D	-2.72318
1	M	240	Q	25.8467
1	M	241	E	-4.75637
1	M	242	G	24.1189
1	M	243	R	22.6487
1	M	244	M	19.7153
1	M	245	N	21.6841
1	M	246	Y	23.9591
1	M	247	Y	25.8116
1	M	248	W	24.4392
1	M	249	T	19.5707
1	M	250	L	23.4376
1	M	251	V	-4.25733
1	M	252	E	1.43214
1	M	253	P	-1.88718
1	M	254	G	21.1036
1	M	255	D	23.7298
1	M	256	K	-4.62451
1	M	257	I	25.0384
1	M	258	T	24.9838
1	M	259	F	24.7257
1	M	260	E	24.6247
1	M	261	A	23.8235
1	M	262	T	22.073
1	M	263	G	25.8336
1	M	264	N	27.4507
1	M	265	L	21.5946
1	M	266	V	-3.00977
1	M	267	V	-3.62099
1	M	268	P	30.0879
1	M	269	R	-3.17383
1	M	270	Y	12.3203
1	M	271	A	27.392
1	M	272	F	22.3276
1	M	273	T	-6.24894
1	M	274	M	-5.49092
1	M	275	E	-9.09208
1	M	276	R	-0.517441
1	M	277	N	-10.5568
1	M	278	A	-7.30184
1	M	279	G	-2.3295
1	M	280	S	22.7998
1	M	281	G	22.1483
1	M	282	I	26.977
1	M	283	I	4.15353
1	M	284	I	-1.0999
1	M	285	S	24.8116
1	M	286	D	18.9616
1	M	287	T	-2.33854
1	M	288	P	-1.14052
1	M	289	V	21.9982
1	M	290	H	19.8004
1	M	291	D	0.070559
1	M	292	C	21.4338
1	M	293	N	-4.75244
1	M	294	T	22.9942
1	M	295	T	-4.93076
1	M	296	C	30.0578
1	M	297	Q	23.2126
1	M	298	T	20.5656
1	M	299	P	21.9054
1	M	300	E	-9.48332
1	M	301	G	24.1945
1	M	302	A	23.3018
1	M	303	I	-0.305533
1	M	304	N	4.10347
1	M	305	T	-3.22881
1	M	306	S	2.73841
1	M	307	L	23.5853
1	M	308	P	23.8979
1	M	309	F	22.7163
1	M	310	Q	25.6345
1	M	311	N	25.519
1	M	312	I	11.6086
1	M	313	H	22.1115
1	M	314	P	23.8103
1	M	315	I	19.628
1	M	316	T	21.9251
1	M	317	I	23.6964
1	M	318	G	25.6088
1	M	319	K	-9.04629
1	M	320	C	21.619
1	M	321	P	25.3628
1	M	322	K	25.9925
1	M	323	Y	24.5244
1	M	324	V	25.5087
1	M	325	K	22.1917
1	M	326	S	23.2429
1	M	327	T	19.2039
1	M	328	K	2.04519
1	M	329	L	22.5744
1	M	330	R	24.7179
1	M	331	L	-7.0838
1	M	332	A	26.1537
1	M	333	T	25.2344
1	M	334	G	26.3535
1	M	335	L	24.3486
1	M	336	R	25.0205
1	M	337	N	24.6431
1	M	338	V	-3.00761
1	M	339	P	26.0832
1	M	340	S	26.3293
1	M	341	I	23.4673
1	M	342	Q	28.902
1	M	343	S	24.9552
1	M	344	R	20.9469
1	M	345	G	25.6039
1	M	346	L	23.182
1	M	347	F	26.2393
1	M	348	G	27.7643
1	M	349	A	26.7773
1	M	350	I	23.3682
1	M	351	A	22.1821
1	M	352	G	24.3539
1	M	353	F	26.0576
1	M	354	I	27.0062
1	M	355	E	26.212
1	M	356	G	25.0496
1	M	357	G	22.7208
1	M	358	W	24.8622
1	M	359	T	26.0338
1	M	360	G	23.7958
1	M	361	M	23.4393
1	M	362	V	-4.65519
1	M	363	D	25.9358
1	M	364	G	23.1745
1	M	365	W	26.1465
1	M	366	Y	23.1092
1	M	367	G	24.3217
1	M	368	Y	27.0255
1	M	369	H	21.3575
1	M	370	H	21.854
1	M	371	Q	21.7514
1	M	372	N	22.6351
1	M	373	E	24.2592
1	M	374	Q	26.4408
1	M	375	G	22.8588
1	M	376	S	21.1191
1	M	377	G	26.756
1	M	378	Y	25.9809
1	M	379	A	27.886
1	M	380	A	25.4855
1	M	381	D	27.7826
1	M	382	L	-4.20688
1	M	383	K	23.6377
1	M	384	S	24.605
1	M	385	T	25.6824
1	M	386	Q	26.1045
1	M	387	N	0.408217
1	M	388	A	25.346
1	M	389	I	23.4403
1	M	390	D	20.0299
1	M	391	K	-8.17715
1	M	392	I	29.9327
1	M	393	T	1.22771
1	M	394	N	24.1251
1	M	395	K	24.5132
1	M	396	V	23.6824
1	M	397	N	22.7144
1	M	398	S	22.6252
1	M	399	V	17.4231
1	M	400	I	23.4001
1	M	401	E	26.4983
1	M	402	K	24.1698
1	M	403	M	23.1657
1	M	404	N	24.7014
1	M	405	T	0.312021
1	M	406	Q	23.2915
1	M	407	F	27.088
1	M	408	T	21.5192
1	M	409	A	2.25545
1	M	410	V	26.2403
1	M	411	G	21.9096
1	M	412	K	26.327
1	M	413	E	24.4492
1	M	414	F	24.7852
1	M	415	N	19.2499
1	M	416	H	-4.92267
1	M	417	L	24.6256
1	M	418	E	21.3276
1	M	419	K	21.053
1	M	420	R	26.722
1	M	421	I	18.9439
1	M	422	E	23.1504
1	M	423	N	24.3678
1	M	424	L	26.8704
1	M	425	N	24.2022
1	M	426	K	21.23
1	M	427	K	24.8789
1	M	428	V	24.7948
1	M	429	D	22.4228
1	M	430	D	23.2743
1	M	431	G	26.7911
1	M	432	F	26.6926
1	M	433	L	19.5295
1	M	434	D	27.7243
1	M	435	I	-0.346229
1	M	436	W	23.7188
1	M	437	T	22.6312
1	M	438	Y	24.5832
1	M	439	N	27.0566
1	M	440	A	25.785
1	M	441	E	22.797
1	M	442	L	23.3549
1	M	443	L	27.6874
1	M	444	V	4.86982
1	M	445	L	24.3467
1	M	446	L	27.5518
1	M	447	E	24.2487
1	M	448	N	27.3401
1	M	449	E	25.003
1	M	450	R	24.9331
1	M	451	T	24.8648
1	M	452	L	24.2729
1	M	453	D	25.3487
1	M	454	Y	-3.18448
1	M	455	H	21.462
1	M	456	D	26.3623
1	M	457	S	2.35475
1	M	458	N	26.4957
1	M	459	V	24.6767
1	M	460	K	15.927
1	M	461	N	20.4704
1	M	462	L	23.0243
1	M	463	Y	24.6781
1	M	464	E	20.8032
1	M	465	K	17.2141
1	M	466	V	25.9094
1	M	467	R	-2.65191
1	M	468	N	-8.25379
1	M	469	Q	22.3999
1	M	470	L	23.2629
1	M	471	K	-1.48073
1	M	472	N	21.61
1	M	473	N	26.1281
1	M	474	A	24.5058
1	M	475	K	20.731
1	M	476	E	25.4481
1	M	477	I	23.6563
1	M	478	G	28.6067
1	M	479	N	25.8445
1	M	480	G	26.3173
1	M	481	C	25.4429
1	M	482	F	22.5496
1	M	483	E	22.9342
1	M	484	F	25.9014
1	M	485	Y	23.4139
1	M	486	H	21.6649
1	M	487	K	26.0136
1	M	488	C	21.2539
1	M	489	D	23.3641
1	M	490	N	15.3764
1	M	491	T	-5.78886
1	M	492	C	28.3514
1	M	493	M	21.8223
1	M	494	E	24.6112
1	M	495	S	26.1826
1	M	496	V	19.3311
1	M	497	K	17.2123
1	M	498	N	26.6247
1	M	499	G	25.7651
1	M	500	T	24.5987
1	M	501	Y	25.9268
1	M	502	D	2.16772
1	M	503	Y	23.6362
1	M	504	P	23.1718
1	M	505	K	3.95115
1	M	506	Y	25.2112
1	M	507	S	27.0652
1	M	508	E	22.2746
1	M	509	E	22.4215
1	M	510	A	-2.70596
1	M	511	K	22.1821
1	M	512	L	26.7396
1	M	513	N	22.1245
1	M	514	R	22.9285
1	M	515	E	26.902
1	M	516	K	4.99573
1	M	517	I	25.6486
1	M	518	D	21.3156
1	M	519	G	25.3469
1	M	520	V	23.7076
1	M	521	K	25.9264
1	M	522	L	25.0531
1	M	523	E	22.1043
1	M	524	S	20.6863
1	M	525	T	-5.11665
1	M	526	R	-4.02131
1	M	527	I	-2.1308
1	M	528	Y	3.81169
1	M	529	Q	21.6019
1	M	530	I	22.0916
1	M	531	L	25.7729
1	M	532	A	25.2048
1	M	533	I	24.1424
1	M	534	Y	26.9977
1	M	535	S	24.1306
1	M	536	T	27.0015
1	M	537	V	19.3516
1	M	538	A	27.7313
1	M	539	S	23.8492
1	M	540	S	24.0844
1	M	541	L	24.1286
1	M	542	V	25.6528
1	M	543	L	25.6751
1	M	544	V	-5.51816
1	M	545	V	22.8153
1	M	546	S	22.3887
1	M	547	L	27.1318
1	M	548	G	24.917
1	M	549	A	26.2207
1	M	550	I	19.4794
1	M	551	S	22.6455
1	M	552	F	24.4728
1	M	553	W	24.2723
1	M	554	M	27.2584
1	M	555	C	25.1249
1	M	556	S	24.4985
1	M	557	N	25.8538
1	M	558	G	26.1667
1	M	559	S	26.6504
1	M	560	L	26.0975
1	M	561	Q	25.0635
1	M	562	C	26.8383
1	M	563	R	25.7977
1	M	564	I	21.4675
1	M	565	C	26.2678
1	M	566	I	25.2854
2	K	3	A	11.8499
2	K	4	I	56.7738
2	K	5	L	19.693
2	K	6	V	49.7018
2	K	7	V	7.74248
2	K	8	L	7.3026
2	K	9	L	59.1207
2	K	10	Y	54.9978
2	K	11	T	26.8156
2	K	12	F	3.9314
2	K	13	T	6.34251
2	K	14	T	56.3957
2	K	15	A	69.613
2	K	16	N	64.4214
2	K	17	A	8.04439
2	K	18	D	7.00237
2	K	19	T	7.39746
2	K	20	L	58.765
2	K	21	C	7.41351
2	K	22	I	59.5403
2	K	23	X	7.08977
2	K	24	Y	7.28223
2	K	25	H	6.51829
2	K	26	A	7.65601
2	K	27	N	6.38357
2	K	28	N	6.49302
2	K	29	S	7.48927
2	K	30	T	6.99126
2	K	31	D	15.174
2	K	32	T	7.51863
2	K	33	V	7.21084
2	K	34	D	6.58027
2	K	35	T	7.71491
2	K	36	V	39.0115
2	K	37	L	17.7252
2	K	38	E	7.40351
2	K	39	K	6.08603
2	K	40	N	6.96471
2	K	41	V	13.6422
2	K	42	T	7.83346
2	K	43	V	6.8572
2	K	44	T	7.38489
2	K	45	H	7.60797
2	K	46	S	7.65848
2	K	47	V	7.56162
2	K	48	N	11.4344
2	K	49	L	7.44328
2	K	50	L	7.02213
2	K	51	E	8.66388
2	K	52	D	44.7161
2	K	53	K	53.2258
2	K	54	H	7.26571
2	K	55	N	6.86543
2	K	56	G	10.4413
2	K	57	K	6.87432
2	K	58	L	6.23831
2	K	59	C	6.71618
2	K	60	K	61.0386
2	K	61	L	12.8976
2	K	62	R	53.4989
2	K	63	G	7.43957
2	K	64	V	60.7059
2	K	65	A	2.79069
2	K	66	P	7.20325
2	K	67	L	8.45829
2	K	68	H	44.4582
2	K	69	L	8.18572
2	K	70	G	6.51527
2	K	71	K	42.7015
2	K	72	C	7.55054
2	K	73	N	4.22908
2	K	74	I	59.7723
2	K	75	A	7.42957
2	K	76	G	7.09068
2	K	77	W	7.11216
2	K	78	I	24.3426
2	K	79	L	7.76771
2	K	80	G	7.40422
2	K	81	N	7.02687
2	K	82	P	7.38223
2	K	83	E	10.1872
2	K	84	C	7.07315
2	K	85	E	58.775
2	K	86	S	66.1497
2	K	87	L	6.00738
2	K	88	S	60.3028
2	K	89	T	4.60156
2	K	90	A	4.05188
2	K	91	S	31.2751
2	K	92	S	6.63682
2	K	93	W	7.52347
2	K	94	S	6.84384
2	K	95	Y	7.91692
2	K	96	I	6.20642
2	K	97	V	58.3066
2	K	98	E	6.99374
2	K	99	T	14.3013
2	K	100	S	9.28641
2	K	101	N	19.9571
2	K	102	S	4.05679
2	K	103	D	60.2824
2	K	104	N	11.7402
2	K	105	G	7.30361
2	K	106	T	36.6428
2	K	107	C	7.02096
2	K	108	Y	8.11579
2	K	109	P	8.49636
2	K	110	G	7.00485
2	K	111	D	55.7557
2	K	112	F	7.29777
2	K	113	I	54.2929
2	K	114	N	52.7984
2	K	115	Y	7.23448
2	K	116	E	9.80601
2	K	117	E	7.10523
2	K	118	L	7.56013
2	K	119	R	13.2911
2	K	120	E	6.83214
2	K	121	Q	17.5498
2	K	122	L	8.38045
2	K	123	S	4.97629
2	K	124	S	50.9054
2	K	125	V	12.548
2	K	126	S	7.01524
2	K	127	S	7.88337
2	K	128	F	2.75806
2	K	129	E	6.33115
2	K	130	R	24.2715
2	K	131	F	6.09332
2	K	132	E	6.91072
2	K	133	I	8.71218
2	K	134	F	8.03212
2	K	135	P	7.35466
2	K	136	K	6.22776
2	K	137	T	27.9273
2	K	138	S	58.1572
2	K	139	S	6.88561
2	K	140	W	6.67214
2	K	141	P	7.5345
2	K	142	N	15.7573
2	K	143	H	5.62713
2	K	144	D	54.1253
2	K	145	S	62.4384
2	K	146	N	52.7017
2	K	147	K	-1.74494
2	K	148	G	7.96403
2	K	149	V	40.9077
2	K	150	T	7.0627
2	K	151	A	38.3441
2	K	152	A	3.68873
2	K	153	C	6.53266
2	K	154	P	50.4298
2	K	155	H	30.7393
2	K	156	A	54.6286
2	K	157	G	7.16452
2	K	158	A	33.3212
2	K	159	K	51.2863
2	K	160	S	5.77741
2	K	161	F	7.78343
2	K	162	Y	8.19421
2	K	163	K	63.8285
2	K	164	N	6.97528
2	K	165	L	8.65121
2	K	166	I	58.3001
2	K	167	W	7.72366
2	K	168	L	57.2195
2	K	169	V	20.2341
2	K	170	K	3.22271
2	K	171	K	7.77815
2	K	172	G	34.16
2	K	173	N	16.1027
2	K	174	S	4.86343
2	K	175	Y	6.60344
2	K	176	P	6.36283
2	K	177	K	0.0156
2	K	178	L	16.4497
2	K	179	N	60.9371
2	K	180	Q	66.9384
2	K	181	S	1.39576
2	K	182	Y	7.60105
2	K	183	I	56.3161
2	K	184	N	7.72349
2	K	185	D	53.9685
2	K	186	K	4.51982
2	K	187	G	12.8083
2	K	188	K	7.83494
2	K	189	E	7.22705
2	K	190	V	5.31213
2	K	191	L	7.35886
2	K	192	V	10.8111
2	K	193	L	51.285
2	K	194	W	7.52895
2	K	195	G	4.72505
2	K	196	I	73.8878
2	K	197	H	7.40655
2	K	198	H	7.77921
2	K	199	P	7.69994
2	K	200	S	-1.85804
2	K	201	T	6.34213
2	K	202	T	34.993
2	K	203	A	59.5189
2	K	204	D	25.6277
2	K	205	Q	7.88822
2	K	206	Q	8.8065
2	K	207	S	52.8631
2	K	208	L	5.84884
2	K	209	Y	6.71122
2	K	210	Q	6.05703
2	K	211	N	5.63069
2	K	212	A	56.8222
2	K	213	D	40.1095
2	K	214	A	46.9727
2	K	215	Y	6.44562
2	K	216	V	15.9063
2	K	217	F	57.6457
2	K	218	V	7.47724
2	K	219	G	11.7416
2	K	220	T	52.9786
2	K	221	S	7.47082
2	K	222	R	48.5321
2	K	223	Y	7.11863
2	K	224	S	63.598
2	K	225	K	42.1263
2	K	226	K	54.6336
2	K	227	F	8.35647
2	K	228	K	53.6382
2	K	229	P	7.00759
2	K	230	E	7.99299
2	K	231	I	7.85155
2	K	232	A	31.5879
2	K	233	T	46.4433
2	K	234	R	7.33708
2	K	235	P	8.80002
2	K	236	K	7.10162
2	K	237	V	12.045
2	K	238	R	7.36658
2	K	239	D	59.1556
2	K	240	Q	6.57235
2	K	241	E	55.3062
2	K	242	G	7.69224
2	K	243	R	8.09846
2	K	244	M	3.88938
2	K	245	N	22.242
2	K	246	Y	8.03356
2	K	247	Y	7.73925
2	K	248	W	6.88563
2	K	249	T	4.03759
2	K	250	L	4.43018
2	K	251	V	57.0818
2	K	252	E	39.5696
2	K	253	P	62.9969
2	K	254	G	9.47289
2	K	255	D	7.07213
2	K	256	K	64.0786
2	K	257	I	13.9186
2	K	258	T	8.72776
2	K	259	F	6.87322
2	K	260	E	6.16333
2	K	261	A	6.99186
2	K	262	T	4.98748
2	K	263	G	7.46889
2	K	264	N	6.211
2	K	265	L	8.85466
2	K	266	V	61.8009
2	K	267	V	52.2185
2	K	268	P	7.00697
2	K	269	R	58.5909
2	K	270	Y	23.2154
2	K	271	A	8.34425
2	K	272	F	8.17662
2	K	273	T	69.4996
2	K	274	M	52.6599
2	K	275	E	57.6384
2	K	276	R	58.1473
2	K	277	N	49.716
2	K	278	A	56.4301
2	K	279	G	54.185
2	K	280	S	7.41145
2	K	281	G	6.26059
2	K	282	I	10.4701
2	K	283	I	37.9437
2	K	284	I	53.705
2	K	285	S	7.87605
2	K	286	D	7.62626
2	K	287	T	55.6504
2	K	288	P	35.8619
2	K	289	V	2.41178
2	K	290	H	0.74604
2	K	291	D	47.3158
2	K	292	C	6.93436
2	K	293	N	47.147
2	K	294	T	6.19848
2	K	295	T	55.2581
2	K	296	C	7.36225
2	K	297	Q	6.16226
2	K	298	T	7.05638
2	K	299	P	2.20717
2	K	300	E	64.1577
2	K	301	G	7.29436
2	K	302	A	7.85183
2	K	303	I	50.0911
2	K	304	N	42.0931
2	K	305	T	61.8452
2	K	306	S	41.1194
2	K	307	L	8.44577
2	K	308	P	7.2196
2	K	309	F	8.01867
2	K	310	Q	6.81571
2	K	311	N	7.51815
2	K	312	I	-4.92336
2	K	313	H	2.19293
2	K	314	P	7.18428
2	K	315	I	1.57459
2	K	316	T	5.21488
2	K	317	I	6.99487
2	K	318	G	7.40681
2	K	319	K	58.8875
2	K	320	C	7.84027
2	K	321	P	7.34305
2	K	322	K	7.13856
2	K	323	Y	7.06387
2	K	324	V	7.51786
2	K	325	K	5.37004
2	K	326	S	7.86007
2	K	327	T	4.4318
2	K	328	K	47.9906
2	K	329	L	7.90285
2	K	330	R	6.57721
2	K	331	L	60.8198
2	K	332	A	6.05255
2	K	333	T	7.25415
2	K	334	G	7.50795
2	K	335	L	7.12911
2	K	336	R	6.98739
2	K	337	N	7.05938
2	K	338	V	44.3934
2	K	339	P	7.13654
2	K	340	S	7.36613
2	K	341	I	12.06
2	K	342	Q	7.66214
2	K	343	S	7.57451
2	K	344	R	10.0357
2	K	345	G	7.44032
2	K	346	L	7.55224
2	K	347	F	6.49808
2	K	348	G	6.69379
2	K	349	A	8.0316
2	K	350	I	6.76774
2	K	351	A	6.33369
2	K	352	G	7.73994
2	K	353	F	7.57447
2	K	354	I	7.13299
2	K	355	E	6.45022
2	K	356	G	7.51851
2	K	357	G	6.92711
2	K	358	W	7.02237
2	K	359	T	7.82574
2	K	360	G	7.23399
2	K	361	M	7.63425
2	K	362	V	68.4028
2	K	363	D	7.49205
2	K	364	G	6.63818
2	K	365	W	7.2261
2	K	366	Y	6.59808
2	K	367	G	7.52879
2	K	368	Y	6.77062
2	K	369	H	6.5089
2	K	370	H	7.73669
2	K	371	Q	15.2399
2	K	372	N	8.19333
2	K	373	E	9.49663
2	K	374	Q	6.94889
2	K	375	G	9.09934
2	K	376	S	13.8737
2	K	377	G	7.2961
2	K	378	Y	7.06928
2	K	379	A	8.05971
2	K	380	A	7.56467
2	K	381	D	6.96839
2	K	382	L	57.6115
2	K	383	K	10.1757
2	K	384	S	6.90149
2	K	385	T	6.78096
2	K	386	Q	6.74903
2	K	387	N	38.6322
2	K	388	A	7.61138
2	K	389	I	5.43062
2	K	390	D	5.10931
2	K	391	K	59.1832
2	K	392	I	6.29059
2	K	393	T	44.2421
2	K	394	N	7.59902
2	K	395	K	7.67184
2	K	396	V	6.80623
2	K	397	N	7.58139
2	K	398	S	7.23235
2	K	399	V	13.3202
2	K	400	I	6.88208
2	K	401	E	8.11212
2	K	402	K	7.89503
2	K	403	M	7.60412
2	K	404	N	7.71484
2	K	405	T	43.7261
2	K	406	Q	7.55035
2	K	407	F	6.77342
2	K	408	T	15.2411
2	K	409	A	41.645
2	K	410	V	8.26333
2	K	411	G	8.85548
2	K	412	K	8.33007
2	K	413	E	7.12613
2	K	414	F	7.87244
2	K	415	N	10.2194
2	K	416	H	59.9349
2	K	417	L	7.10715
2	K	418	E	7.10169
2	K	419	K	23.377
2	K	420	R	7.03004
2	K	421	I	3.37913
2	K	422	E	7.55088
2	K	423	N	14.7204
2	K	424	L	7.95281
2	K	425	N	8.17228
2	K	426	K	12.399
2	K	427	K	7.01587
2	K	428	V	7.23143
2	K	429	D	7.20593
2	K	430	D	7.62296
2	K	431	G	6.77988
2	K	432	F	7.13119
2	K	433	L	4.79859
2	K	434	D	7.32258
2	K	435	I	55.801
2	K	436	W	7.36764
2	K	437	T	7.19302
2	K	438	Y	6.8635
2	K	439	N	6.55505
2	K	440	A	6.34607
2	K	441	E	6.45726
2	K	442	L	7.96575
2	K	443	L	7.78864
2	K	444	V	39.786
2	K	445	L	8.18619
2	K	446	L	6.68483
2	K	447	E	8.62734
2	K	448	N	7.51349
2	K	449	E	7.73738
2	K	450	R	7.44245
2	K	451	T	8.3515
2	K	452	L	7.29242
2	K	453	D	7.51589
2	K	454	Y	54.5339
2	K	455	H	7.09887
2	K	456	D	6.52495
2	K	457	S	41.1021
2	K	458	N	6.93678
2	K	459	V	7.21479
2	K	460	K	23.0677
2	K	461	N	8.95711
2	K	462	L	7.43398
2	K	463	Y	7.38356
2	K	464	E	10.5155
2	K	465	K	19.2399
2	K	466	V	6.70083
2	K	467	R	54.2396
2	K	468	N	67.1072
2	K	469	Q	7.11379
2	K	470	L	6.7236
2	K	471	K	60.042
2	K	472	N	6.13011
2	K	473	N	7.79681
2	K	474	A	6.4235
2	K	475	K	4.95526
2	K	476	E	7.4341
2	K	477	I	11.0223
2	K	478	G	7.27696
2	K	479	N	7.61873
2	K	480	G	7.29744
2	K	481	C	7.04459
2	K	482	F	6.76733
2	K	483	E	7.89169
2	K	484	F	6.6348
2	K	485	Y	6.21392
2	K	486	H	7.38961
2	K	487	K	7.71026
2	K	488	C	7.11778
2	K	489	D	6.39408
2	K	490	N	23.3893
2	K	491	T	56.2632
2	K	492	C	6.36999
2	K	493	M	9.31525
2	K	494	E	7.18655
2	K	495	S	6.56246
2	K	496	V	3.46405
2	K	497	K	14.5514
2	K	498	N	6.21385
2	K	499	G	6.48972
2	K	500	T	7.54288
2	K	501	Y	6.72839
2	K	502	D	38.0225
2	K	503	Y	7.04185
2	K	504	P	11.0037
2	K	505	K	35.7396
2	K	506	Y	6.70962
2	K	507	S	7.27884
2	K	508	E	11.0897
2	K	509	E	13.1129
2	K	510	A	57.1707
2	K	511	K	6.82516
2	K	512	L	6.93715
2	K	513	N	2.47835
2	K	514	R	7.92184
2	K	515	E	7.97722
2	K	516	K	36.4026
2	K	517	I	7.42209
2	K	518	D	9.34085
2	K	519	G	6.52007
2	K	520	V	12.2042
2	K	521	K	5.03597
2	K	522	L	7.19041
2	K	523	E	1.9883
2	K	524	S	10.9081
2	K	525	T	59.7244
2	K	526	R	68.7127
2	K	527	I	58.0071
2	K	528	Y	43.8736
2	K	529	Q	5.98107
2	K	530	I	6.32073
2	K	531	L	7.40236
2	K	532	A	7.93346
2	K	533	I	6.31074
2	K	534	Y	7.26493
2	K	535	S	6.7633
2	K	536	T	6.9605
2	K	537	V	0.4904
2	K	538	A	7.03089
2	K	539	S	6.41643
2	K	540	S	8.03025
2	K	541	L	7.43201
2	K	542	V	5.99021
2	K	543	L	6.12184
2	K	544	V	68.2334
2	K	545	V	23.7968
2	K	546	S	8.839
2	K	547	L	7.1728
2	K	548	G	6.53739
2	K	549	A	6.54768
2	K	550	I	18.6125
2	K	551	S	6.57829
2	K	552	F	8.08645
2	K	553	W	7.01862
2	K	554	M	7.29614
2	K	555	C	6.42637
2	K	556	S	7.25504
2	K	557	N	6.69726
2	K	558	G	8.1252
2	K	559	S	7.22499
2	K	560	L	7.9465
2	K	561	Q	8.29641
2	K	562	C	6.86413
2	K	563	R	7.85459
2	K	564	I	14.7487
2	K	565	C	7.10285
2	K	566	I	7.18828
3	A	4	I	-4.40572
3	A	5	L	20.6087
3	A	6	V	12.0162
3	A	7	V	20.898
3	A	8	L	22.0024
3	A	9	L	1.56967
3	A	10	Y	134.706
3	A	11	T	4.48606
3	A	12	F	27.3788
3	A	13	T	25.8759
3	A	14	T	-2.10862
3	A	15	A	1.31329
3	A	16	N	-1.65233
3	A	17	A	20.7912
3	A	18	D	24.1293
3	A	19	T	19.1648
3	A	20	L	-0.342528
3	A	21	C	19.7137
3	A	22	I	2.0501
3	A	23	X	20.1373
3	A	24	Y	19.4216
3	A	25	H	19.0707
3	A	26	A	20.5614
3	A	27	N	21.3459
3	A	28	N	19.3151
3	A	29	S	21.9717
3	A	30	T	22.2158
3	A	31	D	15.4049
3	A	32	T	19.5914
3	A	33	V	18.8664
3	A	34	D	22.6837
3	A	35	T	19.0622
3	A	36	V	0.839063
3	A	37	L	20.859
3	A	38	E	20.7734
3	A	39	K	18.2792
3	A	40	N	19.8389
3	A	41	V	22.0105
3	A	42	T	20.7138
3	A	43	V	20.357
3	A	44	T	18.5024
3	A	45	H	20.2273
3	A	46	S	21.7119
3	A	47	V	20.4537
3	A	48	N	21.2743
3	A	49	L	24.3583
3	A	50	L	19.2234
3	A	51	E	21.5366
3	A	52	D	-1.49745
3	A	53	K	-3.31946
3	A	54	H	21.8994
3	A	55	N	18.678
3	A	56	G	18.5503
3	A	57	K	22.0464
3	A	58	L	20.4975
3	A	59	C	22.7399
3	A	60	K	-1.74411
3	A	61	L	17.1864
3	A	62	R	-14.289
3	A	63	G	19.2531
3	A	64	V	-2.68953
3	A	65	A	12.3358
3	A	66	P	22.1314
3	A	67	L	19.9391
3	A	68	H	15.1341
3	A	69	L	19.8029
3	A	70	G	15.865
3	A	71	K	2.68079
3	A	72	C	21.6956
3	A	73	N	17.981
3	A	74	I	2.8628
3	A	75	A	19.9976
3	A	76	G	21.0118
3	A	77	W	19.5933
3	A	78	I	15.6448
3	A	79	L	21.3445
3	A	80	G	22.8456
3	A	81	N	20.4848
3	A	82	P	22.8531
3	A	83	E	21.4481
3	A	84	C	21.4641
3	A	85	E	-0.434114
3	A	86	S	-1.5898
3	A	87	L	21.3314
3	A	88	S	-2.78148
3	A	89	T	17.1773
3	A	90	A	16.5993
3	A	91	S	4.14539
3	A	92	S	22.7279
3	A	93	W	21.3748
3	A	94	S	23.2468
3	A	95	Y	22.1761
3	A	96	I	21.9667
3	A	97	V	1.93633
3	A	98	E	22.8403
3	A	99	T	15.664
3	A	100	S	15.5811
3	A	101	N	25.5457
3	A	102	S	17.426
3	A	103	D	-3.61069
3	A	104	N	20.6796
3	A	105	G	20.7874
3	A	106	T	12.4707
3	A	107	C	21.3106
3	A	108	Y	20.3102
3	A	109	P	25.5713
3	A	110	G	22.5915
3	A	111	D	-4.06601
3	A	112	F	22.2966
3	A	113	I	3.00959
3	A	114	N	1.40848
3	A	115	Y	19.5022
3	A	116	E	21.1956
3	A	117	E	18.1619
3	A	118	L	20.8806
3	A	119	R	26.2079
3	A	120	E	23.7704
3	A	121	Q	22.4544
3	A	122	L	19.297
3	A	123	S	20.1349
3	A	124	S	3.3346
3	A	125	V	18.0215
3	A	126	S	21.2207
3	A	127	S	20.0663
3	A	128	F	16.9111
3	A	129	E	16.8756
3	A	130	R	27.9092
3	A	131	F	19.7568
3	A	132	E	19.773
3	A	133	I	21.124
3	A	134	F	20.3393
3	A	135	P	24.1078
3	A	136	K	18.4745
3	A	137	T	-6.15339
3	A	138	S	-5.13385
3	A	139	S	22.3236
3	A	140	W	23.3626
3	A	141	P	22.1417
3	A	142	N	40.6339
3	A	143	H	20.6745
3	A	144	D	0.670825
3	A	145	S	-6.58314
3	A	146	N	-12.0669
3	A	147	K	15.5625
3	A	148	G	21.3901
3	A	149	V	3.49583
3	A	150	T	21.1658
3	A	151	A	2.00733
3	A	152	A	16.1986
3	A	153	C	20.6722
3	A	154	P	8.92984
3	A	155	H	15.0039
3	A	156	A	8.37509
3	A	157	G	21.7665
3	A	158	A	10.6741
3	A	159	K	0.485593
3	A	160	S	20.4289
3	A	161	F	18.5665
3	A	162	Y	21.2327
3	A	163	K	-4.24284
3	A	164	N	19.8631
3	A	165	L	16.7469
3	A	166	I	1.29011
3	A	167	W	19.496
3	A	168	L	1.45749
3	A	169	V	19.2912
3	A	170	K	15.4863
3	A	171	K	22.1926
3	A	172	G	26.4592
3	A	173	N	29.4695
3	A	174	S	18.4222
3	A	175	Y	20.0888
3	A	176	P	18.7269
3	A	177	K	12.485
3	A	178	L	23.8401
3	A	179	N	15.6597
3	A	180	Q	15.6293
3	A	181	S	0.802418
3	A	182	Y	20.5901
3	A	183	I	-3.49016
3	A	184	N	20.4973
3	A	185	D	-5.17535
3	A	186	K	17.865
3	A	187	G	13.6526
3	A	188	K	22.4399
3	A	189	E	39.1218
3	A	190	V	8.46584
3	A	191	L	21.4116
3	A	192	V	16.8285
3	A	193	L	21.6924
3	A	194	W	19.5294
3	A	195	G	16.242
3	A	196	I	-0.054542
3	A	197	H	18.2271
3	A	198	H	19.4259
3	A	199	P	20.9066
3	A	200	S	7.86998
3	A	201	T	19.4119
3	A	202	T	-16.6568
3	A	203	A	-5.45953
3	A	204	D	15.8556
3	A	205	Q	20.0056
3	A	206	Q	16.6862
3	A	207	S	-4.20793
3	A	208	L	18.2774
3	A	209	Y	19.1448
3	A	210	Q	17.8722
3	A	211	N	17.9973
3	A	212	A	10.3779
3	A	213	D	1.44949
3	A	214	A	2.07019
3	A	215	Y	22.949
3	A	216	V	14.7512
3	A	217	F	-0.169834
3	A	218	V	21.211
3	A	219	G	13.8087
3	A	220	T	-4.16758
3	A	221	S	22.0276
3	A	222	R	4.75705
3	A	223	Y	20.2687
3	A	224	S	3.25373
3	A	225	K	4.18139
3	A	226	K	0.426096
3	A	227	F	17.9007
3	A	228	K	2.1486
3	A	229	P	22.417
3	A	230	E	20.7724
3	A	231	I	23.8723
3	A	232	A	-1.83534
3	A	233	T	-0.43097
3	A	234	R	20.1712
3	A	235	P	19.0899
3	A	236	K	22.0477
3	A	237	V	27.3888
3	A	238	R	19.5163
3	A	239	D	3.0208
3	A	240	Q	23.9527
3	A	241	E	8.50265
3	A	242	G	20.7995
3	A	243	R	20.0783
3	A	244	M	17.1794
3	A	245	N	20.3568
3	A	246	Y	21.4599
3	A	247	Y	21.5113
3	A	248	W	20.3382
3	A	249	T	17.7162
3	A	250	L	147.649
3	A	251	V	-2.76332
3	A	252	E	-5.82287
3	A	253	P	2.21436
3	A	254	G	23.6649
3	A	255	D	18.6006
3	A	256	K	-2.19176
3	A	257	I	18.3295
3	A	258	T	16.9925
3	A	259	F	24.1176
3	A	260	E	21.1807
3	A	261	A	26.9023
3	A	262	T	18.5757
3	A	263	G	19.3104
3	A	264	N	20.8295
3	A	265	L	17.6861
3	A	266	V	0.154411
3	A	267	V	0.174648
3	A	268	P	22.8261
3	A	269	R	0.219399
3	A	270	Y	10.2789
3	A	271	A	22.7249
3	A	272	F	22.0007
3	A	273	T	11.8556
3	A	274	M	-1.52538
3	A	275	E	-2.45764
3	A	276	R	5.63819
3	A	277	N	-6.13991
3	A	278	A	11.5649
3	A	279	G	0.607384
3	A	280	S	21.8599
3	A	281	G	19.7823
3	A	282	I	27.1809
3	A	283	I	3.7725
3	A	284	I	1.79774
3	A	285	S	17.8044
3	A	286	D	19.9631
3	A	287	T	-0.345257
3	A	288	P	1.12103
3	A	289	V	17.7561
3	A	290	H	16.8308
3	A	291	D	-0.446957
3	A	292	C	24.1116
3	A	293	N	-1.60543
3	A	294	T	21.324
3	A	295	T	5.97872
3	A	296	C	20.4851
3	A	297	Q	17.7767
3	A	298	T	19.7257
3	A	299	P	6.67993
3	A	300	E	13.671
3	A	301	G	22.0573
3	A	302	A	18.6004
3	A	303	I	3.55381
3	A	304	N	8.00892
3	A	305	T	0.019952
3	A	306	S	3.39774
3	A	307	L	18.1921
3	A	308	P	20.0912
3	A	309	F	21.3482
3	A	310	Q	21.4164
3	A	311	N	18.8368
3	A	312	I	1.70252
3	A	313	H	14.3077
3	A	314	P	21.2738
3	A	315	I	3.26012
3	A	316	T	18.3249
3	A	317	I	21.207
3	A	318	G	21.6344
3	A	319	K	-15.7485
3	A	320	C	20.8867
3	A	321	P	18.1785
3	A	322	K	19.6231
3	A	323	Y	20.3263
3	A	324	V	19.0414
3	A	325	K	18.7937
3	A	326	S	20.4296
3	A	327	T	23.4486
3	A	328	K	2.73814
3	A	329	L	21.5729
3	A	330	R	19.2525
3	A	331	L	-4.78202
3	A	332	A	18.7635
3	A	333	T	20.6252
3	A	334	G	20.7063
3	A	335	L	20.248
3	A	336	R	20.9825
3	A	337	N	21.6329
3	A	338	V	-7.12351
3	A	339	P	20.4219
3	A	340	S	21.6112
3	A	341	I	18.9275
3	A	342	Q	22.4822
3	A	343	S	23.3223
3	A	344	R	22.3558
3	A	345	G	20.9682
3	A	346	L	21.2191
3	A	347	F	20.1911
3	A	348	G	22.2536
3	A	349	A	20.0704
3	A	350	I	21.4125
3	A	351	A	22.1497
3	A	352	G	18.809
3	A	353	F	20.0337
3	A	354	I	20.7729
3	A	355	E	20.5192
3	A	356	G	19.9683
3	A	357	G	23.4626
3	A	358	W	22.4127
3	A	359	T	21.5574
3	A	360	G	19.6651
3	A	361	M	21.1582
3	A	362	V	-1.86519
3	A	363	D	22.7008
3	A	364	G	22.9753
3	A	365	W	19.5797
3	A	366	Y	18.5685
3	A	367	G	21.9346
3	A	368	Y	20.307
3	A	369	H	20.2363
3	A	370	H	21.3526
3	A	371	Q	20.2818
3	A	372	N	19.5674
3	A	373	E	19.8578
3	A	374	Q	17.9955
3	A	375	G	18.9017
3	A	376	S	22.2788
3	A	377	G	20.4551
3	A	378	Y	19.5862
3	A	379	A	18.9582
3	A	380	A	19.6921
3	A	381	D	20.4301
3	A	382	L	-5.4618
3	A	383	K	18.4821
3	A	384	S	21.2913
3	A	385	T	21.3809
3	A	386	Q	19.3001
3	A	387	N	-0.451652
3	A	388	A	19.3024
3	A	389	I	19.3733
3	A	390	D	18.7454
3	A	391	K	8.23379
3	A	392	I	19.8555
3	A	393	T	2.50008
3	A	394	N	20.9698
3	A	395	K	21.8238
3	A	396	V	19.8371
3	A	397	N	21.5993
3	A	398	S	20.2754
3	A	399	V	11.1998
3	A	400	I	22.4852
3	A	401	E	21.1453
3	A	402	K	22.6107
3	A	403	M	18.5418
3	A	404	N	18.6477
3	A	405	T	1.13506
3	A	406	Q	20.8573
3	A	407	F	21.2621
3	A	408	T	20.5281
3	A	409	A	2.53023
3	A	410	V	23.5642
3	A	411	G	18.4537
3	A	412	K	22.289
3	A	413	E	21.4443
3	A	414	F	20.6969
3	A	415	N	12.9088
3	A	416	H	-1.49332
3	A	417	L	19.7414
3	A	418	E	19.8641
3	A	419	K	18.374
3	A	420	R	20.3588
3	A	421	I	27.3658
3	A	422	E	23.3527
3	A	423	N	19.5684
3	A	424	L	20.0319
3	A	425	N	19.5057
3	A	426	K	19.1514
3	A	427	K	22.8328
3	A	428	V	21.6501
3	A	429	D	19.6808
3	A	430	D	20.2908
3	A	431	G	18.9937
3	A	432	F	19.9603
3	A	433	L	17.1849
3	A	434	D	19.1672
3	A	435	I	1.30415
3	A	436	W	22.1487
3	A	437	T	22.5785
3	A	438	Y	20.2252
3	A	439	N	18.1398
3	A	440	A	23.2336
3	A	441	E	20.6043
3	A	442	L	21.5067
3	A	443	L	21.7028
3	A	444	V	5.95611
3	A	445	L	21.2187
3	A	446	L	18.3595
3	A	447	E	22.8717
3	A	448	N	22.9863
3	A	449	E	20.3661
3	A	450	R	19.6792
3	A	451	T	21.8739
3	A	452	L	19.7078
3	A	453	D	20.4043
3	A	454	Y	0.293191
3	A	455	H	23.1506
3	A	456	D	21.5254
3	A	457	S	3.37965
3	A	458	N	20.274
3	A	459	V	20.589
3	A	460	K	26.2156
3	A	461	N	17.103
3	A	462	L	19.8923
3	A	463	Y	21.2253
3	A	464	E	22.1402
3	A	465	K	20.9336
3	A	466	V	25.7715
3	A	467	R	4.21262
3	A	468	N	-22.5326
3	A	469	Q	21.9624
3	A	470	L	19.9168
3	A	471	K	1.7609
3	A	472	N	35.2152
3	A	473	N	19.3882
3	A	474	A	19.3805
3	A	475	K	18.8746
3	A	476	E	23.2091
3	A	477	I	37.263
3	A	478	G	22.9067
3	A	479	N	18.9697
3	A	480	G	22.3401
3	A	481	C	21.4942
3	A	482	F	21.406
3	A	483	E	21.3033
3	A	484	F	20.9981
3	A	485	Y	23.2216
3	A	486	H	21.4587
3	A	487	K	18.2228
3	A	488	C	19.4032
3	A	489	D	19.2748
3	A	490	N	14.2051
3	A	491	T	-4.43915
3	A	492	C	19.7485
3	A	493	M	20.5805
3	A	494	E	20.2087
3	A	495	S	24.3317
3	A	496	V	16.5909
3	A	497	K	14.8807
3	A	498	N	21.6707
3	A	499	G	22.2617
3	A	500	T	22.5108
3	A	501	Y	19.9362
3	A	502	D	2.65108
3	A	503	Y	20.0489
3	A	504	P	20.8252
3	A	505	K	0.197828
3	A	506	Y	19.411
3	A	507	S	22.4835
3	A	508	E	17.4568
3	A	509	E	17.5354
3	A	510	A	0.046473
3	A	511	K	19.9393
3	A	512	L	18.5801
3	A	513	N	16.6074
3	A	514	R	21.0794
3	A	515	E	21.5512
3	A	516	K	24.9828
3	A	517	I	22.3573
3	A	518	D	30.2053
3	A	519	G	21.3019
3	A	520	V	18.7398
3	A	521	K	17.9483
3	A	522	L	23.1093
3	A	523	E	11.9627
3	A	524	S	22.2636
3	A	525	T	-1.80072
3	A	526	R	-1.28974
3	A	527	I	-0.515692
3	A	528	Y	5.05885
3	A	529	Q	20.1251
3	A	530	I	21.5917
3	A	531	L	23.166
3	A	532	A	18.8446
3	A	533	I	21.0185
3	A	534	Y	21.5931
3	A	535	S	22.1914
3	A	536	T	21.6565
3	A	537	V	83.9558
3	A	538	A	19.2352
3	A	539	S	22.1389
3	A	540	S	19.8466
3	A	541	L	19.131
3	A	542	V	19.3044
3	A	543	L	19.1501
3	A	544	V	-3.02994
3	A	545	V	13.3962
3	A	546	S	21.976
3	A	547	L	21.7146
3	A	548	G	25.5701
3	A	549	A	21.4186
3	A	550	I	14.7031
3	A	551	S	19.8785
3	A	552	F	23.5386
3	A	553	W	24.4635
3	A	554	M	24.9538
3	A	555	C	21.1241
3	A	556	S	20.4542
3	A	557	N	19.9107
3	A	558	G	20.3317
3	A	559	S	23.9649
3	A	560	L	21.9389
3	A	561	Q	17.6506
3	A	562	C	19.9088
3	A	563	R	21.4166
3	A	564	I	18.4417
3	A	565	C	25.1452
3	A	566	I	20.6003
4	I	5	L	2.25914
4	I	6	V	94.429
4	I	7	V	-1.50375
4	I	8	L	-7.01799
4	I	9	L	90.3851
4	I	10	Y	87.0342
4	I	11	T	66.3245
4	I	12	F	0.805825
4	I	13	T	-1.39405
4	I	14	T	76.1862
4	I	15	A	93.8354
4	I	16	N	109.467
4	I	17	A	-7.35644
4	I	18	D	-6.23928
4	I	19	T	-7.6428
4	I	20	L	97.4384
4	I	21	C	-5.98391
4	I	22	I	84.6153
4	I	23	X	-6.57873
4	I	24	Y	-3.17039
4	I	25	H	-3.23968
4	I	26	A	-6.20904
4	I	27	N	-7.41926
4	I	28	N	-6.45703
4	I	29	S	-6.08295
4	I	30	T	-6.24567
4	I	31	D	8.59976
4	I	32	T	-6.87617
4	I	33	V	-6.60842
4	I	34	D	-3.00001
4	I	35	T	-6.89998
4	I	36	V	72.0952
4	I	37	L	4.57955
4	I	38	E	-6.25425
4	I	39	K	-4.30551
4	I	40	N	-7.24596
4	I	41	V	-3.71012
4	I	42	T	-7.062
4	I	43	V	-6.67702
4	I	44	T	-6.59788
4	I	45	H	-5.63753
4	I	46	S	-6.96457
4	I	47	V	-3.51618
4	I	48	N	-1.20132
4	I	49	L	-6.01348
4	I	50	L	-6.37508
4	I	51	E	-6.64941
4	I	52	D	103.698
4	I	53	K	115.948
4	I	54	H	-6.0596
4	I	55	N	-6.9978
4	I	56	G	-4.70938
4	I	57	K	-7.71888
4	I	58	L	-6.28128
4	I	59	C	-6.07796
4	I	60	K	94.3135
4	I	61	L	4.2676
4	I	62	R	109.431
4	I	63	G	-5.93901
4	I	64	V	105.827
4	I	65	A	-9.70884
4	I	66	P	-5.49984
4	I	67	L	-6.78135
4	I	68	H	79.0543
4	I	69	L	-6.62347
4	I	70	G	7.0526
4	I	71	K	71.3526
4	I	72	C	-5.80313
4	I	73	N	1.20141
4	I	74	I	91.0931
4	I	75	A	-6.40938
4	I	76	G	-6.99967
4	I	77	W	-6.65094
4	I	78	I	43.2856
4	I	79	L	-6.9035
4	I	80	G	-6.96621
4	I	81	N	-6.68148
4	I	82	P	-6.29701
4	I	83	E	-0.900621
4	I	84	C	-7.34079
4	I	85	E	83.9433
4	I	86	S	79.7821
4	I	87	L	-7.19556
4	I	88	S	110.81
4	I	89	T	-1.6321
4	I	90	A	0.883731
4	I	91	S	65.5734
4	I	92	S	-6.41709
4	I	93	W	-6.58865
4	I	94	S	-7.56905
4	I	95	Y	-6.04226
4	I	96	I	-6.10535
4	I	97	V	98.3886
4	I	98	E	-6.20121
4	I	99	T	10.1858
4	I	100	S	14.8651
4	I	101	N	17.3438
4	I	102	S	7.65803
4	I	103	D	124.384
4	I	104	N	-3.22031
4	I	105	G	-6.29563
4	I	106	T	56.5392
4	I	107	C	-6.86896
4	I	108	Y	-5.9056
4	I	109	P	-6.44657
4	I	110	G	-6.35915
4	I	111	D	108.314
4	I	112	F	-6.7786
4	I	113	I	84.2284
4	I	114	N	83.5918
4	I	115	Y	-6.46547
4	I	116	E	-3.58897
4	I	117	E	-6.60702
4	I	118	L	-6.76459
4	I	119	R	-0.64935
4	I	120	E	-6.18511
4	I	121	Q	2.36125
4	I	122	L	-6.33927
4	I	123	S	-0.951182
4	I	124	S	71.1485
4	I	125	V	1.69731
4	I	126	S	-6.17751
4	I	127	S	-7.0848
4	I	128	F	7.36536
4	I	129	E	-7.18568
4	I	130	R	9.10059
4	I	131	F	-6.11751
4	I	132	E	-5.69961
4	I	133	I	-6.41873
4	I	134	F	-6.34432
4	I	135	P	-6.36714
4	I	136	K	-7.26944
4	I	137	T	49.2204
4	I	138	S	108.184
4	I	139	S	-8.01369
4	I	140	W	-5.73455
4	I	141	P	-7.08469
4	I	142	N	16.124
4	I	143	H	-7.61283
4	I	144	D	94.4939
4	I	145	S	124.271
4	I	146	N	84.6578
4	I	147	K	14.9835
4	I	148	G	-6.58048
4	I	149	V	61.5281
4	I	150	T	-7.04965
4	I	151	A	75.0925
4	I	152	A	4.80896
4	I	153	C	-7.08346
4	I	154	P	54.3222
4	I	155	H	16.9523
4	I	156	A	93.4054
4	I	157	G	-6.9642
4	I	158	A	60.8044
4	I	159	K	91.2088
4	I	160	S	-3.75559
4	I	161	F	-6.42978
4	I	162	Y	-5.9746
4	I	163	K	125.392
4	I	164	N	-6.53767
4	I	165	L	-7.46393
4	I	166	I	111.661
4	I	167	W	-5.61994
4	I	168	L	98.399
4	I	169	V	17.4092
4	I	170	K	22.6344
4	I	171	K	-6.97631
4	I	172	G	32.0694
4	I	173	N	9.68535
4	I	174	S	-1.16197
4	I	175	Y	-6.99016
4	I	176	P	-6.49361
4	I	177	K	-6.09453
4	I	178	L	29.366
4	I	179	N	76.5134
4	I	180	Q	119.474
4	I	181	S	0.04727
4	I	182	Y	-6.56751
4	I	183	I	96.6497
4	I	184	N	-6.43098
4	I	185	D	117.73
4	I	186	K	-1.08102
4	I	187	G	38.1662
4	I	188	K	-6.70256
4	I	189	E	-7.161
4	I	190	V	-10.1843
4	I	191	L	-5.92038
4	I	192	V	6.97445
4	I	193	L	71.4376
4	I	194	W	-6.8392
4	I	195	G	26.6442
4	I	196	I	100.083
4	I	197	H	-6.46947
4	I	198	H	-6.74504
4	I	199	P	-6.56026
4	I	200	S	-11.4116
4	I	201	T	-1.03682
4	I	202	T	87.2867
4	I	203	A	107.076
4	I	204	D	9.70127
4	I	205	Q	-6.55317
4	I	206	Q	0.431856
4	I	207	S	91.0041
4	I	208	L	-0.889357
4	I	209	Y	-6.48329
4	I	210	Q	28.0272
4	I	211	N	-1.02132
4	I	212	A	104.273
4	I	213	D	80.5498
4	I	214	A	65.9089
4	I	215	Y	-6.34441
4	I	216	V	6.47373
4	I	217	F	97.3464
4	I	218	V	-6.18227
4	I	219	G	17.2382
4	I	220	T	125.418
4	I	221	S	-6.53151
4	I	222	R	72.9098
4	I	223	Y	-6.87273
4	I	224	S	96.2685
4	I	225	K	86.7384
4	I	226	K	100.875
4	I	227	F	-5.63542
4	I	228	K	117.579
4	I	229	P	-7.23554
4	I	230	E	-6.52177
4	I	231	I	-6.11332
4	I	232	A	70.6627
4	I	233	T	84.8465
4	I	234	R	-6.70921
4	I	235	P	-3.74324
4	I	236	K	-6.33992
4	I	237	V	1.38531
4	I	238	R	-6.44405
4	I	239	D	89.7006
4	I	240	Q	-8.67067
4	I	241	E	123.557
4	I	242	G	-6.94894
4	I	243	R	-5.78218
4	I	244	M	4.06065
4	I	245	N	4.91363
4	I	246	Y	-6.20183
4	I	247	Y	-5.99357
4	I	248	W	-5.92421
4	I	249	T	4.54255
4	I	250	L	-3.59184
4	I	251	V	109.265
4	I	252	E	62.4753
4	I	253	P	88.6953
4	I	254	G	-0.898353
4	I	255	D	-6.74324
4	I	256	K	117.206
4	I	257	I	-0.96299
4	I	258	T	1.1549
4	I	259	F	-6.50358
4	I	260	E	-6.62308
4	I	261	A	-6.94728
4	I	262	T	1.84192
4	I	263	G	-6.39459
4	I	264	N	-6.23836
4	I	265	L	-3.5884
4	I	266	V	102.376
4	I	267	V	127.417
4	I	268	P	-6.58202
4	I	269	R	94.1999
4	I	270	Y	39.0906
4	I	271	A	-6.16243
4	I	272	F	-6.33987
4	I	273	T	115.097
4	I	274	M	126.896
4	I	275	E	133.205
4	I	276	R	96.0838
4	I	277	N	77.5897
4	I	278	A	117.35
4	I	279	G	98.3865
4	I	280	S	-6.73514
4	I	281	G	-6.21236
4	I	282	I	-3.87478
4	I	283	I	59.2968
4	I	284	I	81.5951
4	I	285	S	-6.90471
4	I	286	D	0.011224
4	I	287	T	89.0447
4	I	288	P	105.973
4	I	289	V	-6.25858
4	I	290	H	13.5459
4	I	291	D	72.2086
4	I	292	C	-6.92345
4	I	293	N	118.719
4	I	294	T	-4.35684
4	I	295	T	91.733
4	I	296	C	-6.85246
4	I	297	Q	-7.0189
4	I	298	T	-5.65218
4	I	299	P	-14.65
4	I	300	E	145.062
4	I	301	G	-6.52191
4	I	302	A	-6.29133
4	I	303	I	80.3543
4	I	304	N	71.7365
4	I	305	T	101.455
4	I	306	S	78.3341
4	I	307	L	-6.70626
4	I	308	P	-5.79316
4	I	309	F	-6.11795
4	I	310	Q	-5.76062
[truncated: 157,897 more rows]
