# Supplementary material for: Mutation in Hemagglutinin Antigenic Sites in Influenza A pH1N1 Viruses from 2015–2019 in the United States Mountain West, Europe, and the Northern Hemisphere
Source: Genes (Basel). 2022 May 19;13(5):909. doi: 10.3390/genes13050909 (PMC9141826; doi:10.3390/genes13050909)
Supplement: Supplementary file 1 [file genes-13-00909-s001.zip › Table S6_Supplementary_Table_Summary.xlsx]

## Sheet: Final Table
Position	Is it detected in MW meta-CATS? (y/n)	Is it detected in any meta-CATS? (y/n)	Is less than Bonferroni?	Lowest P-value of any meta-CATS	SF Annotation	MI Value >300? (NH)	HyPhy
1	No	No	No			No	No
2	No	Yes	Yes	4.128e-06		No	No
3	Yes	Yes	Yes	1.236e-07	Functional	No	Yes
4	No	Yes	Yes	2.377e-13		No	No
5	No	No	No			No	No
6	Yes	Yes	Yes	2.722e-17	Functional	No	Yes
7	No	No	No			No	No
8	No	No	No			No	No
9	No	Yes	Yes	9.482e-14		No	Yes
10	No	Yes	Yes	2.028e-10		No	No
11	No	Yes	Yes	1.188e-09		No	Yes
12	No	Yes	No	0.0007769		No	Yes
13	Yes	Yes	Yes	2.331e-12	Functional	No	No
14	Yes	Yes	Yes	4.166e-09	Functional	No	No
15	No	Yes	Yes	5.773e-13		No	No
16	No	Yes	Yes	1.649e-11		No	No
17	No	No	No			No	No
18	No	No	No			No	No
19	No	No	No			No	No
20	No	Yes	Yes	1.374e-14		No	Yes
21	No	No	No			No	No
22	No	Yes	Yes	2.224e-14		No	Yes
23	No	No	No			No	No
24	No	No	No			No	No
25	No	No	No			No	No
26	No	Yes	No	0.04844		No	Yes
27	No	No	No			No	No
28	No	No	No			No	No
29	No	No	No			No	No
30	No	No	No			No	No
31	No	Yes	No	0.03806		No	No
32	No	No	No			No	No
33	No	No	No			No	No
34	No	No	No			No	No
35	No	No	No			No	No
36	No	Yes	Yes	1.059e-12		No	No
37	No	Yes	No	0.02073		No	No
38	No	No	No			No	No
39	No	No	No			No	No
40	No	No	No			No	No
41	No	No	No			No	No
42	No	No	No			No	No
43	No	No	No			No	No
44	No	No	No			No	No
45	No	No	No			No	No
46	No	No	No			No	No
47	No	No	No			No	No
48	No	No	No			No	No
49	No	No	No			No	No
50	No	No	No			No	No
51	No	No	No			No	No
52	No	Yes	Yes	2.596e-11		No	No
53	No	Yes	Yes	1.429e-14		No	Yes
54	No	No	No			No	No
55	No	No	No			No	No
56	No	No	No			No	No
57	No	No	No			No	No
58	No	No	No			No	No
59	No	No	No			No	No
60	No	Yes	Yes	1.431e-13		No	No
61	No	Yes	No	0.01741		No	No
62	Yes	Yes	Yes	2.802e-14	Epitope	Yes	Yes
63	No	No	No			No	No
64	Yes	Yes	Yes	5.232e-13	Epitope	No	No
65	Yes	Yes	Yes	9.175e-08	Epitope	No	No
66	No	No	No			No	No
67	No	No	No			No	No
68	No	Yes	Yes	9.507e-10		No	No
69	No	No	No			No	No
70	No	Yes	No	0.006734		No	Yes
71	No	Yes	Yes	2.224e-14		No	Yes
72	No	No	No			No	No
73	No	Yes	No	0.04844		No	Yes
74	No	Yes	Yes	1.949e-12		No	Yes
75	No	No	No			No	No
76	No	No	No			No	No
77	No	No	No			No	No
78	No	No	No			No	No
79	No	No	No			No	No
80	No	No	No			No	No
81	No	No	No			No	No
82	No	No	No			No	No
83	No	Yes	No	0.04844		No	No
84	No	No	No			No	No
85	No	Yes	Yes	4.091e-06		No	No
86	Yes	Yes	Yes	3.901e-13	Structural	No	No
87	No	No	No			No	No
88	No	Yes	Yes	7.397e-14		No	No
89	No	No	No			No	No
90	No	Yes	No	0.04401		No	Yes
91	Yes	Yes	No		Epitope	Yes	Yes
92	No	No	No			No	No
93	No	No	No			No	No
94	No	No	No			No	No
95	No	No	No			No	No
96	No	No	No			No	No
97	No	Yes	Yes	1.949e-12		No	Yes
98	No	No	No			No	No
99	No	Yes	No	0.002206		No	Yes
100	No	Yes	No	0.006734		No	No
101	Yes	Yes	Yes	2.787e-15	Epitope	No	No
102	No	Yes	No	0.02073		No	No
103	No	Yes	Yes	5.648e-13		No	No
104	No	No	No			No	No
105	No	No	No			No	No
106	No	Yes	Yes	8.416e-09		No	Yes
107	No	No	No			No	No
108	No	No	No			No	No
109	No	No	No			No	No
110	No	No	No			No	No
111	No	Yes	Yes	2.919e-12		No	No
112	No	No	No			No	No
113	No	Yes	Yes	3.865e-14		No	No
114	No	Yes	Yes	1.923e-11		No	Yes
115	No	No	No			No	No
116	No	No	No			No	No
117	No	No	No			No	No
118	No	No	No			No	No
119	No	No	No			No	No
120	No	No	No			No	No
121	No	No	No			No	No
122	No	No	No			No	No
123	No	No	No			No	No
124	No	Yes	Yes	4.256e-14		No	Yes
125	No	No	No			No	No
126	No	No	No			No	No
127	No	No	No			No	No
128	No	Yes	No	0.006734		No	No
129	No	No	No			No	No
130	No	No	No			No	No
131	No	No	No			No	No
132	No	No	No			No	No
133	No	No	No			No	No
134	No	No	No			No	No
135	No	No	No			No	No
136	No	No	No			No	No
137	Yes	Yes	Yes	9.445e-41	Structural	No	No
138	No	Yes	Yes	4.047e-13		No	No
139	No	No	No			No	No
140	No	No	No			No	No
141	No	No	No			No	No
142	No	Yes	No	0.001248		No	Yes
143	No	Yes	No	0.01897		No	No
144	No	Yes	Yes	9.705e-06		No	Yes
145	No	Yes	No	0.001169		No	Yes
146	Yes	Yes	Yes	1.772e-56	Epitope	Yes	No
147	Yes	Yes	Yes	9.619e-24	Functional	Yes	No
148	No	No	No			No	No
149	No	Yes	Yes	1.376e-07		No	Yes
150	No	No	No			No	No
151	No	Yes	Yes	1.858e-07		No	No
152	No	No	No			No	No
153	No	No	No			No	No
154	Yes	Yes	Yes	6.05e-33	Functional / Structural	Yes	No
155	Yes	Yes	No	0.04719	Structural	No	Yes
156	No	Yes	Yes	4.816e-07		No	Yes
157	No	No	No			No	No
158	No	Yes	No	0.02731		No	No
159	Yes	Yes	No	0.001615	Functional / Structural	No	No
160	No	No	No			No	No
161	No	No	No			No	No
162	No	No	No			No	No
163	No	Yes	Yes	1.032e-05		No	Yes
164	No	No	No			No	No
165	No	No	No			No	No
166	No	Yes	Yes	1.9e-06		No	No
167	No	No	No			No	No
168	No	Yes	Yes	2.315e-08		No	Yes
169	Yes	Yes	No	0.0006455	Epitope	No	No
170	No	No	No			No	No
171	No	No	No			No	No
172	No	Yes	No	0.0156		No	Yes
173	No	No	No			No	No
174	No	No	No			No	No
175	No	No	No			No	No
176	No	No	No			No	No
177	Yes	Yes	Yes	5.136e-23	Epitope	Yes	Yes
178	Yes	Yes	Yes	2.463e-13	Structural	No	No
179	Yes	Yes	Yes	5.721e-24	Structural	Yes	Yes
180	No	Yes	Yes	3.688e-05		No	No
181	Yes	Yes	No		Structural	Yes	Yes
182	No	No	No			No	No
183	Yes	Yes	Yes	2.809e-18	Structural	No	No
184	No	No	No			No	No
185	No	Yes	No	0.0001442		No	No
186	No	No	No			No	No
187	No	No	No			No	No
188	No	No	No			No	No
189	No	No	No			No	No
190	Yes	Yes	Yes	4.62e-34	Structural	Yes	Yes
191	No	No	No			No	No
192	No	Yes	No	0.02988		No	No
193	No	Yes	Yes	2.295e-07		No	No
194	No	No	No			No	No
195	No	No	No			No	No
196	No	Yes	Yes	8.992e-10		No	No
197	No	No	No			No	No
198	No	No	No			No	No
199	No	No	No			No	No
200	Yes	Yes	Yes	9.308e-237	Functional	Yes	Yes
201	No	No	No			No	No
202	Yes	Yes	Yes	8.558e-65	Structural	Yes	No
203	Yes	Yes	Yes	1.702e-08	Structural	No	Yes
204	No	Yes	No	0.002333		No	Yes
205	No	No	No			No	No
206	No	Yes	No	0.0002752		No	No
207	No	Yes	Yes	9.971e-06		No	No
208	No	No	No			No	No
209	No	No	No			No	No
210	No	No	No			No	No
211	No	No	No			No	No
212	No	Yes	Yes	2.495e-07		No	No
213	No	Yes	Yes	6.941e-07		No	No
214	No	Yes	Yes	1.894e-06		No	No
215	No	No	No			No	No
216	No	Yes	No	0.0348		No	No
217	No	Yes	Yes	3.041e-09		No	No
218	No	No	No			No	No
219	No	Yes	No	0.009231		No	No
220	No	Yes	Yes	7.317e-05		No	No
221	No	No	No			No	No
222	Yes	Yes	Yes	6.139e-13	Epitope	No	No
223	No	No	No			No	No
224	No	Yes	Yes	1.072e-08		No	No
225	No	Yes	Yes	2.879e-06		No	No
226	No	Yes	Yes	8.763e-08		No	No
227	No	No	No			No	No
228	Yes	Yes	Yes	1.027e-06	Epitope	No	No
229	No	No	No			No	No
230	No	No	No			No	No
231	No	No	No			No	No
232	Yes	Yes	Yes	4.059e-11	Epitope	No	No
233	Yes	Yes	Yes	6.282e-40	Functional	Yes	No
234	No	No	No			No	No
235	No	No	No			No	No
236	No	No	No			No	No
237	No	No	No			No	No
238	No	No	No			No	No
239	No	Yes	Yes	2.393e-07		No	No
240	No	No	No			No	No
241	No	Yes	No	0.0003542		No	No
242	No	No	No			No	No
243	No	No	No			No	No
244	No	No	No			No	No
245	No	No	No			No	No
246	No	No	No			No	No
247	No	No	No			No	No
248	No	No	No			No	No
249	No	No	No			No	No
250	Yes	Yes	Yes	1.083e-09	Structural	No	No
251	Yes	Yes	Yes	6.239e-10	Structural	No	No
252	Yes	Yes	Yes	9.111e-21	Epitope	Yes	Yes
253	No	Yes	Yes	2.893e-07		No	No
254	No	No	No			No	No
255	No	No	No			No	No
256	No	Yes	Yes	3.082e-07		No	No
257	No	No	No			No	No
258	No	No	No			No	No
259	No	No	No			No	No
260	No	No	No			No	No
261	No	No	No			No	No
262	No	No	No			No	No
263	No	No	No			No	No
264	No	No	No			No	No
265	No	No	No			No	No
266	No	Yes	Yes	1.66e-09		No	No
267	No	Yes	No	0.01486		No	No
268	No	No	No			No	No
269	No	Yes	Yes	1.66e-09		No	No
270	No	Yes	No	0.0001106		No	No
271	No	No	No			No	No
272	No	No	No			No	No
273	No	Yes	No	0.0001123		No	No
274	No	Yes	Yes	2.307e-06		No	No
275	No	Yes	Yes	7.429e-07		No	No
276	No	Yes	Yes	2.332e-05		No	No
277	Yes	Yes	Yes	1.39e-92	Epitope	Yes	Yes
278	Yes	Yes	Yes	1.903e-05	Epitope	No	No
279	No	Yes	Yes	1.887e-07		No	No
280	No	No	No			No	No
281	No	No	No			No	No
282	No	No	No			No	No
283	No	Yes	Yes	6.732e-07		No	No
284	No	Yes	Yes	1.505e-06		No	No
285	No	No	No			No	No
286	No	Yes	No	0.04619		No	Yes
287	No	Yes	No	0.000352		No	No
288	No	Yes	Yes	1.454e-05		No	No
289	Yes	Yes	Yes	5.686e-07	Structural	No	No
290	Yes	Yes	No	0.03087	Structural	No	No
291	Yes	Yes	Yes	1.747e-08	Structural	No	No
292	No	No	No			No	No
293	No	Yes	Yes	2.578e-07		No	No
294	No	No	No			No	No
295	No	Yes	Yes	1.431e-08		No	No
296	No	No	No			No	No
297	No	No	No			No	No
298	No	No	No			No	No
299	Yes	Yes	Yes	1.679e-08	Epitope	Yes	Yes
300	No	Yes	Yes	4.187e-06		No	No
301	No	No	No			No	No
302	No	No	No			No	No
303	Yes	Yes	Yes	1.83e-08	Epitope	No	No
304	No	Yes	Yes	3.891e-06		No	No
305	No	Yes	Yes	2.309e-08		No	No
306	No	Yes	Yes	5.528e-07		No	No
307	No	No	No			No	No
308	No	No	No			No	No
309	No	No	No			No	No
310	No	No	No			No	No
311	No	No	No			No	No
312	Yes	Yes	No		Epitope	Yes	Yes
313	Yes	Yes	Yes	2.349e-21	Epitope	Yes	Yes
314	No	No	No			No	No
315	Yes	Yes	Yes	1.667e-08	Epitope	Yes	No
316	No	No	No			No	No
317	No	No	No			No	No
318	No	No	No			No	No
319	Yes	Yes	Yes	2.413e-18	Structural	No	No
320	No	No	No			No	No
321	No	No	No			No	No
322	No	No	No			No	No
323	No	No	No			No	No
324	No	No	No			No	No
325	No	No	No			No	No
326	No	No	No			No	No
327	Yes	Yes	No	0.01059	Epitope	No	Yes
328	No	Yes	Yes	5.436e-07		No	No
329	No	No	No			No	No
330	No	No	No			No	No
331	No	Yes	No	0.0009023		No	No
332	No	No	No			No	No
333	No	No	No			No	No
334	No	No	No			No	No
335	No	No	No			No	No
336	No	No	No			No	No
337	No	No	No			No	No
338	No	Yes	Yes	8.569e-06		No	No
339	No	No	No			No	No
340	No	No	No			No	No
341	Yes	Yes	No	0.007298	Epitope	No	Yes
342	No	No	No			No	No
343	No	No	No			No	No
344	No	No	No			No	No
345	No	No	No			No	No
346	No	No	No			No	No
347	No	No	No			No	No
348	No	No	No			No	No
349	No	No	No			No	No
350	No	No	No			No	No
351	No	No	No			No	No
352	No	No	No			No	No
353	No	No	No			No	No
354	No	No	No			No	No
355	No	No	No			No	No
356	No	No	No			No	No
357	No	No	No			No	No
358	No	No	No			No	No
359	No	No	No			No	No
360	No	No	No			No	No
361	No	No	No			No	No
362	No	Yes	No	0.0001515		No	No
363	No	No	No			No	No
364	No	No	No			No	No
365	No	No	No			No	No
366	No	No	No			No	No
367	No	No	No			No	No
368	No	No	No			No	No
369	No	No	No			No	No
370	No	No	No			No	No
371	No	No	No			No	No
372	No	No	No			No	No
373	No	No	No			No	No
374	No	No	No			No	No
375	No	No	No			No	No
376	No	No	No			No	No
377	No	No	No			No	No
378	No	No	No			No	No
379	No	No	No			No	No
380	No	No	No			No	No
381	No	No	No			No	No
382	Yes	Yes	Yes	6.672e-14	Epitope	No	No
383	No	No	No			No	No
384	No	No	No			No	No
385	No	No	No			No	No
386	No	No	No			No	No
387	Yes	Yes	Yes	3.918e-08	Epitope	No	No
388	No	No	No			No	No
389	Yes	Yes	No	0.009324	Epitope	No	No
390	No	No	No			No	No
391	No	Yes	No	0.0002003		No	No
392	No	No	No			No	No
393	No	Yes	Yes	2.064e-07		No	No
394	No	No	No			No	No
395	No	No	No			No	No
396	No	No	No			No	No
397	No	No	No			No	No
398	No	No	No			No	No
399	No	No	No			No	No
400	No	No	No			No	No
401	No	No	No			No	No
402	No	No	No			No	No
403	No	No	No			No	No
404	No	No	No			No	No
405	No	Yes	Yes	4.524e-07		No	No
406	No	No	No			No	No
407	No	No	No			No	No
408	No	No	No			No	No
409	No	Yes	Yes	4.233e-05		No	No
410	No	No	No			No	No
411	No	No	No			No	No
412	No	No	No			No	No
413	No	No	No			No	No
414	No	No	No			No	No
415	No	No	No			No	No
416	No	Yes	Yes	1.341e-07		No	No
417	No	No	No			No	No
418	No	No	No			No	No
419	No	No	No			No	No
420	No	No	No			No	No
421	Yes	Yes	Yes	5.245e-18	Epitope	Yes	No
422	No	No	No			No	No
423	No	No	No			No	No
424	No	No	No			No	No
425	No	No	No			No	No
426	No	No	No			No	No
427	No	No	No			No	No
428	No	No	No			No	No
429	No	No	No			No	No
430	No	No	No			No	No
431	No	No	No			No	No
432	No	No	No			No	No
433	No	No	No			No	No
434	No	No	No			No	No
435	No	Yes	Yes	2.119e-05		No	No
436	No	No	No			No	No
437	No	No	No			No	No
438	No	No	No			No	No
439	No	No	No			No	No
440	No	No	No			No	No
441	No	No	No			No	No
442	No	No	No			No	No
443	No	No	No			No	No
444	No	Yes	Yes	1.694e-07		No	No
445	No	No	No			No	No
446	No	No	No			No	No
447	No	No	No			No	No
448	No	No	No			No	No
449	No	No	No			No	No
450	No	No	No			No	No
451	No	No	No			No	No
452	No	No	No			No	No
453	No	No	No			No	No
454	No	Yes	Yes	1.66e-09		No	No
455	No	No	No			No	No
456	No	No	No			No	No
457	No	Yes	Yes	2.676e-08		No	No
458	No	No	No			No	No
459	No	No	No			No	No
460	No	Yes	No	0.00355		No	No
461	No	No	No			No	No
462	No	No	No			No	No
463	No	No	No			No	No
464	No	Yes	No	0.001678		No	No
465	No	No	No			No	No
466	No	No	No			No	No
467	No	Yes	Yes	1.411e-07		No	No
468	Yes	Yes	Yes	2.199e-44	Epitope	Yes	No
469	No	No	No			No	No
470	No	No	No			No	No
471	No	Yes	Yes	1.278e-08		No	No
472	No	No	No			No	No
473	No	No	No			No	No
474	No	No	No			No	No
475	No	No	No			No	No
476	No	No	No			No	No
477	No	Yes	No	0.007052		No	No
478	No	No	No			No	No
479	No	No	No			No	No
480	No	No	No			No	No
481	No	No	No			No	No
482	No	No	No			No	No
483	No	No	No			No	No
484	No	No	No			No	No
485	No	No	No			No	No
486	No	No	No			No	No
487	No	No	No			No	No
488	No	No	No			No	No
489	No	No	No			No	No
490	No	No	No			No	No
491	No	Yes	Yes	3.305e-09		No	No
492	No	No	No			No	No
493	No	No	No			No	No
494	No	No	No			No	No
495	No	No	No			No	No
496	No	Yes	No	0.04721		No	No
497	No	Yes	No	0.04594		No	No
498	No	No	No			No	No
499	No	No	No			No	No
500	No	No	No			No	No
501	No	No	No			No	No
502	No	Yes	Yes	2.754e-08		No	No
503	No	No	No			No	No
504	No	No	No			No	No
505	Yes	Yes	No	0.0001456	Epitope	No	Yes
506	No	No	No			No	No
507	No	No	No			No	No
508	No	Yes	No	0.02603		No	No
509	No	No	No			No	No
510	No	Yes	Yes	2.708e-08		No	No
511	No	No	No			No	No
512	No	No	No			No	No
513	Yes	Yes	Yes	2.952e-17	Epitope	No	No
514	No	No	No			No	No
515	No	No	No			No	No
516	No	Yes	No	0.007167		No	No
517	No	No	No			No	No
518	No	No	No			No	No
519	No	No	No			No	No
520	No	No	No			No	No
521	Yes	Yes	Yes	1.27e-06	Epitope	No	Yes
522	No	No	No			No	No
523	Yes	Yes	Yes	2.526e-19	Epitope	Yes	No
524	No	No	No			No	No
525	No	Yes	Yes	9.409e-07		No	No
526	No	Yes	Yes	2.347e-08		No	No
527	No	Yes	No	0.001074		No	No
528	No	Yes	Yes	2.161e-07		No	No
529	No	No	No			No	No
530	No	No	No			No	No
531	No	No	No			No	No
532	No	No	No			No	No
533	No	No	No			No	No
534	No	No	No			No	No
535	No	No	No			No	No
536	No	No	No			No	No
537	Yes	Yes	Yes	4.609e-38	Epitope	Yes	No
538	No	No	No			No	No
539	No	No	No			No	No
540	No	No	No			No	No
541	No	No	No			No	No
542	No	No	No			No	No
543	No	No	No			No	No
544	No	Yes	Yes	2.469e-05		No	No
545	No	Yes	No	0.0373		No	No
546	No	No	No			No	No
547	No	No	No			No	No
548	No	No	No			No	No
549	No	No	No			No	No
550	No	No	No			No	No
551	No	No	No			No	No
552	No	No	No			No	No
553	No	No	No			No	No
554	No	No	No			No	No
555	No	No	No			No	No
556	No	No	No			No	No
557	No	No	No			No	No
558	No	No	No			No	No
559	No	No	No			No	No
560	No	No	No			No	No
561	No	No	No			No	No
562	No	No	No			No	No
563	No	No	No			No	No
564	No	No	No			No	No
565	No	No	No			No	No

## Sheet: Sheet1
			Combined Results		Bonferroni Correction Value:
					8.84956e-05									Mountain West				USA				Europe				Northern Hemisphere																Euro HyPhy Results
	Position	Is it detected in MW meta-CATS? (y/n)	Is it detected in any meta-CATS? (y/n)	Is less than Bonferroni?	lowest P-value of any meta-CATS	SF Annotation	MI Value >300? (NH)	HyPhy					Ref_Position	Position	Chi^2	P-value	DF	Position	Chi^2	P-value	DF	Position	Chi^2	P-value	DF	Position	Chi^2	P-value	DF				Position	Results	Ref		Position	X2	P-value	DF	Residues	SF	MEME	FEL (Pos)	SLAC (Pos)	FEL (Neg)	SLAC (Neg)	COUNT
	1	No	No	No			No	No					1																				1	Neg			2	21.204	4.128e-06	1	group1(16 E, 87 K)	View SF						0
	2	No	Yes	Yes	4.128e-06		No	No					2									2	21.204	4.128e-06	1	2	16.261	0.001002	3				2	Neg							group2(3 E, 203 K)							0
	3	Yes	Yes	Yes	1.236e-07	Functional	No	Yes					3	3	13.741	0.001038	2	3	29.672	1.618e-06	3					3	34.97	1.236e-07	3				3	Neg			4	65.163	2.377e-13	4	group1(1 E, 72 I, 29 K, 1 T)	View SF						0
	4	No	Yes	Yes	2.377e-13		No	No					4									4	65.163	2.377e-13	4	4	39.609	1.791e-07	5				4	Neg							group2(204 I, 1 K, 1 M)							0
	5	No	No	No			No	No					5																				5	Neg			6	77.415	1.1e-16	3	group1(6 A, 28 F, 2 L, 67 V)	View SF						0
	6	Yes	Yes	Yes	2.722e-17	Functional	No	Yes					6	6	18.659	0.0003216	3	6	44.189	5.863e-09	4	6	77.415	1.1e-16	3	6	83.803	2.722e-17	4				6	Neg							group2(1 F, 205 V)							0
	7	No	No	No			No	No					7																				7	Neg			9	59.974	9.482e-14	2	group1(28 F, 74 L, 1 X)	View SF						0
	8	No	No	No			No	No					8																				8	Neg							group2(1 F, 205 L)							0
	9	No	Yes	Yes	9.482e-14		No	Yes					9									9	59.974	9.482e-14	2	9	37.2	8.36e-09	2				9	Neg			10	40.44	2.028e-10	1	group1(31 C, 72 Y)	View SF		FALSE		FALSE		0
	10	No	Yes	Yes	2.028e-10		No	No					10					10	21.303	2.366e-05	2	10	40.44	2.028e-10	1								10	Neg							group2(8 C, 198 Y)							0
	11	No	Yes	Yes	1.188e-09		No	Yes					11					11	11.797	0.01893	4	11	44.49	1.188e-09	3								11	Pos	11		11	44.49	1.188e-09	3	group1(18 A, 81 T, 4 V)	View SF	FALSE	TRUE	FALSE	FALSE	FALSE	1
	12	No	Yes	No	0.0007769		No	Yes					12									12	14.32	0.0007769	2	12	7.733	0.02093	2				12	Pos							group2(1 M, 204 T, 1 V)							0
	13	Yes	Yes	Yes	2.331e-12	Functional	No	No					13	13	19.948	7.956e-06	1	13	30.892	8.957e-07	3	13	45.058	1.643e-10	2	13	60.452	2.331e-12	4				13	Neg	12		12	14.32	0.0007769	2	group1(96 F, 6 L, 1 S)	View SF		FALSE	FALSE	TRUE	FALSE	1
	14	Yes	Yes	Yes	4.166e-09	Functional	No	No					14	14	14.651	0.0006584	2	14	37.709	1.287e-07	4	14	38.593	4.166e-09	2								14	Neg							group2(206 F)							0
	15	No	Yes	Yes	5.773e-13		No	No					15									15	60.037	5.773e-13	3	15	38.856	7.462e-08	4				15	Neg			13	45.058	1.643e-10	2	group1(19 A, 2 S, 82 T)	View SF						0
	16	No	Yes	Yes	1.649e-11		No	No					16									16	59.358	1.649e-11	5	16	38.444	9.199e-07	6				16	Neg							group2(206 T)							0
	17	No	No	No			No	No					17																				17	Neg			14	38.593	4.166e-09	2	group1(28 A, 74 T, 1 X)	View SF						0
	18	No	No	No			No	No					18																				18	Neg							group2(8 A, 198 T)							0
	19	No	No	No			No	No					19																				19	Neg			15	60.037	5.773e-13	3	group1(73 A, 28 L, 2 T)	View SF						0
	20	No	Yes	Yes	1.374e-14		No	Yes					20									20	59.271	1.374e-14	1	20	30.993	2.589e-08	1				20	Pos							group2(203 A, 1 L, 1 S, 1 T)							0
	21	No	No	No			No	No					21																				21	Neg			16	59.358	1.649e-11	5	group1(3 E, 25 K, 73 N, 1 X, 1 Y)	View SF						0
	22	No	Yes	Yes	2.224e-14		No	Yes					22									22	58.323	2.224e-14	1	22	33.952	5.649e-09	1				22	Neg							group2(2 K, 202 N, 2 S)							0
	23	No	No	No			No	No					23																				23	Neg	20		20	59.271	1.374e-14	1	group1(30 I, 73 L)	View SF		FALSE		TRUE		1
	24	No	No	No			No	No					24																				24	Neg							group2(1 I, 205 L)							0
	25	No	No	No			No	No					25																				25	Neg			22	58.323	2.224e-14	1	group1(75 I, 28 V)	View SF		FALSE	FALSE	FALSE	FALSE	0
	26	No	Yes	No	0.04844		No	Yes					26									26	6.055	0.04844	2								26	Pos							group2(206 I)							0
	27	No	No	No			No	No					27																				27	Neg	26		26	6.055	0.04844	2	group1(100 A, 2 T, 1 X)	View SF		FALSE	FALSE	TRUE	TRUE	2
	28	No	No	No			No	No					28																				28	Neg							group2(206 A)							0
	29	No	No	No			No	No					29																				29	Neg			31	6.537	0.03806	2	group1(100 D, 3 E)	View SF						0
	30	No	No	No			No	No					30																				30	Neg							group2(205 D, 1 N)							0
	31	No	Yes	No	0.03806		No	No					31									31	6.537	0.03806	2								31	Neg			36	55.148	1.059e-12	2	group1(29 I, 1 L, 73 V)	View SF		FALSE		FALSE		0
	32	No	No	No			No	No					32																				32	Neg							group2(3 I, 203 V)							0
	33	No	No	No			No	No					33																				33	Neg			37	5.349	0.02073	1	group1(99 L, 4 M)	View SF						0
	34	No	No	No			No	No					34																				34	Neg							group2(206 L)							0
	35	No	No	No			No	No					35																				35	Neg			52	61.176	2.596e-11	6	group1(1 B, 72 D, 1 E, 1 H, 25 N, 1 S, 2 T)	View SF						0
	36	No	Yes	Yes	1.059e-12		No	No					36									36	55.148	1.059e-12	2	36	21.912	6.805e-05	3				36	Neg							group2(204 D, 2 N)							0
	37	No	Yes	No	0.02073		No	No					37									37	5.349	0.02073	1								37	Neg			53	63.758	1.429e-14	2	group1(73 K, 2 N, 28 S)	View SF						0
	38	No	No	No			No	No					38																				38	Neg							group2(205 K, 1 N)							0
	39	No	No	No			No	No					39																				39	Neg			60	66.21	1.431e-13	4	group1(1 E, 72 K, 2 N, 2 R, 26 S)	View SF		FALSE		FALSE		0
	40	No	No	No			No	No					40																				40	Neg							group2(205 K, 1 N)							0
	41	No	No	No			No	No					41																				41	Neg			61	8.101	0.01741	2	group1(1 I, 99 L, 3 M)	View SF						0
	42	No	No	No			No	No					42																				42	Neg							group2(206 L)							0
	43	No	No	No			No	No					43																				43	Neg	62		62	62.412	2.802e-14	2	group1(2 K, 28 N, 73 R)	View SF		FALSE	FALSE	TRUE	TRUE	2
	44	No	No	No			No	No					44																				44	Neg							group2(1 N, 205 R)							0
	45	No	No	No			No	No					45																				45	Neg			64	63.537	5.232e-13	4	group1(25 K, 3 N, 75 V)	View SF						0
	46	No	No	No			No	No					46																				46	Neg							group2(2 I, 4 L, 200 V)							0
	47	No	No	No			No	No					47																				47	Neg			68	41.548	9.507e-10	2	group1(81 H, 21 Q, 1 Y)	View SF						0
	48	No	No	No			No	No					48																				48	Neg							group2(204 H, 1 Q, 1 Y)							0
	49	No	No	No			No	No					49																				49	Neg	70		70	7.343	0.006734	1	group1(5 E, 98 G)	View SF		FALSE	FALSE	TRUE	TRUE	2
	50	No	No	No			No	No					50																				50	Neg							group2(206 G)							0
	51	No	No	No			No	No					51																				51	Neg	71		71	58.323	2.224e-14	1	group1(75 K, 28 N)	View SF		FALSE	FALSE	TRUE	FALSE	1
	52	No	Yes	Yes	2.596e-11		No	No					52									52	61.176	2.596e-11	6	52	21.114	0.006852	8				52	Neg							group2(206 K)							0
	53	No	Yes	Yes	1.429e-14		No	Yes					53									53	63.758	1.429e-14	2	53	38.902	1.821e-08	3				53	Neg	73		73	6.055	0.04844	2	group1(1 D, 100 N, 2 S)	View SF		FALSE	FALSE	TRUE	TRUE	2
	54	No	No	No			No	No					54																				54	Neg							group2(206 N)							0
	55	No	No	No			No	No					55																				55	Neg	74		74	57.562	1.949e-12	3	group1(75 I, 1 L, 1 N, 26 V)	View SF		FALSE	FALSE	TRUE	FALSE	1
	56	No	No	No			No	No					56																				56	Neg							group2(205 I, 1 V)							0
	57	No	No	No			No	No					57																				57	Neg			83	6.055	0.04844	2	group1(1 D, 100 E, 2 K)	View SF						0
	58	No	No	No			No	No					58																				58	Neg							group2(206 E)							0
	59	No	No	No			No	No					59																				59	Neg			85	24.813	4.091e-06	2	group1(27 D, 75 E, 1 N)	View SF						0
	60	No	Yes	Yes	1.431e-13		No	No					60									60	66.21	1.431e-13	4	60	41.159	8.713e-08	5				60	Neg							group2(14 D, 192 E)							0
	61	No	Yes	No	0.01741		No	No					61									61	8.101	0.01741	2								61	Neg			86	55.217	6.172e-12	3	group1(7 F, 19 L, 76 S, 1 T)	View SF						0
	62	Yes	Yes	Yes	2.802e-14	Epitope	Yes	Yes					62	62	39.998	4.334e-08	4	62	11.812	0.0188	4	62	62.412	2.802e-14	2	62	40.93	2.779e-08	4				62	Pos							group2(1 L, 205 S)							0
	63	No	No	No			No	No					63																				63	Neg			88	60.47	7.397e-14	2	group1(1 F, 29 L, 73 S)	View SF						0
	64	Yes	Yes	Yes	5.232e-13	Epitope	No	No					64	64	12.956	0.004733	3	64	23.647	9.401e-05	4	64	63.537	5.232e-13	4	64	60.333	3.852e-11	6				64	Neg							group2(1 F, 1 L, 204 S)							0
	65	Yes	Yes	Yes	9.175e-08	Epitope	No	No					65	65	25.461	0.0001135	5	65	36.406	7.879e-07	5					65	41.048	9.175e-08	5				65	Neg	90		90	8.099	0.04401	3	group1(99 A, 2 K, 1 S, 1 V)	View SF		FALSE	FALSE	TRUE	TRUE	2
	66	No	No	No			No	No					66																				66	Neg							group2(206 A)							0
	67	No	No	No			No	No					67																				67	Neg			91	304.547	1.132e-64	4	group1(4 K, 22 N, 75 S, 2 Y)	View SF						0
	68	No	Yes	Yes	9.507e-10		No	No					68									68	41.548	9.507e-10	2	68	25.744	1.079e-05	3				68	Neg							group2(205 R, 1 S)							0
	69	No	No	No			No	No					69																				69	Neg			97	57.562	1.949e-12	3	group1(1 A, 26 I, 1 T, 75 V)	View SF			FALSE		FALSE	0
	70	No	Yes	No	0.006734		No	Yes					70									70	7.343	0.006734	1	70	6.7	0.03508	2				70	Pos							group2(1 I, 205 V)							0
	71	No	Yes	Yes	2.224e-14		No	Yes					71									71	58.323	2.224e-14	1	71	18.639	1.58e-05	1				71	Pos	99		99	12.234	0.002206	2	group1(3 A, 3 N, 97 T)	View SF		FALSE	FALSE	TRUE	FALSE	1
	72	No	No	No			No	No					72																				72	Neg							group2(206 T)							0
	73	No	Yes	No	0.04844		No	Yes					73									73	6.055	0.04844	2								73	Pos			100	7.343	0.006734	1	group1(5 P, 98 S)	View SF						0
	74	No	Yes	Yes	1.949e-12		No	Yes					74									74	57.562	1.949e-12	3	74	30.556	1.054e-06	3				74	Pos							group2(206 S)							0
	75	No	No	No			No	No					75																				75	Neg			101	68.903	1.733e-13	5	group1(3 D, 1 H, 1 I, 6 K, 72 N, 20 S)	View SF						0
	76	No	No	No			No	No					76																				76	Neg							group2(206 N)							0
	77	No	No	No			No	No					77																				77	Neg			102	5.349	0.02073	1	group1(4 P, 99 S)	View SF						0
	78	No	No	No			No	No					78																				78	Neg							group2(206 S)							0
	79	No	No	No			No	No					79																				79	Neg			103	63.379	5.648e-13	4	group1(73 D, 3 E, 23 K, 2 Q, 2 R)	View SF						0
	80	No	No	No			No	No					80																				80	Neg							group2(205 D, 1 E)							0
	81	No	No	No			No	No					81																				81	Neg			106	40.483	8.416e-09	3	group1(17 A, 1 I, 84 T, 1 V)	View SF						0
	82	No	No	No			No	No					82																				82	Neg							group2(206 T)							0
	83	No	Yes	No	0.04844		No	No					83									83	6.055	0.04844	2								83	Neg			111	59.987	2.919e-12	4	group1(74 D, 25 E, 2 K, 1 N, 1 Y)	View SF		FALSE		FALSE		0
	84	No	No	No			No	No					84																				84	Neg							group2(205 D, 1 E)							0
	85	No	Yes	Yes	4.091e-06		No	No					85					85	8.131	0.01715	2	85	24.813	4.091e-06	2								85	Neg			113	68.905	3.865e-14	4	group1(16 A, 72 I, 2 N, 1 S, 12 T)	View SF						0
	86	Yes	Yes	Yes	3.901e-13	Structural	No	No					86	86	23.666	7.26e-06	2	86	31.497	6.68e-07	3	86	55.217	6.172e-12	3	86	64.142	3.901e-13	4				86	Neg							group2(206 I)							0
	87	No	No	No			No	No					87																				87	Neg			114	45.048	1.923e-11	1	group1(24 D, 79 N)	View SF						0
	88	No	Yes	Yes	7.397e-14		No	No					88									88	60.47	7.397e-14	2	88	42.047	5.763e-08	5				88	Neg							group2(1 D, 205 N)							0
	89	No	No	No			No	No					89																				89	Neg			124	61.576	4.256e-14	2	group1(1 I, 75 S, 27 T)	View SF						0
	90	No	Yes	No	0.04401		No	Yes					90									90	8.099	0.04401	3								90	Pos							group2(206 S)							0
	91	Yes	Yes	No		Epitope	Yes	Yes					91	91	741.472	5.285e-158	5	91	1316.57	2.801e-281	6	91	304.547	1.132e-64	4	91	1715.67	0	7				91	Neg			128	7.343	0.006734	1	group1(98 F, 5 L)	View SF						0
	92	No	No	No			No	No					92																				92	Neg							group2(206 F)							0
	93	No	No	No			No	No					93																				93	Neg			137	10.176	0.01713	3	group1(23 A, 3 E, 2 R, 75 T)	View SF						0
	94	No	No	No			No	No					94																				94	Neg							group2(47 A, 159 T)							0
	95	No	No	No			No	No					95																				95	Neg			138	60.759	4.047e-13	3	group1(1 G, 2 N, 74 S, 26 T)	View SF						0
	96	No	No	No			No	No					96																				96	Neg							group2(14 N, 192 S)							0
	97	No	Yes	Yes	1.949e-12		No	Yes					97									97	57.562	1.949e-12	3	97	36.004	7.472e-08	3				97	Neg			142	31.889	2.015e-06	4	group1(13 D, 1 K, 87 N, 1 Q, 1 S)	View SF						0
	98	No	No	No			No	No					98																				98	Neg							group2(205 N, 1 S)							0
	99	No	Yes	No	0.002206		No	Yes					99									99	12.234	0.002206	2								99	Pos			144	62.415	1.791e-13	3	group1(73 D, 27 E, 2 N, 1 S)	View SF						0
	100	No	Yes	No	0.006734		No	No					100									100	7.343	0.006734	1								100	Neg							group2(205 D, 1 E)							0
	101	Yes	Yes	Yes	2.787e-15	Epitope	No	No					101	101	21.195	2.498e-05	2	101	37.881	2.996e-08	3	101	68.903	1.733e-13	5	101	80.522	2.787e-15	6				101	Neg			145	62.412	2.802e-14	2	group1(73 S, 28 T, 2 V)	View SF						0
	102	No	Yes	No	0.02073		No	No					102									102	5.349	0.02073	1	102	7.021	0.02988	2				102	Neg							group2(205 S, 1 T)							0
	103	No	Yes	Yes	5.648e-13		No	No					103									103	63.379	5.648e-13	4	103	34.955	1.536e-06	5				103	Neg			146	93.596	3.698e-20	3	group1(4 A, 1 D, 74 N, 24 T)	View SF						0
	104	No	No	No			No	No					104																				104	Neg							group2(84 D, 121 N, 1 T)							0
	105	No	No	No			No	No					105																				105	Neg	149		149	61.576	4.256e-14	2	group1(6 S, 22 T, 75 V)	View SF		FALSE	FALSE	TRUE	TRUE	2
	106	No	Yes	Yes	8.416e-09		No	Yes					106									106	40.483	8.416e-09	3	106	23.2	0.0001155	4				106	Neg							group2(206 V)							0
	107	No	No	No			No	No					107																				107	Neg			151	63.998	4.182e-13	4	group1(74 A, 1 I, 1 K, 2 S, 25 V)	View SF						0
	108	No	No	No			No	No					108																				108	Neg							group2(206 A)							0
	109	No	No	No			No	No					109																				109	Neg			152	5.349	0.02073	1	group1(99 A, 4 S)	View SF						0
	110	No	No	No			No	No					110																				110	Neg							group2(206 A)							0
	111	No	Yes	Yes	2.919e-12		No	No					111									111	59.987	2.919e-12	4	111	33.988	7.493e-07	4				111	Neg			154	27.281	5.141e-06	3	group1(1 A, 75 P, 21 S, 6 T)	View SF						0
	112	No	No	No			No	No					112																				112	Neg							group2(191 P, 15 S)							0
	113	No	Yes	Yes	3.865e-14		No	No					113									113	68.905	3.865e-14	4	113	39.501	5.708e-07	6				113	Neg			156	66.085	6.674e-13	5	group1(70 A, 3 D, 1 K, 1 L, 1 R, 27 S)	View SF						0
	114	No	Yes	Yes	1.923e-11		No	Yes					114									114	45.048	1.923e-11	1	114	12.953	0.0003195	1				114	Neg							group2(204 A, 2 S)							0
	115	No	No	No			No	No					115																				115	Neg			158	35.967	2.798e-06	6	group1(86 A, 1 I, 1 K, 1 N, 2 S, 2 T, 10 V)	View SF						0
	116	No	No	No			No	No					116																				116	Neg							group2(206 A)							0
	117	No	No	No			No	No					117																				117	Neg			159	49.734	9.102e-11	3	group1(79 K, 22 N, 2 S)	View SF						0
	118	No	No	No			No	No					118																				118	Neg							group2(204 K, 1 R, 1 S)							0
	119	No	No	No			No	No					119																				119	Neg			163	62.407	2.809e-14	2	group1(73 K, 1 Q, 29 R)	View SF		FALSE	FALSE	TRUE	FALSE	1
	120	No	No	No			No	No					120																				120	Neg							group2(205 K, 1 R)							0
	121	No	No	No			No	No					121																				121	Neg			166	58.668	1.821e-13	2	group1(73 I, 28 L, 2 V)	View SF						0
	122	No	No	No			No	No					122																				122	Neg							group2(204 I, 2 L)							0
	123	No	No	No			No	No					123																				123	Neg			168	54.458	1.588e-13	1	group1(28 I, 75 L)	View SF		FALSE	FALSE	TRUE	TRUE	2
	124	No	Yes	Yes	4.256e-14		No	Yes					124									124	61.576	4.256e-14	2	124	33.084	6.544e-08	2				124	Neg							group2(1 I, 205 L)							0
	125	No	No	No			No	No					125																				125	Neg			172	38.61	2.845e-07	5	group1(6 A, 9 E, 84 G, 2 N, 1 R, 1 V)	View SF						0
	126	No	No	No			No	No					126																				126	Neg							group2(205 G, 1 R)							0
	127	No	No	No			No	No					127																				127	Neg			177	6.498	0.03882	2	group1(101 K, 2 N)	View SF		FALSE	FALSE	TRUE	TRUE	2
	128	No	Yes	No	0.006734		No	No					128									128	7.343	0.006734	1	128	5.018	0.02508	1				128	Neg							group2(201 K, 5 M)							0
	129	No	No	No			No	No					129																				129	Neg			179	109.449	1.442e-23	3	group1(3 I, 55 N, 1 R, 44 S)	View SF						0
	130	No	No	No			No	No					130																				130	Neg							group2(205 N, 1 S)							0
	131	No	No	No			No	No					131																				131	Neg			180	75.125	1.875e-15	4	group1(2 E, 1 I, 31 K, 4 N, 65 Q)	View SF		FALSE	FALSE	FALSE	FALSE	0
	132	No	No	No			No	No					132																				132	Neg							group2(3 K, 203 Q)							0
	133	No	No	No			No	No					133																				133	Neg			181	300.058	6.969e-66	2	group1(102 S, 1 T)	View SF						0
	134	No	No	No			No	No					134																				134	Neg							group2(1 I, 1 S, 204 T)							0
	135	No	No	No			No	No					135																				135	Neg			183	57.562	1.949e-12	3	group1(75 I, 1 M, 26 T, 1 V)	View SF						0
	136	No	No	No			No	No					136																				136	Neg							group2(205 I, 1 T)							0
	137	Yes	Yes	Yes	9.445e-41	Structural	No	No					137	137	109.7	8.431e-23	4	137	193.486	9.445e-41	4	137	10.176	0.01713	3	137	174.274	5.574e-35	6				137	Neg			185	59.271	1.374e-14	1	group1(73 D, 30 N)	View SF		FALSE	FALSE	TRUE	TRUE	2
	138	No	Yes	Yes	4.047e-13		No	No					138					138	9.499	0.02334	3	138	60.759	4.047e-13	3	138	44.579	1.767e-08	5				138	Neg							group2(205 D, 1 N)							0
	139	No	No	No			No	No					139																				139	Neg			187	12.234	0.002206	2	group1(4 E, 97 G, 2 R)	View SF		FALSE	FALSE	TRUE	TRUE	2
	140	No	No	No			No	No					140																				140	Neg							group2(206 G)							0
	141	No	No	No			No	No					141																				141	Neg			189	7.343	0.006734	1	group1(5 D, 98 E)	View SF						0
	142	No	Yes	No	0.001248		No	Yes					142													142	20.003	0.001248	5				142	Neg							group2(206 E)							0
	143	No	Yes	No	0.01897		No	No					143					143	7.93	0.01897	2					143	6.607	0.03676	2				143	Neg			192	7.343	0.006734	1	group1(5 I, 98 V)	View SF			FALSE		FALSE	0
	144	No	Yes	Yes	9.705e-06		No	Yes					144													144	28.537	9.705e-06	4				144	Neg							group2(206 V)							0
	145	No	Yes	No	0.001169		No	Yes					145													145	22.083	0.001169	6				145	Neg			193	76.403	2.567e-17	2	group1(33 I, 69 L, 1 V)	View SF		FALSE	FALSE	TRUE	TRUE	2
	146	Yes	Yes	Yes	1.772e-56	Epitope	Yes	No					146	146	69.052	6.813e-15	3	146	172.063	3.774e-36	4					146	270.924	1.772e-56	5				146	Neg							group2(206 L)							0
	147	Yes	Yes	Yes	9.619e-24	Functional	Yes	No					147	147	55.629	8.323e-13	2	147	105.997	9.619e-24	2					147	94.258	3.404e-21	2				147	Neg			196	59.271	1.374e-14	1	group1(73 I, 30 V)	View SF		FALSE	FALSE	TRUE	TRUE	2
	148	No	No	No			No	No					148																				148	Neg							group2(205 I, 1 V)							0
	149	No	Yes	Yes	1.376e-07		No	Yes					149													149	34.749	1.376e-07	3				149	Pos			200	62.717	2.387e-15	1	group1(29 P, 74 S)	View SF		FALSE		FALSE		0
	150	No	No	No			No	No					150																				150	Neg							group2(156 P, 50 S)							0
	151	No	Yes	Yes	1.858e-07		No	No					151													151	39.529	1.858e-07	5				151	Neg			202	94.678	1.334e-19	4	group1(25 D, 2 I, 1 N, 73 T, 2 Y)	View SF						0
	152	No	No	No			No	No					152																				152	Neg							group2(84 I, 122 T)							0
	153	No	No	No			No	No					153																				153	Neg			203	69.434	2.989e-14	4	group1(71 A, 2 E, 1 N, 27 S, 2 T)	View SF		FALSE	FALSE	FALSE	FALSE	0
	154	Yes	Yes	Yes	6.05e-33	Functional / Structural	Yes	No					154	154	72.596	1.722e-16	2	154	148.371	6.05e-33	2					154	99.992	9.874e-21	4				154	Neg							group2(205 A, 1 N)							0
	155	Yes	Yes	No	0.04719	Structural	No	Yes					155	155	6.107	0.04719	2																155	Neg			207	63.362	1.124e-13	3	group1(4 A, 73 S, 26 T)	View SF						0
	156	No	Yes	Yes	4.816e-07		No	Yes					156					156	10.969	0.004151	2					156	37.472	4.816e-07	5				156	Neg							group2(3 I, 202 S, 1 T)							0
	157	No	No	No			No	No					157																				157	Neg			210	8.099	0.04401	3	group1(1 H, 99 Q, 2 R, 1 X)	View SF		FALSE	FALSE	TRUE	TRUE	2
	158	No	Yes	No	0.02731		No	No					158													158	14.216	0.02731	6				158	Neg							group2(206 Q)							0
	159	Yes	Yes	No	0.001615	Functional / Structural	No	No					159	159	7.909	0.04794	3	159	9.555	0.02275	3					159	15.251	0.001615	3				159	Neg			212	74.173	2.981e-15	4	group1(70 A, 2 D, 2 E, 29 N)	View SF						0
	160	No	No	No			No	No					160																				160	Neg							group2(205 A, 1 T)							0
	161	No	No	No			No	No					161																				161	Neg			213	66.445	2.462e-14	3	group1(73 D, 24 H, 5 N, 1 T)	View SF		FALSE	FALSE	TRUE	FALSE	1
	162	No	No	No			No	No					162																				162	Neg							group2(206 D)							0
	163	No	Yes	Yes	1.032e-05		No	Yes					163													163	25.836	1.032e-05	3				163	Neg			214	50.875	9.842e-13	1	group1(75 A, 28 T)	View SF						0
	164	No	No	No			No	No					164																				164	Neg							group2(204 A, 2 T)							0
	165	No	No	No			No	No					165																				165	Neg			216	7.343	0.006734	1	group1(5 I, 98 V)	View SF						0
	166	No	Yes	Yes	1.9e-06		No	No					166													166	29.339	1.9e-06	3				166	Neg							group2(206 V)							0
	167	No	No	No			No	No					167																				167	Neg			217	59.271	1.374e-14	1	group1(73 F, 30 S)	View SF						0
	168	No	Yes	Yes	2.315e-08		No	Yes					168													168	31.211	2.315e-08	1				168	Neg							group2(205 F, 1 S)							0
	169	Yes	Yes	No	0.0006455	Epitope	No	No					169	169	6.107	0.04719	2	169	12.973	0.004694	3					169	17.191	0.0006455	3				169	Neg			219	16.421	0.0002718	2	group1(6 E, 95 G, 2 V)	View SF						0
	170	No	No	No			No	No					170																				170	Neg							group2(206 G)							0
	171	No	No	No			No	No					171																				171	Neg			220	56.856	4.69e-14	1	group1(29 S, 74 T)	View SF						0
	172	No	Yes	No	0.0156		No	Yes					172					172	7.905	0.04802	3					172	15.676	0.0156	6				172	Neg							group2(1 S, 205 T)							0
	173	No	No	No			No	No					173																				173	Neg			222	45.822	2.682e-09	4	group1(1 H, 2 I, 28 K, 1 N, 71 R)	View SF						0
	174	No	No	No			No	No					174																				174	Neg							group2(8 K, 198 R)							0
	175	No	No	No			No	No					175																				175	Neg			224	63.758	1.429e-14	2	group1(2 N, 73 S, 28 Y)	View SF						0
	176	No	No	No			No	No					176																				176	Neg							group2(1 N, 205 S)							0
	177	Yes	Yes	Yes	5.136e-23	Epitope	Yes	Yes					177	177	51.437	7.394e-13	1	177	106.885	5.136e-23	3					177	100.219	8.837e-21	4				177	Neg			225	48.786	2.548e-11	2	group1(79 K, 20 Q, 4 R)	View SF						0
	178	Yes	Yes	Yes	2.463e-13	Structural	No	No					178	178	21.443	2.206e-05	2	178	58.064	2.463e-13	2					178	47.158	5.751e-11	2				178	Neg							group2(205 K, 1 R)							0
	179	Yes	Yes	Yes	5.721e-24	Structural	Yes	Yes					179	179	33.447	5.458e-08	2	179	46.683	4.06e-10	3					179	118.769	5.721e-24	5				179	Neg			226	54.458	1.588e-13	1	group1(75 K, 28 R)	View SF		FALSE	FALSE	FALSE	FALSE	0
	180	No	Yes	Yes	3.688e-05		No	No					180													180	30.146	3.688e-05	6				180	Neg							group2(205 K, 1 R)							0
	181	Yes	Yes	No		Structural	Yes	Yes					181	181	747.273	5.393e-163	2	181	1333.44	8.146e-289	3					181	1741.68	0	4				181	Neg			228	63.358	2.454e-12	5	group1(1 A, 1 H, 2 I, 73 K, 26 T)	View SF						0
	182	No	No	No			No	No					182																				182	Neg							group2(202 K, 3 R, 1 T)							0
	183	Yes	Yes	Yes	2.809e-18	Structural	No	No					183	183	40.622	1.51e-09	2	183	53.122	8.033e-11	4					183	91.802	2.809e-18	5				183	Neg			232	63.998	4.182e-13	4	group1(74 A, 1 G, 4 I, 2 T, 22 V)	View SF						0
	184	No	No	No			No	No					184																				184	Neg							group2(206 A)							0
	185	No	Yes	No	0.0001442		No	No					185													185	14.446	0.0001442	1				185	Neg			233	110.323	3.501e-22	5	group1(27 A, 14 I, 2 R, 55 T, 5 V)	View SF						0
	186	No	No	No			No	No					186																				186	Neg							group2(1 A, 4 K, 201 T)							0
	187	No	No	No			No	No					187																				187	Neg			239	68.092	2.555e-13	5	group1(70 D, 25 E, 2 G, 1 K, 3 N, 2 X)	View SF		FALSE		FALSE		0
	188	No	No	No			No	No					188																				188	Neg							group2(204 D, 1 G, 1 N)							0
	189	No	No	No			No	No					189																				189	Neg			241	62.419	8.992e-13	4	group1(26 A, 73 E, 2 G, 1 T, 1 X)	View SF						0
	190	Yes	Yes	Yes	4.62e-34	Structural	Yes	Yes					190	190	67.904	1.716e-16	1	190	148.053	4.62e-34	1					190	117.842	1.878e-27	1				190	Neg							group2(1 A, 205 E)							0
	191	No	No	No			No	No					191																				191	Neg			244	5.349	0.02073	1	group1(4 I, 99 M)	View SF		FALSE		TRUE		1
	192	No	Yes	No	0.02988		No	No					192													192	7.021	0.02988	2				192	Neg							group2(206 M)							0
	193	No	Yes	Yes	2.295e-07		No	No					193													193	33.697	2.295e-07	3				193	Neg			249	5.349	0.02073	1	group1(4 I, 99 T)	View SF						0
	194	No	No	No			No	No					194																				194	Neg							group2(206 T)							0
	195	No	No	No			No	No					195																				195	Neg			251	67.331	2.395e-15	2	group1(2 I, 30 L, 71 V)	View SF						0
	196	No	Yes	Yes	8.992e-10		No	No					196													196	37.532	8.992e-10	1				196	Neg							group2(1 L, 205 V)							0
	197	No	No	No			No	No					197																				197	Neg			252	34.426	3.345e-08	2	group1(27 D, 74 E, 2 N)	View SF						0
	198	No	No	No			No	No					198																				198	Neg							group2(10 D, 196 E)							0
	199	No	No	No			No	No					199																				199	Neg			253	57.583	1.929e-12	3	group1(2 K, 75 P, 23 Q, 3 R)	View SF		FALSE	FALSE	TRUE	TRUE	2
	200	Yes	Yes	Yes	9.308e-237	Functional	Yes	Yes					200	200	513.645	1.021e-113	1	200	1034.34	6.166e-227	1					200	1086.96	9.308e-237	2				200	Neg							group2(205 P, 1 Q)							0
	201	No	No	No			No	No					201																				201	Neg			256	59.271	1.374e-14	1	group1(73 K, 30 T)	View SF						0
	202	Yes	Yes	Yes	8.558e-65	Structural	Yes	No					202	202	93.871	3.229e-20	3	202	221.915	7.26e-47	4					202	313.905	8.558e-65	6				202	Neg							group2(205 K, 1 T)							0
	203	Yes	Yes	Yes	1.702e-08	Structural	No	Yes					203	203	7.911	0.01915	2	203	15.352	0.001539	3					203	44.659	1.702e-08	5				203	Neg			258	10.158	0.01727	3	group1(1 A, 3 I, 98 T, 1 X)	View SF		FALSE	FALSE	TRUE	TRUE	2
	204	No	Yes	No	0.002333		No	Yes					204					204	18.384	0.002502	5					204	18.547	0.002333	5				204	Neg							group2(206 T)							0
	205	No	No	No			No	No					205																				205	Neg			262	6.055	0.04844	2	group1(2 N, 1 S, 100 T)	View SF		FALSE	FALSE	TRUE	TRUE	2
	206	No	Yes	No	0.0002752		No	No					206					206	12.82	0.0003429	1					206	18.986	0.0002752	3				206	Neg							group2(206 T)							0
	207	No	Yes	Yes	9.971e-06		No	No					207													207	35.265	9.971e-06	7				207	Neg			266	59.271	1.374e-14	1	group1(30 I, 73 V)	View SF						0
	208	No	No	No			No	No					208																				208	Neg							group2(1 I, 205 V)							0
	209	No	No	No			No	No					209																				209	Neg			267	33.775	6.188e-09	1	group1(30 A, 73 V)	View SF		FALSE		FALSE		0
	210	No	No	No			No	No					210																				210	Neg							group2(10 A, 196 V)							0
	211	No	No	No			No	No					211																				211	Neg			269	59.271	1.374e-14	1	group1(73 R, 30 W)	View SF		FALSE	FALSE	TRUE	TRUE	2
	212	No	Yes	Yes	2.495e-07		No	No					212													212	41.328	2.495e-07	6				212	Neg							group2(205 R, 1 W)							0
	213	No	Yes	Yes	6.941e-07		No	No					213													213	34.15	6.941e-07	4				213	Neg			270	35.975	1.542e-08	2	group1(16 H, 1 X, 86 Y)	View SF						0
	214	No	Yes	Yes	1.894e-06		No	No					214													214	26.353	1.894e-06	2				214	Neg							group2(206 Y)							0
	215	No	No	No			No	No					215																				215	Neg			273	82.789	1.053e-18	2	group1(38 A, 65 T)	View SF	TRUE					1
	216	No	Yes	No	0.0348		No	No					216													216	6.716	0.0348	2				216	Neg							group2(1 A, 1 K, 204 T)							0
	217	No	Yes	Yes	3.041e-09		No	No					217													217	39.222	3.041e-09	2				217	Neg			274	71.392	3.144e-16	2	group1(5 I, 30 L, 68 M)	View SF						0
	218	No	No	No			No	No					218																				218	Neg							group2(1 I, 1 L, 204 M)							0
	219	No	Yes	No	0.009231		No	No					219													219	9.37	0.009231	2				219	Neg			275	59.864	1.297e-11	5	group1(11 D, 73 E, 2 K, 14 N, 2 S, 1 T)	View SF						0
	220	No	Yes	Yes	7.317e-05		No	No					220													220	19.045	7.317e-05	2				220	Neg							group2(204 E, 1 K, 1 N)							0
	221	No	No	No			No	No					221																				221	Neg			276	55.174	1.045e-12	2	group1(3 E, 24 K, 76 R)	View SF						0
	222	Yes	Yes	Yes	6.139e-13	Epitope	No	No					222	222	35.927	1.58e-08	2	222	38.974	3.443e-09	2					222	66.26	6.139e-13	5				222	Neg							group2(1 K, 205 R)							0
	223	No	No	No			No	No					223																				223	Neg			277	103.025	3.476e-22	3	group1(29 G, 73 N, 1 S)	View SF						0
	224	No	Yes	Yes	1.072e-08		No	No					224													224	39.987	1.072e-08	3				224	Neg							group2(89 D, 1 G, 116 N)							0
	225	No	Yes	Yes	2.879e-06		No	No					225													225	25.516	2.879e-06	2				225	Neg			278	62.719	7.776e-13	4	group1(73 A, 1 F, 1 P, 28 S)	View SF						0
	226	No	Yes	Yes	8.763e-08		No	No					226													226	32.5	8.763e-08	2				226	Neg							group2(204 A, 1 S, 1 T)							0
	227	No	No	No			No	No					227																				227	Neg			279	62.384	9.147e-13	4	group1(1 E, 74 G, 13 N, 15 S)	View SF						0
	228	Yes	Yes	Yes	1.027e-06	Epitope	No	No					228	228	7.867	0.04884	3	228	10.04	0.03976	4					228	40.461	1.027e-06	7				228	Neg							group2(1 D, 1 E, 204 G)							0
	229	No	No	No			No	No					229																				229	Neg			283	54.444	9.023e-12	3	group1(77 I, 2 L, 23 M, 1 V)	View SF						0
	230	No	No	No			No	No					230																				230	Neg							group2(204 I, 2 V)							0
	231	No	No	No			No	No					231																				231	Neg			284	51.738	3.407e-11	3	group1(78 I, 22 M, 2 T, 1 V)	View SF						0
	232	Yes	Yes	Yes	4.059e-11	Epitope	No	No					232	232	7.312	0.006849	1	232	27.355	1.693e-07	1					232	54.539	4.059e-11	4				232	Neg							group2(205 I, 1 T)							0
	233	Yes	Yes	Yes	6.282e-40	Functional	Yes	No					233	233	83.185	1.808e-16	5	233	147.7	4.121e-30	5					233	197.557	6.282e-40	6				233	Neg			286	10.16	0.006219	2	group1(98 D, 4 N, 1 S)	View SF						0
	234	No	No	No			No	No					234																				234	Neg							group2(206 D)							0
	235	No	No	No			No	No					235																				235	Neg			287	57.564	3.163e-13	2	group1(26 A, 75 T, 2 V)	View SF						0
	236	No	No	No			No	No					236																				236	Neg							group2(1 A, 205 T)							0
	237	No	No	No			No	No					237																				237	Neg			288	62.866	4.032e-11	7	group1(19 H, 1 L, 6 N, 75 P, 1 Q, 1 S)	View SF						0
	238	No	No	No			No	No					238																				238	Neg							group2(3 A, 202 P, 1 X)							0
	239	No	Yes	Yes	2.393e-07		No	No					239													239	41.42	2.393e-07	6				239	Neg			290	12.525	0.01385	4	group1(1 D, 1 G, 96 H, 4 Q, 1 Y)	View SF		FALSE	FALSE	TRUE	TRUE	2
	240	No	No	No			No	No					240																				240	Neg							group2(205 H, 1 Y)							0
	241	No	Yes	No	0.0003542		No	No					241													241	20.754	0.0003542	4				241	Neg			291	51.256	7.411e-12	2	group1(72 D, 2 E, 29 N)	View SF						0
	242	No	No	No			No	No					242																				242	Neg							group2(201 D, 5 N)							0
	243	No	No	No			No	No					243																				243	Neg			293	64	8.206e-14	3	group1(1 A, 1 D, 74 N, 27 T)	View SF		FALSE		TRUE		1
	244	No	No	No			No	No					244																				244	Neg							group2(206 N)							0
	245	No	No	No			No	No					245																				245	Neg			295	64.877	5.33e-14	3	group1(1 I, 26 K, 4 R, 72 T)	View SF		FALSE		FALSE		0
	246	No	No	No			No	No					246																				246	Neg							group2(1 K, 205 T)							0
	247	No	No	No			No	No					247																				247	Neg			300	82.591	1.041e-15	6	group1(65 E, 1 F, 23 H, 8 K, 2 L, 3 Q, 1 Y)	View SF						0
	248	No	No	No			No	No					248																				248	Neg							group2(205 E, 1 H)							0
	249	No	No	No			No	No					249																				249	Neg			303	44.355	1.269e-09	3	group1(74 I, 28 L, 1 M)	View SF						0
	250	Yes	Yes	Yes	1.083e-09	Structural	No	No					250	250	13.572	0.0002296	1	250	29.761	4.888e-08	1					250	41.286	1.083e-09	2				250	Neg							group2(198 I, 6 L, 2 V)							0
	251	Yes	Yes	Yes	6.239e-10	Structural	No	No					251	251	11.69	0.002894	2	251	9.396	0.02446	3					251	45.805	6.239e-10	3				251	Neg			304	56.773	4.698e-13	2	group1(25 K, 77 N, 1 R)	View SF		FALSE	FALSE	TRUE	TRUE	2
	252	Yes	Yes	Yes	9.111e-21	Epitope	Yes	Yes					252	252	42.331	6.428e-10	2	252	96.427	9.111e-21	3					252	63.008	2.9e-12	5				252	Neg							group2(206 N)							0
	253	No	Yes	Yes	2.893e-07		No	No					253													253	33.221	2.893e-07	3				253	Neg			305	62.434	1.774e-13	3	group1(4 G, 2 N, 24 S, 73 T)	View SF						0
	254	No	No	No			No	No					254																				254	Neg							group2(1 S, 205 T)							0
	255	No	No	No			No	No					255																				255	Neg			306	59.164	8.87e-13	3	group1(1 D, 1 K, 25 N, 76 S)	View SF		FALSE		TRUE		1
	256	No	Yes	Yes	3.082e-07		No	No					256													256	29.985	3.082e-07	2				256	Neg							group2(206 S)							0
	257	No	No	No			No	No					257																				257	Neg			312	170.545	5.626e-39	1	group1(68 I, 35 V)	View SF						0
	258	No	No	No			No	No					258																				258	Neg							group2(206 V)							0
	259	No	No	No			No	No					259																				259	Neg			319	75.234	4.604e-17	2	group1(30 E, 73 K)	View SF		FALSE	FALSE	TRUE	FALSE	1
	260	No	No	No			No	No					260																				260	Neg							group2(1 E, 169 K, 36 T)							0
	261	No	No	No			No	No					261																				261	Neg			328	61.318	3.073e-13	3	group1(74 K, 1 N, 26 Q, 2 R)	View SF						0
	262	No	No	No			No	No					262																				262	Neg							group2(205 K, 1 R)							0
	263	No	No	No			No	No					263																				263	Neg			331	43.328	4.628e-11	1	group1(73 L, 30 M)	View SF						0
	264	No	No	No			No	No					264																				264	Neg							group2(200 L, 6 M)							0
	265	No	No	No			No	No					265																				265	Neg			338	68.938	1.072e-15	2	group1(36 I, 1 K, 66 V)	View SF						0
	266	No	Yes	Yes	1.66e-09		No	No					266													266	36.337	1.66e-09	1				266	Neg							group2(4 I, 202 V)							0
	267	No	Yes	No	0.01486		No	No					267													267	5.933	0.01486	1				267	Neg			362	52.079	5.331e-13	1	group1(27 I, 76 V)	View SF						0
	268	No	No	No			No	No					268																				268	Neg							group2(1 I, 205 V)							0
	269	No	Yes	Yes	1.66e-09		No	No					269													269	36.337	1.66e-09	1				269	Neg			382	64.906	5.254e-14	3	group1(6 K, 72 L, 22 Q, 3 R)	View SF						0
	270	No	Yes	No	0.0001106		No	No					270													270	18.219	0.0001106	2				270	Neg							group2(205 L, 1 Q)							0
	271	No	No	No			No	No					271																				271	Neg			387	58.323	2.224e-14	1	group1(28 I, 75 N)	View SF		FALSE	FALSE	TRUE	FALSE	1
	272	No	No	No			No	No					272																				272	Neg							group2(206 N)							0
	273	No	Yes	No	0.0001123		No	No					273													273	20.865	0.0001123	3				273	Neg			391	74.858	3.886e-16	3	group1(4 E, 30 G, 68 K, 1 Q)	View SF		FALSE	FALSE	TRUE	TRUE	2
	274	No	Yes	Yes	2.307e-06		No	No					274													274	28.938	2.307e-06	3				274	Neg							group2(1 G, 205 K)							0
	275	No	Yes	Yes	7.429e-07		No	No					275					275	9.171	0.0271	3					275	38.917	7.429e-07	6				275	Neg			393	61.895	2.313e-13	3	group1(5 N, 23 S, 75 T)	View SF						0
	276	No	Yes	Yes	2.332e-05		No	No					276													276	21.333	2.332e-05	2				276	Neg							group2(1 I, 205 T)							0
	277	Yes	Yes	Yes	1.39e-92	Epitope	Yes	Yes					277	277	129.79	6.002e-28	3	277	314.729	6.452e-68	3					277	428.631	1.39e-92	3				277	Neg			399	13.488	0.0002401	1	group1(8 I, 95 V)	View SF		FALSE		TRUE		1
	278	Yes	Yes	Yes	1.903e-05	Epitope	No	No					278	278	10.301	0.03565	4	278	12.19	0.01599	4					278	31.652	1.903e-05	6				278	Neg							group2(206 V)							0
	279	No	Yes	Yes	1.887e-07		No	No					279													279	36.902	1.887e-07	4				279	Neg			405	61.576	4.256e-14	2	group1(24 I, 75 T, 4 V)	View SF		FALSE	FALSE	TRUE	FALSE	1
	280	No	No	No			No	No					280																				280	Neg							group2(206 T)							0
	281	No	No	No			No	No					281																				281	Neg			408	6.055	0.04844	2	group1(2 A, 1 N, 100 T)	View SF		FALSE	FALSE	TRUE	FALSE	1
	282	No	No	No			No	No					282																				282	Neg							group2(206 T)							0
	283	No	Yes	Yes	6.732e-07		No	No					283													283	31.481	6.732e-07	3				283	Neg			409	58.323	2.224e-14	1	group1(75 A, 28 S)	View SF						0
	284	No	Yes	Yes	1.505e-06		No	No					284													284	29.821	1.505e-06	3				284	Neg							group2(206 A)							0
	285	No	No	No			No	No					285																				285	Neg			416	62.41	1.796e-13	3	group1(1 D, 73 H, 1 K, 28 N)	View SF		FALSE	FALSE	TRUE	FALSE	1
	286	No	Yes	No	0.04619		No	Yes					286					286	6.15	0.04619	2												286	Neg							group2(205 H, 1 N)							0
	287	No	Yes	No	0.000352		No	No					287													287	18.469	0.000352	3				287	Neg			421	16.69	0.0008183	3	group1(99 I, 1 L, 2 M, 1 V)	View SF						0
	288	No	Yes	Yes	1.454e-05		No	No					288													288	36.447	1.454e-05	8				288	Neg							group2(170 I, 1 L, 35 M)							0
	289	Yes	Yes	Yes	5.686e-07	Structural	No	No					289	289	13.899	0.007624	4	289	34.572	5.686e-07	4					289	36.373	2.333e-06	6				289	Neg			435	42.941	5.641e-11	1	group1(72 I, 31 V)	View SF		FALSE	FALSE	TRUE	FALSE	1
	290	Yes	Yes	No	0.03087	Structural	No	No					290	290	6.956	0.03087	2																290	Neg							group2(199 I, 7 V)							0
	291	Yes	Yes	Yes	1.747e-08	Structural	No	No					291	291	33.467	2.567e-07	3	291	38.986	1.747e-08	3												291	Neg			444	51.184	8.41e-13	1	group1(25 I, 78 V)	View SF						0
	292	No	No	No			No	No					292																				292	Neg							group2(206 V)							0
	293	No	Yes	Yes	2.578e-07		No	No					293													293	33.458	2.578e-07	3				293	Neg			454	59.271	1.374e-14	1	group1(30 F, 73 Y)	View SF		FALSE	FALSE	TRUE	TRUE	2
	294	No	No	No			No	No					294																				294	Neg							group2(1 F, 205 Y)							0
	295	No	Yes	Yes	1.431e-08		No	No					295													295	42.322	1.431e-08	4				295	Neg			457	58.323	2.224e-14	1	group1(28 F, 75 S)	View SF		FALSE	FALSE	FALSE	FALSE	0
	296	No	No	No			No	No					296																				296	Neg							group2(206 S)							0
	297	No	No	No			No	No					297																				297	Neg			460	15.041	0.001782	3	group1(94 K, 1 N, 1 Q, 7 R)	View SF						0
	298	No	No	No			No	No					298																				298	Neg							group2(205 K, 1 R)							0
	299	Yes	Yes	Yes	1.679e-08	Epitope	Yes	Yes					299	299	35.806	1.679e-08	2	299	15.57	0.001389	3					299	15.34	0.009004	5				299	Neg			461	10.16	0.006219	2	group1(98 N, 2 S, 3 T)	View SF		FALSE	FALSE	TRUE	TRUE	2
	300	No	Yes	Yes	4.187e-06		No	No					300													300	43.418	4.187e-06	10				300	Neg							group2(206 N)							0
	301	No	No	No			No	No					301																				301	Neg			467	61.08	5.453e-14	2	group1(30 K, 72 R, 1 X)	View SF						0
	302	No	No	No			No	No					302																				302	Neg							group2(2 K, 204 R)							0
	303	Yes	Yes	Yes	1.83e-08	Epitope	No	No					303	303	17.57	0.0005394	3	303	18.974	0.0002768	3					303	38.892	1.83e-08	3				303	Neg			468	65.626	1.899e-13	4	group1(1 D, 1 L, 73 N, 28 S)	View SF						0
	304	No	Yes	Yes	3.891e-06		No	No					304													304	24.914	3.891e-06	2				304	Neg							group2(195 N, 1 S, 10 T)							0
	305	No	Yes	Yes	2.309e-08		No	No					305													305	38.415	2.309e-08	3				305	Neg			471	57.877	2.705e-13	2	group1(75 K, 28 R)	View SF		FALSE	FALSE	TRUE	FALSE	1
	306	No	Yes	Yes	5.528e-07		No	No					306													306	31.887	5.528e-07	3				306	Neg							group2(204 K, 1 N, 1 R)							0
	307	No	No	No			No	No					307																				307	Neg			477	11.418	0.0007274	1	group1(96 I, 7 V)	View SF		FALSE	FALSE	TRUE	TRUE	2
	308	No	No	No			No	No					308																				308	Neg							group2(206 I)							0
	309	No	No	No			No	No					309																				309	Neg			491	69.821	4.663e-15	3	group1(30 E, 1 K, 2 M, 70 T)	View SF						0
	310	No	No	No			No	No					310																				310	Neg							group2(1 E, 205 T)							0
	311	No	No	No			No	No					311																				311	Neg			496	7.343	0.006734	1	group1(5 I, 98 V)	View SF		FALSE	FALSE	TRUE	TRUE	2
	312	Yes	Yes	No		Epitope	Yes	Yes					312	312	723.225	2.663e-159	1	312	1284.44	2.726e-281	1					312	1580.69	0	1				312	Neg							group2(206 V)							0
	313	Yes	Yes	Yes	2.349e-21	Epitope	Yes	Yes					313	313	47.187	6.452e-12	1	313	90.027	2.349e-21	1					313	80.935	2.333e-19	1				313	Neg			497	8.485	0.003582	1	group1(96 K, 7 R)	View SF		FALSE	FALSE	FALSE	FALSE	0
	314	No	No	No			No	No					314																				314	Neg							group2(205 K, 1 R)							0
	315	Yes	Yes	Yes	1.667e-08	Epitope	Yes	No					315	315	31.848	1.667e-08	1	315	17.24	0.0001805	2					315	12.379	0.002051	2				315	Neg			502	56.856	4.69e-14	1	group1(74 D, 29 N)	View SF						0
	316	No	No	No			No	No					316																				316	Neg							group2(205 D, 1 N)							0
	317	No	No	No			No	No					317																				317	Neg			505	49.111	2.166e-11	2	group1(77 K, 25 R, 1 T)	View SF		FALSE	FALSE	TRUE	TRUE	2
	318	No	No	No			No	No					318																				318	Neg							group2(204 K, 2 R)							0
	319	Yes	Yes	Yes	2.413e-18	Structural	No	No					319	319	32.561	3.986e-07	3	319	50.946	2.291e-10	4					319	88.761	2.413e-18	4				319	Neg			508	6.055	0.04844	2	group1(2 A, 100 E, 1 G)	View SF						0
	320	No	No	No			No	No					320																				320	Neg							group2(206 E)							0
	321	No	No	No			No	No					321																				321	Neg			510	59.271	1.374e-14	1	group1(73 A, 30 S)	View SF						0
	322	No	No	No			No	No					322																				322	Neg							group2(205 A, 1 S)							0
	323	No	No	No			No	No					323																				323	Neg			513	24.039	2.452e-05	3	group1(1 K, 102 N)	View SF	FALSE					0
	324	No	No	No			No	No					324																				324	Neg							group2(167 N, 38 S, 1 T)							0
	325	No	No	No			No	No					325																				325	Neg			516	35.922	2.054e-09	1	group1(20 E, 83 K)	View SF						0
	326	No	No	No			No	No					326																				326	Neg							group2(1 E, 205 K)							0
	327	Yes	Yes	No	0.01059	Epitope	No	Yes					327	327	6.533	0.01059	1	327	11.136	0.01101	3					327	10.247	0.01658	3				327	Neg			521	6.578	0.03729	2	group1(1 E, 102 K)	View SF		FALSE	FALSE	TRUE	FALSE	1
	328	No	Yes	Yes	5.436e-07		No	No					328													328	31.922	5.436e-07	3				328	Neg							group2(197 K, 9 R)							0
	329	No	No	No			No	No					329																				329	Neg			523	21.491	2.155e-05	2	group1(102 E, 1 K)	View SF						0
	330	No	No	No			No	No					330																				330	Neg							group2(35 D, 171 E)							0
	331	No	Yes	No	0.0009023		No	No					331													331	11.018	0.0009023	1				331	Neg			524	8.099	0.04401	3	group1(1 L, 2 Q, 99 S, 1 T)	View SF	FALSE	TRUE		FALSE		1
	332	No	No	No			No	No					332																				332	Neg							group2(206 S)							0
	333	No	No	No			No	No					333																				333	Neg			525	65.35	9.483e-13	5	group1(1 I, 4 L, 6 M, 1 P, 72 T, 19 V)	View SF						0
	334	No	No	No			No	No					334																				334	Neg							group2(1 M, 205 T)							0
	335	No	No	No			No	No					335																				335	Neg			526	64.857	8.249e-15	2	group1(30 G, 1 K, 72 R)	View SF		FALSE	FALSE	TRUE	TRUE	2
	336	No	No	No			No	No					336																				336	Neg							group2(1 G, 205 R)							0
	337	No	No	No			No	No					337																				337	Neg			527	56.856	4.69e-14	1	group1(74 I, 29 V)	View SF		FALSE	FALSE	TRUE	TRUE	2
	338	No	Yes	Yes	8.569e-06		No	No					338					338	12.696	0.005343	3					338	28.804	8.569e-06	4				338	Neg							group2(205 I, 1 V)							0
	339	No	No	No			No	No					339																				339	Neg			528	56.773	4.698e-13	2	group1(25 H, 1 Q, 77 Y)	View SF		FALSE	FALSE	TRUE	FALSE	1
	340	No	No	No			No	No					340																				340	Neg							group2(206 Y)							0
	341	Yes	Yes	No	0.007298	Epitope	No	Yes					341	341	4.345	0.03712	1	341	4.17	0.04114	1					341	7.198	0.007298	1				341	Neg			537	18.57	9.279e-05	2	group1(3 I, 100 V)	View SF						0
	342	No	No	No			No	No					342																				342	Neg							group2(24 A, 182 V)							0
	343	No	No	No			No	No					343																				343	Neg			544	67.339	1.585e-14	3	group1(2 A, 2 I, 28 L, 71 V)	View SF						0
	344	No	No	No			No	No					344																				344	Neg							group2(1 L, 205 V)							0
	345	No	No	No			No	No					345																				345	Neg			545	10.058	0.006544	2	group1(8 I, 94 V, 1 X)	View SF	FALSE	TRUE		FALSE		1
	346	No	No	No			No	No					346																				346	Neg							group2(3 I, 203 V)							0
	347	No	No	No			No	No					347																				347	Neg			564	5.349	0.02073	1	group1(99 I, 4 V)	View SF						0
	348	No	No	No			No	No					348																				348	Neg							group2(206 I)							0
	349	No	No	No			No	No					349																				349	Neg
	350	No	No	No			No	No					350																				350	Neg
	351	No	No	No			No	No					351																				351	Neg
	352	No	No	No			No	No					352																				352	Neg
	353	No	No	No			No	No					353																				353	Neg
	354	No	No	No			No	No					354																				354	Neg
	355	No	No	No			No	No					355																				355	Neg
	356	No	No	No			No	No					356																				356	Neg
	357	No	No	No			No	No					357																				357	Neg
	358	No	No	No			No	No					358																				358	Neg
	359	No	No	No			No	No					359																				359	Neg
	360	No	No	No			No	No					360																				360	Neg
	361	No	No	No			No	No					361																				361	Neg
	362	No	Yes	No	0.0001515		No	No					362													362	14.353	0.0001515	1				362	Neg
	363	No	No	No			No	No					363																				363	Neg
	364	No	No	No			No	No					364																				364	Neg
	365	No	No	No			No	No					365																				365	Neg
	366	No	No	No			No	No					366																				366	Neg
	367	No	No	No			No	No					367																				367	Neg
	368	No	No	No			No	No					368																				368	Neg
	369	No	No	No			No	No					369																				369	Neg
	370	No	No	No			No	No					370																				370	Neg
	371	No	No	No			No	No					371																				371	Neg
	372	No	No	No			No	No					372																				372	Neg
	373	No	No	No			No	No					373																				373	Neg
	374	No	No	No			No	No					374																				374	Neg
	375	No	No	No			No	No					375																				375	Neg
	376	No	No	No			No	No					376																				376	Neg
	377	No	No	No			No	No					377																				377	Neg
	378	No	No	No			No	No					378																				378	Neg
	379	No	No	No			No	No					379																				379	Neg
	380	No	No	No			No	No					380																				380	Neg
	381	No	No	No			No	No					381																				381	Neg
	382	Yes	Yes	Yes	6.672e-14	Epitope	No	No					382	382	21.615	3.333e-06	1	382	32.635	3.846e-07	3					382	67.781	6.672e-14	4				382	Neg
	383	No	No	No			No	No					383																				383	Neg
	384	No	No	No			No	No					384																				384	Neg
	385	No	No	No			No	No					385																				385	Neg
	386	No	No	No			No	No					386																				386	Neg
	387	Yes	Yes	Yes	3.918e-08	Epitope	No	No					387	387	8.222	0.01639	2									387	40.209	3.918e-08	4				387	Neg
	388	No	No	No			No	No					388																				388	Neg
	389	Yes	Yes	No	0.009324	Epitope	No	No					389	389	4.889	0.02702	1	389	8.165	0.01687	2					389	11.496	0.009324	3				389	Neg
	390	No	No	No			No	No					390																				390	Neg
	391	No	Yes	No	0.0002003		No	No					391					391	6.692	0.03523	2					391	19.652	0.0002003	3				391	Neg
	392	No	No	No			No	No					392																				392	Neg
	393	No	Yes	Yes	2.064e-07		No	No					393													393	33.915	2.064e-07	3				393	Neg
	394	No	No	No			No	No					394																				394	Neg
	395	No	No	No			No	No					395																				395	Neg
	396	No	No	No			No	No					396																				396	Neg
	397	No	No	No			No	No					397																				397	Neg
	398	No	No	No			No	No					398																				398	Neg
	399	No	No	No			No	No					399																				399	Neg
	400	No	No	No			No	No					400																				400	Neg
	401	No	No	No			No	No					401																				401	Neg
	402	No	No	No			No	No					402																				402	Neg
	403	No	No	No			No	No					403																				403	Neg
	404	No	No	No			No	No					404																				404	Neg
	405	No	Yes	Yes	4.524e-07		No	No					405													405	37.608	4.524e-07	5				405	Neg
	406	No	No	No			No	No					406																				406	Neg
	407	No	No	No			No	No					407																				407	Neg
	408	No	No	No			No	No					408																				408	Neg
	409	No	Yes	Yes	4.233e-05		No	No					409					409	4.055	0.04405	1					409	16.764	4.233e-05	1				409	Neg
	410	No	No	No			No	No					410																				410	Neg
	411	No	No	No			No	No					411																				411	Neg
	412	No	No	No			No	No					412																				412	Neg
	413	No	No	No			No	No					413																				413	Neg
	414	No	No	No			No	No					414																				414	Neg
	415	No	No	No			No	No					415																				415	Neg
	416	No	Yes	Yes	1.341e-07		No	No					416													416	40.232	1.341e-07	5				416	Neg
	417	No	No	No			No	No					417																				417	Neg
	418	No	No	No			No	No					418																				418	Neg
	419	No	No	No			No	No					419																				419	Neg
	420	No	No	No			No	No					420																				420	Neg
	421	Yes	Yes	Yes	5.245e-18	Epitope	Yes	No					421	421	44.907	1.773e-10	2	421	65.928	4.829e-15	2					421	83.576	5.245e-18	3				421	Neg
	422	No	No	No			No	No					422																				422	Neg
	423	No	No	No			No	No					423																				423	Neg
	424	No	No	No			No	No					424																				424	Neg
	425	No	No	No			No	No					425																				425	Neg
	426	No	No	No			No	No					426																				426	Neg
	427	No	No	No			No	No					427																				427	Neg
	428	No	No	No			No	No					428																				428	Neg
	429	No	No	No			No	No					429																				429	Neg
	430	No	No	No			No	No					430																				430	Neg
	431	No	No	No			No	No					431																				431	Neg
	432	No	No	No			No	No					432																				432	Neg
	433	No	No	No			No	No					433																				433	Neg
	434	No	No	No			No	No					434																				434	Neg
	435	No	Yes	Yes	2.119e-05		No	No					435													435	18.079	2.119e-05	1				435	Neg
	436	No	No	No			No	No					436																				436	Neg
	437	No	No	No			No	No					437																				437	Neg
	438	No	No	No			No	No					438																				438	Neg
	439	No	No	No			No	No					439																				439	Neg
	440	No	No	No			No	No					440																				440	Neg
	441	No	No	No			No	No					441																				441	Neg
	442	No	No	No			No	No					442																				442	Neg
	443	No	No	No			No	No					443																				443	Neg
	444	No	Yes	Yes	1.694e-07		No	No					444													444	27.354	1.694e-07	1				444	Neg
	445	No	No	No			No	No					445																				445	Neg
	446	No	No	No			No	No					446																				446	Neg
	447	No	No	No			No	No					447																				447	Neg
	448	No	No	No			No	No					448																				448	Neg
	449	No	No	No			No	No					449																				449	Neg
	450	No	No	No			No	No					450																				450	Neg
	451	No	No	No			No	No					451																				451	Neg
	452	No	No	No			No	No					452																				452	Neg
	453	No	No	No			No	No					453																				453	Neg
	454	No	Yes	Yes	1.66e-09		No	No					454													454	36.337	1.66e-09	1				454	Neg
	455	No	No	No			No	No					455																				455	Neg
	456	No	No	No			No	No					456																				456	Neg
	457	No	Yes	Yes	2.676e-08		No	No					457													457	30.929	2.676e-08	1				457	Neg
	458	No	No	No			No	No					458																				458	Neg
	459	No	No	No			No	No					459																				459	Neg
	460	No	Yes	No	0.00355		No	No					460													460	13.572	0.00355	3				460	Neg
	461	No	No	No			No	No					461																				461	Neg
	462	No	No	No			No	No					462																				462	Neg
	463	No	No	No			No	No					463																				463	Neg
	464	No	Yes	No	0.001678		No	No					464					464	9.872	0.001678	1					464	8.926	0.01152	2				464	Neg
	465	No	No	No			No	No					465																				465	Neg
	466	No	No	No			No	No					466																				466	Neg
	467	No	Yes	Yes	1.411e-07		No	No					467													467	31.547	1.411e-07	2				467	Neg
	468	Yes	Yes	Yes	2.199e-44	Epitope	Yes	No					468	468	98.854	2.741e-21	3	468	205.938	2.199e-44	3					468	199.254	2.736e-40	6				468	Neg
	469	No	No	No			No	No					469																				469	Neg
	470	No	No	No			No	No					470																				470	Neg
	471	No	Yes	Yes	1.278e-08		No	No					471													471	36.35	1.278e-08	2				471	Neg
	472	No	No	No			No	No					472																				472	Neg
	473	No	No	No			No	No					473																				473	Neg
	474	No	No	No			No	No					474																				474	Neg
	475	No	No	No			No	No					475																				475	Neg
	476	No	No	No			No	No					476																				476	Neg
	477	No	Yes	No	0.007052		No	No					477													477	14.077	0.007052	4				477	Neg
	478	No	No	No			No	No					478																				478	Neg
	479	No	No	No			No	No					479																				479	Neg
	480	No	No	No			No	No					480																				480	Neg
	481	No	No	No			No	No					481																				481	Neg
	482	No	No	No			No	No					482																				482	Neg
	483	No	No	No			No	No					483																				483	Neg
	484	No	No	No			No	No					484																				484	Neg
	485	No	No	No			No	No					485																				485	Neg
	486	No	No	No			No	No					486																				486	Neg
	487	No	No	No			No	No					487																				487	Neg
	488	No	No	No			No	No					488																				488	Neg
	489	No	No	No			No	No					489																				489	Neg
	490	No	No	No			No	No					490																				490	Neg
	491	No	Yes	Yes	3.305e-09		No	No					491					491	12.831	0.02501	5					491	53.253	3.305e-09	7				491	Neg
	492	No	No	No			No	No					492																				492	Neg
	493	No	No	No			No	No					493																				493	Neg
	494	No	No	No			No	No					494																				494	Neg
	495	No	No	No			No	No					495																				495	Neg
	496	No	Yes	No	0.04721		No	No					496					496	6.106	0.04721	2												496	Neg
	497	No	Yes	No	0.04594		No	No					497													497	3.984	0.04594	1				497	Neg
	498	No	No	No			No	No					498																				498	Neg
	499	No	No	No			No	No					499																				499	Neg
	500	No	No	No			No	No					500																				500	Neg
	501	No	No	No			No	No					501																				501	Neg
	502	No	Yes	Yes	2.754e-08		No	No					502													502	34.815	2.754e-08	2				502	Neg
	503	No	No	No			No	No					503																				503	Neg
	504	No	No	No			No	No					504																				504	Neg
	505	Yes	Yes	No	0.0001456	Epitope	No	Yes					505	505	10.59	0.01416	3	505	22.697	0.0001456	4												505	Neg
	506	No	No	No			No	No					506																				506	Neg
	507	No	No	No			No	No					507																				507	Neg
	508	No	Yes	No	0.02603		No	No					508													508	9.26	0.02603	3				508	Neg
	509	No	No	No			No	No					509																				509	Neg
	510	No	Yes	Yes	2.708e-08		No	No					510													510	34.849	2.708e-08	2				510	Neg
	511	No	No	No			No	No					511																				511	Neg
	512	No	No	No			No	No					512																				512	Neg
	513	Yes	Yes	Yes	2.952e-17	Epitope	No	No					513	513	26.509	2.623e-07	1	513	52.124	4.803e-12	2					513	80.079	2.952e-17	3				513	Neg
	514	No	No	No			No	No					514																				514	Neg
	515	No	No	No			No	No					515																				515	Neg
	516	No	Yes	No	0.007167		No	No					516													516	9.876	0.007167	2				516	Neg
	517	No	No	No			No	No					517																				517	Neg
	518	No	No	No			No	No					518																				518	Neg
	519	No	No	No			No	No					519																				519	Neg
	520	No	No	No			No	No					520																				520	Neg
	521	Yes	Yes	Yes	1.27e-06	Epitope	No	Yes					521	521	4.889	0.02702	1	521	12.82	0.0003429	1					521	27.153	1.27e-06	2				521	Neg
	522	No	No	No			No	No					522																				522	Neg
	523	Yes	Yes	Yes	2.526e-19	Epitope	Yes	No					523	523	38.803	4.688e-10	1	523	64.545	9.641e-15	2					523	89.712	2.526e-19	3				523	Neg
	524	No	No	No			No	No					524																				524	Neg
	525	No	Yes	Yes	9.409e-07		No	No					525													525	42.841	9.409e-07	8				525	Neg
	526	No	Yes	Yes	2.347e-08		No	No					526													526	41.284	2.347e-08	4				526	Neg
	527	No	Yes	No	0.001074		No	No					527													527	13.673	0.001074	2				527	Neg
	528	No	Yes	Yes	2.161e-07		No	No					528													528	30.695	2.161e-07	2				528	Neg
	529	No	No	No			No	No					529																				529	Neg
	530	No	No	No			No	No					530																				530	Neg
	531	No	No	No			No	No					531																				531	Neg
	532	No	No	No			No	No					532																				532	Neg
	533	No	No	No			No	No					533																				533	Neg
	534	No	No	No			No	No					534																				534	Neg
	535	No	No	No			No	No					535																				535	Neg
	536	No	No	No			No	No					536																				536	Neg
	537	Yes	Yes	Yes	4.609e-38	Epitope	Yes	No					537	537	66.29	3.893e-16	1	537	138.946	4.527e-32	1					537	171.94	4.609e-38	2				537	Neg
	538	No	No	No			No	No					538																				538	Neg
	539	No	No	No			No	No					539																				539	Neg
	540	No	No	No			No	No					540																				540	Neg
	541	No	No	No			No	No					541																				541	Neg
	542	No	No	No			No	No					542																				542	Neg
	543	No	No	No			No	No					543																				543	Neg
	544	No	Yes	Yes	2.469e-05		No	No					544													544	26.534	2.469e-05	4				544	Neg
	545	No	Yes	No	0.0373		No	No					545													545	6.578	0.0373	2				545	Neg
	546	No	No	No			No	No					546																				546	Neg
	547	No	No	No			No	No					547																				547	Neg
	548	No	No	No			No	No					548																				548	Neg
	549	No	No	No			No	No					549																				549	Neg
	550	No	No	No			No	No					550																				550	Neg
	551	No	No	No			No	No					551																				551	Neg
	552	No	No	No			No	No					552																				552	Neg
	553	No	No	No			No	No					553																				553	Neg
	554	No	No	No			No	No					554																				554	Neg
	555	No	No	No			No	No					555																				555	Neg
	556	No	No	No			No	No					556																				556	Neg
	557	No	No	No			No	No					557																				557	Neg
	558	No	No	No			No	No					558																				558	Neg
	559	No	No	No			No	No					559																				559	Neg
	560	No	No	No			No	No					560																				560	Neg
	561	No	No	No			No	No					561																				561	Neg
	562	No	No	No			No	No					562																				562	Neg
	563	No	No	No			No	No					563																				563	Neg
	564	No	No	No			No	No					564																				564	Neg
	565	No	No	No			No	No					565																				565	Neg

## Sheet: Sheet2
			Pos	Loc Info	P-value	MI Values	HyPhy				Bernouli
			3								0.05/565
			6								8.84956e-05
			13
			14							Position	Chi^2	P-value	DF	Residue Diversity	SF
			62							3*	13.741	0.001038	2	group1(454 A, 1 V)	View SF
			64											group2(461 A, 2 T, 15 V)
			65							6*	18.659	0.0003216	3	group1(19 A, 3 F, 433 V)	View SF
			86											group2(4 A, 5 I, 469 V)
			91	Epitope	2.093e-163					13*	19.948	7.956e-06	1	group1(23 A, 432 T)	View SF
			101											group2(1 A, 477 T)
			137							14*	14.651	0.0006584	2	group1(452 T, 3 V)	View SF
			146											group2(12 A, 466 T)
			147							62*	39.998	4.334e-08	4	group1(1 G, 1 I, 2 K, 3 N, 448 R)	View SF
			154											group2(39 G, 1 K, 438 R)
			155							64*	12.956	0.004733	3	group1(3 A, 4 I, 448 V)	View SF
			159											group2(8 I, 9 L, 461 V)
			169							65*	25.461	0.0001135	5	group1(422 A, 20 P, 1 S, 7 T, 5 V)	View SF
			177											group2(461 A, 2 D, 2 S, 4 T, 9 V)
			178							86*	23.666	7.26e-06	2	group1(3 L, 19 P, 433 S)	View SF
			179											group2(478 S)
			181	Epitope	1.96e-167					91*	741.472	5.285e-158	5	group1(3 N, 44 R, 407 S, 1 X)	View SF
			183											group2(1 G, 1 K, 1 N, 468 R, 7 S)
			190							101*	21.195	2.498e-05	2	group1(431 N, 24 S)	View SF
			200											group2(1 D, 475 N, 2 S)
			202							137*	109.7	8.431e-23	4	group1(4 A, 1 I, 450 T)	View SF
			203											group2(110 A, 1 K, 366 T, 1 X)
			222							146*	69.052	6.813e-15	3	group1(1 K, 451 N, 3 T)	View SF
			228											group2(64 D, 414 N)
			232							147	55.629	8.323e-13	2	group1(455 K)	View SF
			233											group2(423 K, 50 N, 5 R)
			250							154*	72.596	1.722e-16	2	group1(448 P, 7 S)	View SF
			251											group2(390 P, 86 S, 2 X)
			252							155*	6.107	0.04719	2	group1(451 H, 4 Y)	View SF
			277											group2(476 H, 2 L)
			278							159*	7.909	0.04794	3	group1(452 K, 3 S)	View SF
			289											group2(473 K, 4 N, 1 R)
			290							169*	6.107	0.04719	2	group1(4 T, 451 V)	View SF
			291											group2(2 I, 476 V)
			299							177	51.437	7.394e-13	1	group1(455 K)	View SF
			303											group2(425 K, 53 M)
			312	Epitope	7.332e-166					178*	21.443	2.206e-05	2	group1(455 L)	View SF
			313											group2(21 I, 456 L, 1 V)
			315							179*	33.447	5.458e-08	2	group1(425 N, 30 S)	View SF
			319											group2(477 N, 1 X)
			327							181*	747.273	5.393e-163	2	group1(1 I, 412 S, 42 T)	View SF
			341											group2(8 S, 470 T)
			382							183*	40.622	1.51e-09	2	group1(416 I, 3 T, 36 V)	View SF
			387											group2(477 I, 1 T)
			389							190*	67.904	1.716e-16	1	group1(3 I, 452 V)	View SF
			421											group2(76 I, 402 V)
			468							200	513.645	1.021e-113	1	group1(77 P, 378 S)	View SF
			505											group2(435 P, 43 S)
			513							202*	93.871	3.229e-20	3	group1(2 A, 2 I, 451 T)	View SF
			521											group2(89 I, 4 S, 385 T)
			523							203*	7.911	0.01915	2	group1(452 A, 3 S)	View SF
			537											group2(473 A, 5 T)
										222*	35.927	1.58e-08	2	group1(49 K, 404 R, 2 X)	View SF
														group2(8 K, 470 R)
										228*	7.867	0.04884	3	group1(451 K, 1 R, 3 T)	View SF
														group2(6 E, 471 K, 1 T)
										232*	7.312	0.006849	1	group1(454 A, 1 G)	View SF
														group2(466 A, 12 G)
										233*	83.185	1.808e-16	5	group1(4 A, 26 I, 425 T)	View SF
														group2(2 A, 53 K, 1 R, 3 S, 419 T)
										250	13.572	0.0002296	1	group1(455 L)	View SF
														group2(16 I, 462 L)
										251*	11.69	0.002894	2	group1(4 I, 7 L, 444 V)	View SF
														group2(478 V)
										252*	42.331	6.428e-10	2	group1(7 D, 447 E, 1 X)	View SF
														group2(59 D, 419 E)
										277*	129.79	6.002e-28	3	group1(4 D, 3 G, 448 N)	View SF
														group2(122 D, 351 N, 5 S)
										278*	10.301	0.03565	4	group1(444 A, 3 D, 3 S, 5 V)	View SF
														group2(467 A, 3 S, 6 T, 2 V)
										289*	13.899	0.007624	4	group1(1 A, 1 F, 3 I, 450 V)	View SF
														group2(15 A, 4 I, 458 V, 1 X)
										290*	6.956	0.03087	2	group1(452 H, 3 R)	View SF
														group2(474 H, 4 Y)
										291*	33.467	2.567e-07	3	group1(450 D, 3 N, 2 Y)	View SF
														group2(438 D, 1 H, 39 N)
										299*	35.806	1.679e-08	2	group1(1 A, 454 P)	View SF
														group2(38 A, 439 P, 1 V)
										303*	17.57	0.0005394	3	group1(452 I, 3 L)	View SF
														group2(463 I, 1 M, 14 V)
										312	723.225	2.663e-159	1	group1(408 I, 47 V)	View SF
														group2(9 I, 469 V)
										313	47.187	6.452e-12	1	group1(455 H)	View SF
														group2(429 H, 49 N)
										315*	31.848	1.667e-08	1	group1(454 I, 1 V)	View SF
														group2(441 I, 37 V)
										319*	32.561	3.986e-07	3	group1(4 E, 451 K)	View SF
														group2(4 E, 441 K, 5 R, 28 T)
										327	6.533	0.01059	1	group1(8 A, 447 T)	View SF
														group2(478 T)
										341*	4.345	0.03712	1	group1(447 I, 8 V)	View SF
														group2(477 I, 1 V)
										382	21.615	3.333e-06	1	group1(433 L, 22 Q)	View SF
														group2(478 L)
										387*	8.222	0.01639	2	group1(449 N, 6 S)	View SF
														group2(2 D, 476 N)
										389	4.889	0.02702	1	group1(455 I)	View SF
														group2(471 I, 7 V)
										421*	44.907	1.773e-10	2	group1(454 I, 1 L)	View SF
														group2(434 I, 44 M)
										468*	98.854	2.741e-21	3	group1(3 H, 443 N, 3 S, 6 T)	View SF
														group2(368 N, 4 S, 106 T)
										505*	10.59	0.01416	3	group1(455 K)	View SF
														group2(2 E, 467 K, 8 R, 1 T)
										513	26.509	2.623e-07	1	group1(455 N)	View SF
														group2(449 N, 29 S)
										521	4.889	0.02702	1	group1(455 K)	View SF
														group2(471 K, 7 R)
										523	38.803	4.688e-10	1	group1(455 E)	View SF
														group2(41 D, 437 E)
										537*	66.29	3.893e-16	1	group1(4 A, 451 V)	View SF
														group2(77 A, 401 V)
